# Supplementary material for: ALS-linked loss of Cyclin-F function affects HSP90
Source: Life Sci Alliance. 2022 Sep 16;5(12):e202101359. doi: 10.26508/lsa.202101359 (PMC9481933; doi:10.26508/lsa.202101359)
Supplement: Supplementary file 4 [file LSA-2021-01359_TableS4.xlsx]

## Sheet: Legend
Tab #	Experiment	Type of data	Type of experiment	Cells & growth conditions	Related to
1	close proximity proteomics_BP vs. noBP	MaxQuant data without filterting	Biotinylation followed by Streptavidin pulldown	N2a cells overexpressing pHAGE-myc-APEX2-CCNF	Figure 2, S2 and 3
2	close proximity proteomics_BP vs. noBP	Data after Perseus analysis	Biotinylation followed by Streptavidin pulldown	N2a cells overexpressing pHAGE-myc-APEX2-CCNF	Figure 2, S2 and 3
3	close proximity proteomics_BP vs. noBP	MaxQuant data without filterting	Biotinylation followed by Streptavidin pulldown	SH-SY5Y cells overexpressing pHAGE-myc-APEX2-CCNF	Figure 2, S2 and 3
4	close proximity proteomics_BP vs. noBP	Data after Perseus analysis	Biotinylation followed by Streptavidin pulldown	SH-SY5Y cells overexpressing pHAGE-myc-APEX2-CCNF	Figure 2, S2 and 3
5	close proximity proteomics_CCNF vs. TBC1D7	MaxQuant data without filterting	Biotinylation followed by Streptavidin pulldown	SH-SY5Y cells overexpressing either pHAGE-myc-APEX2-CCNF or pHAGE-myc-APEX-TBC1D7	Figure S2B
6	close proximity proteomics_CCNF vs. TBC1D7	Data after Perseus analysis	Biotinylation followed by Streptavidin pulldown	SH-SY5Y cells overexpressing either pHAGE-myc-APEX2-CCNF or pHAGE-myc-APEX-TBC1D7	Figure S2B
	Labelling in Paper	Labelling in Table
	pHAGE-myc-APEX2-CCNF	7-CCNF
	pHAGE-myc-APEX2-TBC1D7	7-TBC
	Biotin phenol (BP)	BP
	Perseus Processing
	Filtering of contaminants
	Categorical annotation peptides
	Filter rows (Min valids = 3, In at least one group, Values = Greater than 1)
	Log2 transform LFQ values
	Replace missing values for LFQ values (Total matrix)
	Categorical annotation LFQ
	Two Sample t-test, pVal < 0.05
	Two Sample t-test, FDR, qVal < 0.05

## Sheet: 1_N2a_APEX_BP vs. noBP_Original
Protein IDs	Majority protein IDs	Peptide counts (all)	Peptide counts (razor+unique)	Peptide counts (unique)	Protein names	Gene names	Fasta headers	Number of proteins	Peptides	Razor + unique peptides	Unique peptides	Peptides 7-CCNF_1	Peptides 7-CCNF_2	Peptides 7-CCNF_3	Peptides 7-CCNF_noBP_1	Peptides 7-CCNF_noBP_2	Peptides 7-CCNF_noBP_3	Razor + unique peptides 7-CCNF_1	Razor + unique peptides 7-CCNF_2	Razor + unique peptides 7-CCNF_3	Razor + unique peptides 7-CCNF_noBP_1	Razor + unique peptides 7-CCNF_noBP_2	Razor + unique peptides 7-CCNF_noBP_3	Unique peptides 7-CCNF_1	Unique peptides 7-CCNF_2	Unique peptides 7-CCNF_3	Unique peptides 7-CCNF_noBP_1	Unique peptides 7-CCNF_noBP_2	Unique peptides 7-CCNF_noBP_3	Sequence coverage [%]	Unique + razor sequence coverage [%]	Unique sequence coverage [%]	Mol. weight [kDa]	Sequence length	Sequence lengths	Q-value	Score	Identification type 7-CCNF_1	Identification type 7-CCNF_2	Identification type 7-CCNF_3	Identification type 7-CCNF_noBP_1	Identification type 7-CCNF_noBP_2	Identification type 7-CCNF_noBP_3	Sequence coverage 7-CCNF_1 [%]	Sequence coverage 7-CCNF_2 [%]	Sequence coverage 7-CCNF_3 [%]	Sequence coverage 7-CCNF_noBP_1 [%]	Sequence coverage 7-CCNF_noBP_2 [%]	Sequence coverage 7-CCNF_noBP_3 [%]
A0A087WQE6;A0A087WNT1;P83940;A0A087WPE4	A0A087WQE6;A0A087WNT1;P83940;A0A087WPE4	4;4;4;3	4;4;4;3	4;4;4;3	Transcription elongation factor B polypeptide 1	Tceb1	tr|A0A087WQE6|A0A087WQE6_MOUSE Elongin-C (Fragment) OS=Mus musculus OX=10090 GN=Eloc PE=1 SV=1;tr|A0A087WNT1|A0A087WNT1_MOUSE Elongin-C OS=Mus musculus OX=10090 GN=Eloc PE=1 SV=1;sp|P83940|ELOC_MOUSE Elongin-C OS=Mus musculus OX=10090 GN=Eloc PE=1 SV=1;tr|	4	4	4	4	4	2	3	4	4	3	4	2	3	4	4	3	4	2	3	4	4	3	47.4	47.4	47.4	10.657	95	95;134;112;51	0	31.798	By MS/MS	By MS/MS	By MS/MS	By matching	By matching	By matching	47.4	23.2	37.9	47.4	47.4	36.8
A0A087WNW3;A0A087WQI3;A0A087WQ25;A0A087WRS1;A0A087WQQ5;F8VQC7;A0A087WQF8;A0A087WP48;A0A087WS04;A0A087WS29;A0A087WQG4;A0A087WQD0;A0A087WPW5;A0A087WS23;A0A087WP85;A0A087WP14;A0A087WPX0;A0A087WR91;A0A087WPY8	A0A087WNW3;A0A087WQI3;A0A087WQ25;A0A087WRS1;A0A087WQQ5;F8VQC7;A0A087WQF8;A0A087WP48;A0A087WS04;A0A087WS29;A0A087WQG4;A0A087WQD0;A0A087WPW5;A0A087WS23;A0A087WP85;A0A087WP14;A0A087WPX0	19;19;19;19;19;19;18;18;18;18;18;18;18;18;18;18;18;1;1	19;19;19;19;19;19;18;18;18;18;18;18;18;18;18;18;18;1;1	1;1;1;1;1;1;1;1;1;1;1;1;1;1;1;1;1;0;0		Ktn1	tr|A0A087WNW3|A0A087WNW3_MOUSE Kinectin OS=Mus musculus OX=10090 GN=Ktn1 PE=1 SV=1;tr|A0A087WQI3|A0A087WQI3_MOUSE Kinectin OS=Mus musculus OX=10090 GN=Ktn1 PE=1 SV=1;tr|A0A087WQ25|A0A087WQ25_MOUSE Kinectin OS=Mus musculus OX=10090 GN=Ktn1 PE=1 SV=1;tr|A0A0	19	19	19	1	16	16	17	15	13	16	16	16	17	15	13	16	1	1	1	1	1	1	19.5	19.5	1.4	143.15	1247	1247;1252;1270;1275;1275;1327;1200;1223;1224;1228;1229;1247;1252;1253;1275;1280;1304;176;178	0	161.67	By MS/MS	By MS/MS	By MS/MS	By MS/MS	By MS/MS	By MS/MS	16.7	16.7	17.6	15.8	13.4	16.2
A0A0A6YXZ1;E9Q6L0;J3QP81;A0A087WS18;A0A087WQF1;A0A087WQ95;A0A087WNW8;A0A087WRK0;A0A087WP42;E9QNY9;A0A087WRE8;E9QKH0;A0A087WQ31;Q80TV8;A0A0N4SVH2;A0A0N4SUT7;E9Q8N5;Q08EB6;Q08EB5;F7DCH5;Q8BRT1	A0A0A6YXZ1;E9Q6L0;J3QP81;A0A087WS18;A0A087WQF1;A0A087WQ95;A0A087WNW8;A0A087WRK0;A0A087WP42;E9QNY9;A0A087WRE8;E9QKH0;A0A087WQ31;Q80TV8;A0A0N4SVH2;A0A0N4SUT7;E9Q8N5;Q08EB6;Q08EB5;F7DCH5;Q8BRT1	2;2;2;2;2;2;2;2;2;2;2;2;2;2;1;1;1;1;1;1;1	2;2;2;2;2;2;2;2;2;2;2;2;2;2;1;1;1;1;1;1;1	2;2;2;2;2;2;2;2;2;2;2;2;2;2;1;1;1;1;1;1;1	CLIP-associating protein 1;CLIP-associating protein 2	Clasp1;Clasp2	tr|A0A0A6YXZ1|A0A0A6YXZ1_MOUSE CLIP-associating protein 1 OS=Mus musculus OX=10090 GN=Clasp1 PE=1 SV=2;tr|E9Q6L0|E9Q6L0_MOUSE CLIP-associating protein 1 OS=Mus musculus OX=10090 GN=Clasp1 PE=1 SV=2;tr|J3QP81|J3QP81_MOUSE CLIP-associating protein 1 OS=Mus m	21	2	2	2	2	0	1	1	2	1	2	0	1	1	2	1	2	0	1	1	2	1	2.3	2.3	2.3	136.62	1244	1244;1452;1459;1460;1468;1469;1475;1477;1492;1526;1526;1536;1552;1535;177;285;1286;1287;1304;1307;1286	0	13.687	By MS/MS		By matching	By matching	By MS/MS	By matching	2.3	0	0.9	0.9	2.3	0.9
A0A087WNZ7;G5E870;A0A087WRV6;A0A0B4J1N9	A0A087WNZ7;G5E870;A0A087WRV6	11;11;7;3	11;11;7;3	11;11;7;3	E3 ubiquitin-protein ligase TRIP12	Trip12	tr|A0A087WNZ7|A0A087WNZ7_MOUSE E3 ubiquitin-protein ligase TRIP12 OS=Mus musculus OX=10090 GN=Trip12 PE=1 SV=1;sp|G5E870|TRIPC_MOUSE E3 ubiquitin-protein ligase TRIP12 OS=Mus musculus OX=10090 GN=Trip12 PE=1 SV=1;tr|A0A087WRV6|A0A087WRV6_MOUSE E3 ubiquitin	4	11	11	11	6	5	6	9	10	9	6	5	6	9	10	9	6	5	6	9	10	9	7.8	7.8	7.8	220.66	1992	1992;2025;830;982	0	77.434	By MS/MS	By MS/MS	By MS/MS	By MS/MS	By MS/MS	By MS/MS	4.1	3	3.9	6.5	7.2	6.2
A0A087WPL5;E9QNN1;O70133;Q3UR42;A0A0R4J2C3;A0A087WRT3	A0A087WPL5;E9QNN1;O70133;Q3UR42	27;27;26;17;10;2	27;27;26;17;10;2	27;27;26;17;10;2	ATP-dependent RNA helicase A	Dhx9	tr|A0A087WPL5|A0A087WPL5_MOUSE ATP-dependent RNA helicase A OS=Mus musculus OX=10090 GN=Dhx9 PE=1 SV=1;tr|E9QNN1|E9QNN1_MOUSE ATP-dependent RNA helicase A OS=Mus musculus OX=10090 GN=Dhx9 PE=1 SV=1;sp|O70133|DHX9_MOUSE ATP-dependent RNA helicase A OS=Mus m	6	27	27	27	23	21	25	15	21	21	23	21	25	15	21	21	23	21	25	15	21	21	26.7	26.7	26.7	149.62	1383	1383;1384;1380;735;459;47	0	229.8	By MS/MS	By MS/MS	By MS/MS	By MS/MS	By MS/MS	By MS/MS	22	19.2	24.9	12.9	19.1	19.5
A0A1B0GR64;A0A087WPT7;Q6P549;A0A1B0GST7;Q3TW96	A0A1B0GR64;A0A087WPT7;Q6P549;A0A1B0GST7;Q3TW96	2;2;2;1;1	2;2;2;1;1	2;2;2;1;1	Phosphatidylinositol 3,4,5-trisphosphate 5-phosphatase 2;UDP-N-acetylhexosamine pyrophosphorylase-like protein 1	Inppl1;Uap1l1	tr|A0A1B0GR64|A0A1B0GR64_MOUSE Phosphatidylinositol 3,4,5-trisphosphate 5-phosphatase 2 (Fragment) OS=Mus musculus OX=10090 GN=Inppl1 PE=1 SV=1;tr|A0A087WPT7|A0A087WPT7_MOUSE Phosphatidylinositol 3,4,5-trisphosphate 5-phosphatase 2 (Fragment) OS=Mus muscul	5	2	2	2	1	1	1	0	1	0	1	1	1	0	1	0	1	1	1	0	1	0	4	4	4	67.125	603	603;1166;1257;276;507	0	12.723	By matching	By matching	By MS/MS		By MS/MS		1.2	1.2	1.2	0	2.8	0
A0A087WQC4;H3BJR2;K3W4L1;H3BK01;Q8R2K4	A0A087WQC4;H3BJR2;K3W4L1;H3BK01;Q8R2K4	2;2;2;2;2	2;2;2;2;2	2;2;2;2;2	TAF6-like RNA polymerase II p300/CBP-associated factor-associated factor 65 kDa subunit 6L	Taf6l	tr|A0A087WQC4|A0A087WQC4_MOUSE TAF6-like RNA polymerase II p300/CBP-associated factor-associated factor 65 kDa subunit 6L OS=Mus musculus OX=10090 GN=Taf6l PE=1 SV=1;tr|H3BJR2|H3BJR2_MOUSE TAF6-like RNA polymerase II p300/CBP-associated factor-associated f	5	2	2	2	2	2	0	2	1	1	2	2	0	2	1	1	2	2	0	2	1	1	4.7	4.7	4.7	65.049	597	597;598;622;623;616	0	12.882	By matching	By matching		By MS/MS	By matching	By matching	4.7	4.7	0	4.7	1.8	2.8
A0A087WQS2;Q9CQC6;A0A087WPF9	A0A087WQS2;Q9CQC6	3;3;1	3;3;1	3;3;1	Basic leucine zipper and W2 domain-containing protein 1	Bzw1	tr|A0A087WQS2|A0A087WQS2_MOUSE Basic leucine zipper and W2 domain-containing protein 1 OS=Mus musculus OX=10090 GN=Bzw1 PE=1 SV=1;sp|Q9CQC6|BZW1_MOUSE Basic leucine zipper and W2 domain-containing protein 1 OS=Mus musculus OX=10090 GN=Bzw1 PE=1 SV=1	3	3	3	3	2	1	1	2	2	2	2	1	1	2	2	2	2	1	1	2	2	2	6	6	6	51.209	451	451;419;253	0	16.534	By MS/MS	By matching	By matching	By MS/MS	By MS/MS	By MS/MS	3.5	1.8	1.8	4.2	3.5	4.2
A0A1D5RME6;A0A087WRB7;E9PX43;Q7TQG1	A0A1D5RME6;A0A087WRB7;E9PX43;Q7TQG1	1;1;1;1	1;1;1;1	1;1;1;1	Pleckstrin homology domain-containing family A member 6	Plekha6	tr|A0A1D5RME6|A0A1D5RME6_MOUSE Pleckstrin homology domain-containing family A member 6 (Fragment) OS=Mus musculus OX=10090 GN=Plekha6 PE=1 SV=1;tr|A0A087WRB7|A0A087WRB7_MOUSE Pleckstrin homology domain-containing family A member 6 OS=Mus musculus OX=10090	4	1	1	1	0	0	0	1	0	0	0	0	0	1	0	0	0	0	0	1	0	0	4	4	4	34.025	302	302;1048;1069;1173	0.00699	6.5155				By MS/MS			0	0	0	4	0	0
A0A087WSI1;A0A1L1SUS5;A0A1L1SQ99;A0A087WRH3;A0A0R4J044;P57724;A0A087WR61;A0A1L1SRP9;A0A087WQ06	A0A087WSI1;A0A1L1SUS5;A0A1L1SQ99;A0A087WRH3;A0A0R4J044;P57724;A0A087WR61;A0A1L1SRP9	3;3;3;3;3;3;2;2;1	2;2;2;2;2;2;1;1;1	2;2;2;2;2;2;1;1;1	Poly(rC)-binding protein 4	Pcbp4	tr|A0A087WSI1|A0A087WSI1_MOUSE Poly(rC)-binding protein 4 (Fragment) OS=Mus musculus OX=10090 GN=Pcbp4 PE=1 SV=1;tr|A0A1L1SUS5|A0A1L1SUS5_MOUSE Poly(rC)-binding protein 4 (Fragment) OS=Mus musculus OX=10090 GN=Pcbp4 PE=1 SV=1;tr|A0A1L1SQ99|A0A1L1SQ99_MOUSE	9	3	2	2	2	1	2	2	3	2	1	0	1	1	2	1	1	0	1	1	2	1	36.1	29.4	29.4	12.425	119	119;149;190;197;403;403;113;158;77	0	15.167	By MS/MS	By matching	By matching	By MS/MS	By MS/MS	By MS/MS	18.5	6.7	18.5	18.5	36.1	18.5
A0A087WRM2;Q91VK4	A0A087WRM2;Q91VK4	1;1	1;1	1;1	Integral membrane protein 2C;CT-BRI3	Itm2c	tr|A0A087WRM2|A0A087WRM2_MOUSE Integral membrane protein 2C OS=Mus musculus OX=10090 GN=Itm2c PE=1 SV=1;sp|Q91VK4|ITM2C_MOUSE Integral membrane protein 2C OS=Mus musculus OX=10090 GN=Itm2c PE=1 SV=2	2	1	1	1	1	0	1	1	1	0	1	0	1	1	1	0	1	0	1	1	1	0	9.5	9.5	9.5	26.179	232	232;269	0.0041744	7.5585	By matching		By MS/MS	By MS/MS	By MS/MS		9.5	0	9.5	9.5	9.5	0
A0A087WRZ7;A0A0G2JDM3;E9PWG4;A0A0G2JDW2;P05977;P09542	A0A087WRZ7;A0A0G2JDM3;E9PWG4;A0A0G2JDW2;P05977;P09542	1;1;1;1;1;1	1;1;1;1;1;1	1;1;1;1;1;1	Myosin light chain 1/3, skeletal muscle isoform;Myosin light chain 3	Myl1;Myl3	tr|A0A087WRZ7|A0A087WRZ7_MOUSE Myosin light chain 1/3, skeletal muscle isoform OS=Mus musculus OX=10090 GN=Myl1 PE=1 SV=1;tr|A0A0G2JDM3|A0A0G2JDM3_MOUSE Myosin light chain 3 OS=Mus musculus OX=10090 GN=Myl3 PE=1 SV=1;tr|E9PWG4|E9PWG4_MOUSE Myosin light cha	6	1	1	1	1	1	1	0	0	0	1	1	1	0	0	0	1	1	1	0	0	0	17.4	17.4	17.4	10.301	92	92;127;161;184;188;204	0.0019891	10.899	By MS/MS	By MS/MS	By MS/MS				17.4	17.4	17.4	0	0	0
Q8C3V4;A0A087WSP5;P42225;Q99K94;Q8CFQ1;A0A087WRI1;A0A087WSQ5	Q8C3V4;A0A087WSP5;P42225;Q99K94	7;7;7;6;3;2;1	7;7;7;6;3;2;1	7;7;7;6;3;2;1	Signal transducer and activator of transcription;Signal transducer and activator of transcription 1	Stat1	tr|Q8C3V4|Q8C3V4_MOUSE Signal transducer and activator of transcription OS=Mus musculus OX=10090 GN=Stat1 PE=1 SV=1;tr|A0A087WSP5|A0A087WSP5_MOUSE Signal transducer and activator of transcription OS=Mus musculus OX=10090 GN=Stat1 PE=1 SV=1;sp|P42225|STAT1_	7	7	7	7	4	2	3	6	6	6	4	2	3	6	6	6	4	2	3	6	6	6	11.7	11.7	11.7	87.314	749	749;755;749;712;243;131;154	0	51.694	By matching	By matching	By MS/MS	By MS/MS	By MS/MS	By MS/MS	6.8	3.3	5.1	9.3	10.7	10.7
A0A0G2JFY0;A0A0A0MQ80;Q3UMC0	A0A0G2JFY0;A0A0A0MQ80;Q3UMC0	6;6;6	6;6;6	6;6;6	Spermatogenesis-associated protein 5	Spata5	tr|A0A0G2JFY0|A0A0G2JFY0_MOUSE Spermatogenesis-associated protein 5 OS=Mus musculus OX=10090 GN=Spata5 PE=1 SV=1;tr|A0A0A0MQ80|A0A0A0MQ80_MOUSE Spermatogenesis-associated protein 5 OS=Mus musculus OX=10090 GN=Spata5 PE=1 SV=1;sp|Q3UMC0|SPAT5_MOUSE Spermato	3	6	6	6	4	3	3	6	6	4	4	3	3	6	6	4	4	3	3	6	6	4	9.9	9.9	9.9	91.287	842	842;892;893	0	43.064	By MS/MS	By matching	By MS/MS	By MS/MS	By MS/MS	By MS/MS	7.2	5.3	5.3	9.9	9.9	7
A0A0A0MQC9;Q9D0R8	A0A0A0MQC9;Q9D0R8	2;2	2;2	2;2	Protein LSM12 homolog	Lsm12	tr|A0A0A0MQC9|A0A0A0MQC9_MOUSE Protein LSM12 homolog OS=Mus musculus OX=10090 GN=Lsm12 PE=1 SV=1;sp|Q9D0R8|LSM12_MOUSE Protein LSM12 homolog OS=Mus musculus OX=10090 GN=Lsm12 PE=1 SV=1	2	2	2	2	2	2	0	1	1	2	2	2	0	1	1	2	2	2	0	1	1	2	24.1	24.1	24.1	15.362	137	137;195	0	12.799	By MS/MS	By MS/MS		By matching	By matching	By matching	24.1	24.1	0	6.6	6.6	24.1
A0A0A0MQF1;F6QYT9;A2CG49;D3Z560;B1B1A7;A0A2I3BQT2;A0A2I3BRP6;Q0KL02	A0A0A0MQF1;F6QYT9;A2CG49;D3Z560;B1B1A7;A0A2I3BQT2;A0A2I3BRP6;Q0KL02	2;2;2;1;1;1;1;1	2;2;2;1;1;1;1;1	2;2;2;1;1;1;1;1	Kalirin;Triple functional domain protein	Kalrn;Trio	tr|A0A0A0MQF1|A0A0A0MQF1_MOUSE Kalirin OS=Mus musculus OX=10090 GN=Kalrn PE=1 SV=1;tr|F6QYT9|F6QYT9_MOUSE Kalirin (Fragment) OS=Mus musculus OX=10090 GN=Kalrn PE=1 SV=1;sp|A2CG49|KALRN_MOUSE Kalirin OS=Mus musculus OX=10090 GN=Kalrn PE=1 SV=1;tr|D3Z560|D3Z	8	2	2	2	1	2	1	2	2	2	1	2	1	2	2	2	1	2	1	2	2	2	1.1	1.1	1.1	218.71	1918	1918;2371;2964;823;1403;1424;1849;3102	0.0043753	10.307	By matching	By matching	By matching	By MS/MS	By MS/MS	By matching	0.5	1.1	0.5	1.1	1.1	1.1
A0A0A0MQM0;P63242;J3QPS8;Q8BGY2	A0A0A0MQM0;P63242	9;9;4;4	9;9;4;4	9;9;4;4	Eukaryotic translation initiation factor 5A;Eukaryotic translation initiation factor 5A-1	Eif5a	tr|A0A0A0MQM0|A0A0A0MQM0_MOUSE Eukaryotic translation initiation factor 5A (Fragment) OS=Mus musculus OX=10090 GN=Eif5a PE=1 SV=1;sp|P63242|IF5A1_MOUSE Eukaryotic translation initiation factor 5A-1 OS=Mus musculus OX=10090 GN=Eif5a PE=1 SV=2	4	9	9	9	8	6	9	6	3	5	8	6	9	6	3	5	8	6	9	6	3	5	69.8	69.8	69.8	16.302	149	149;154;76;153	0	123.38	By MS/MS	By MS/MS	By MS/MS	By MS/MS	By MS/MS	By MS/MS	64.4	36.9	69.8	53.7	25.5	58.4
A0A0A6YVS2;Q921L3	A0A0A6YVS2;Q921L3	3;3	3;3	3;3	Transmembrane and coiled-coil domain-containing protein 1	Tmco1	tr|A0A0A6YVS2|A0A0A6YVS2_MOUSE Calcium load-activated calcium channel (Fragment) OS=Mus musculus OX=10090 GN=Tmco1 PE=1 SV=1;sp|Q921L3|TMCO1_MOUSE Calcium load-activated calcium channel OS=Mus musculus OX=10090 GN=Tmco1 PE=1 SV=1	2	3	3	3	2	2	2	1	2	2	2	2	2	1	2	2	2	2	2	1	2	2	16	16	16	22.283	200	200;188	0	21.177	By MS/MS	By matching	By MS/MS	By MS/MS	By MS/MS	By matching	8.5	8.5	8.5	4	11.5	8.5
A0A0A6YVU8;Q9JKV1;D3YUD8	A0A0A6YVU8;Q9JKV1	3;3;1	3;3;1	3;3;1	Proteasomal ubiquitin receptor ADRM1	Gm9774;Adrm1	tr|A0A0A6YVU8|A0A0A6YVU8_MOUSE MCG119397 OS=Mus musculus OX=10090 GN=Gm9774 PE=4 SV=1;sp|Q9JKV1|ADRM1_MOUSE Proteasomal ubiquitin receptor ADRM1 OS=Mus musculus OX=10090 GN=Adrm1 PE=1 SV=2	3	3	3	3	3	2	2	2	2	2	3	2	2	2	2	2	3	2	2	2	2	2	9.8	9.8	9.8	42.147	407	407;407;309	0	24.965	By MS/MS	By MS/MS	By MS/MS	By MS/MS	By matching	By MS/MS	9.8	6.1	7.6	7.6	6.1	6.1
A0A0A6YVY7;A0A0A6YW28;P35123;A0A0A6YWM7	A0A0A6YVY7;A0A0A6YW28;P35123	4;4;4;1	3;3;3;1	3;3;3;1	Ubiquitin carboxyl-terminal hydrolase;Ubiquitin carboxyl-terminal hydrolase 4	Usp4	tr|A0A0A6YVY7|A0A0A6YVY7_MOUSE Ubiquitin carboxyl-terminal hydrolase 4 OS=Mus musculus OX=10090 GN=Usp4 PE=1 SV=1;tr|A0A0A6YW28|A0A0A6YW28_MOUSE Ubiquitin carboxyl-terminal hydrolase 4 OS=Mus musculus OX=10090 GN=Usp4 PE=1 SV=1;sp|P35123|UBP4_MOUSE Ubiquit	4	4	3	3	2	1	1	1	3	1	2	1	1	1	2	1	2	1	1	1	2	1	7.8	6.4	6.4	82.185	734	734;915;962;394	0	17.588	By matching	By matching	By matching	By MS/MS	By MS/MS	By matching	4.6	2.5	2.5	1.8	6	2.2
A0A0A6YW87;Q9CX13	A0A0A6YW87;Q9CX13	1;1	1;1	1;1	Protein cornichon homolog 4	Cnih4	tr|A0A0A6YW87|A0A0A6YW87_MOUSE Cornichon homolog 4 (Drosophila), isoform CRA_a OS=Mus musculus OX=10090 GN=Cnih4 PE=1 SV=1;sp|Q9CX13|CNIH4_MOUSE Protein cornichon homolog 4 OS=Mus musculus OX=10090 GN=Cnih4 PE=2 SV=1	2	1	1	1	1	0	1	1	1	1	1	0	1	1	1	1	1	0	1	1	1	1	25.6	25.6	25.6	9.22	78	78;139	0.001002	11.095	By MS/MS		By MS/MS	By MS/MS	By MS/MS	By MS/MS	25.6	0	25.6	25.6	25.6	25.6
A0A0A6YX33;A0A0A6YWI6;A0A0A6YX71;Q6PGN3;Q9CXL6;Q6PGI2;O88809	A0A0A6YX33;A0A0A6YWI6;A0A0A6YX71;Q6PGN3	3;3;3;3;1;1;1	3;3;3;3;1;1;1	3;3;3;3;1;1;1	Serine/threonine-protein kinase DCLK2	Dclk2	tr|A0A0A6YX33|A0A0A6YX33_MOUSE Serine/threonine-protein kinase DCLK2 OS=Mus musculus OX=10090 GN=Dclk2 PE=1 SV=1;tr|A0A0A6YWI6|A0A0A6YWI6_MOUSE Serine/threonine-protein kinase DCLK2 OS=Mus musculus OX=10090 GN=Dclk2 PE=1 SV=1;tr|A0A0A6YX71|A0A0A6YX71_MOUSE	7	3	3	3	0	1	1	0	3	2	0	1	1	0	3	2	0	1	1	0	3	2	6.3	6.3	6.3	64.926	591	591;641;711;756;360;365;366	0	19.23		By matching	By matching		By MS/MS	By matching	0	1.9	2.9	0	6.3	3.4
A0A0A6YX18;Q8BVE3;A0A0A6YWP6;A0A0A6YVU0;A0A0A6YW86	A0A0A6YX18;Q8BVE3;A0A0A6YWP6	12;12;11;4;3	12;12;11;4;3	12;12;11;4;3	V-type proton ATPase subunit H	Atp6v1h	tr|A0A0A6YX18|A0A0A6YX18_MOUSE V-type proton ATPase subunit H OS=Mus musculus OX=10090 GN=Atp6v1h PE=1 SV=1;sp|Q8BVE3|VATH_MOUSE V-type proton ATPase subunit H OS=Mus musculus OX=10090 GN=Atp6v1h PE=1 SV=1;tr|A0A0A6YWP6|A0A0A6YWP6_MOUSE V-type proton ATPas	5	12	12	12	12	7	9	10	11	12	12	7	9	10	11	12	12	7	9	10	11	12	36.8	36.8	36.8	54.108	465	465;483;441;140;77	0	128.96	By MS/MS	By MS/MS	By MS/MS	By MS/MS	By MS/MS	By MS/MS	36.8	17.8	25.4	31	33.3	36.8
A0A0A6YXY1;A0A0A6YX97;A2APZ3;Q8R2U4	A0A0A6YXY1;A0A0A6YX97;A2APZ3;Q8R2U4	2;2;2;2	2;2;2;2	2;2;2;2	N-terminal Xaa-Pro-Lys N-methyltransferase 1;N-terminal Xaa-Pro-Lys N-methyltransferase 1, N-terminally processed	Ntmt1	tr|A0A0A6YXY1|A0A0A6YXY1_MOUSE N-terminal Xaa-Pro-Lys N-methyltransferase 1 (Fragment) OS=Mus musculus OX=10090 GN=Ntmt1 PE=1 SV=1;tr|A0A0A6YX97|A0A0A6YX97_MOUSE N-terminal Xaa-Pro-Lys N-methyltransferase 1 (Fragment) OS=Mus musculus OX=10090 GN=Ntmt1 PE=1	4	2	2	2	2	0	2	2	1	1	2	0	2	2	1	1	2	0	2	2	1	1	17.8	17.8	17.8	13.305	118	118;144;146;223	0.0024522	10.613	By MS/MS		By matching	By MS/MS	By matching	By matching	17.8	0	17.8	17.8	5.9	5.9
A0A0A6YXH7;Q8VHR0	A0A0A6YXH7;Q8VHR0	1;1	1;1	1;1	Protocadherin 18	Pcdh18	tr|A0A0A6YXH7|A0A0A6YXH7_MOUSE Protocadherin 18 OS=Mus musculus OX=10090 GN=Pcdh18 PE=1 SV=1;sp|Q8VHR0|PCD18_MOUSE Protocadherin 18 OS=Mus musculus OX=10090 GN=Pcdh18 PE=1 SV=2	2	1	1	1	0	0	0	1	0	0	0	0	0	1	0	0	0	0	0	1	0	0	0.8	0.8	0.8	101.7	917	917;1134	1	-2				By MS/MS			0	0	0	0.8	0	0
D3Z5Y5;D3YX12;A0A0A6YXR0;Q8BGS7	D3Z5Y5;D3YX12;A0A0A6YXR0;Q8BGS7	1;1;1;1	1;1;1;1	1;1;1;1	Choline/ethanolaminephosphotransferase 1	Cept1	tr|D3Z5Y5|D3Z5Y5_MOUSE Choline/ethanolaminephosphotransferase 1 (Fragment) OS=Mus musculus OX=10090 GN=Cept1 PE=1 SV=1;tr|D3YX12|D3YX12_MOUSE Choline/ethanolaminephosphotransferase 1 (Fragment) OS=Mus musculus OX=10090 GN=Cept1 PE=1 SV=1;tr|A0A0A6YXR0|A0A0	4	1	1	1	0	1	0	1	1	1	0	1	0	1	1	1	0	1	0	1	1	1	18.3	18.3	18.3	6.7426	60	60;178;247;416	0.0045393	7.0805		By MS/MS		By MS/MS	By MS/MS	By MS/MS	0	18.3	0	18.3	18.3	18.3
A0A0A6YXU9;P27090	A0A0A6YXU9;P27090	2;2	2;2	2;2	Transforming growth factor beta-2;Latency-associated peptide	Tgfb2	tr|A0A0A6YXU9|A0A0A6YXU9_MOUSE Transforming growth factor beta-2 OS=Mus musculus OX=10090 GN=Tgfb2 PE=1 SV=1;sp|P27090|TGFB2_MOUSE Transforming growth factor beta-2 OS=Mus musculus OX=10090 GN=Tgfb2 PE=1 SV=2	2	2	2	2	2	1	1	2	2	2	2	1	1	2	2	2	2	1	1	2	2	2	5.4	5.4	5.4	50.461	442	442;414	0	16.779	By matching	By MS/MS	By MS/MS	By MS/MS	By MS/MS	By MS/MS	5.4	3.6	3.6	5.4	5.4	5.4
A0A0G2JDL9;Q99JI6;P62835;A0A1W2P777;A0A0G2JED9;A0A0G2JE52	A0A0G2JDL9;Q99JI6;P62835;A0A1W2P777	3;3;3;2;1;1	3;3;3;2;1;1	3;3;3;2;1;1	Ras-related protein Rap-1b;Ras-related protein Rap-1A	Rap1b;Rap1a	tr|A0A0G2JDL9|A0A0G2JDL9_MOUSE MCG10748, isoform CRA_b OS=Mus musculus OX=10090 GN=Rap1a PE=1 SV=1;sp|Q99JI6|RAP1B_MOUSE Ras-related protein Rap-1b OS=Mus musculus OX=10090 GN=Rap1b PE=1 SV=2;sp|P62835|RAP1A_MOUSE Ras-related protein Rap-1A OS=Mus musculus	6	3	3	3	2	3	1	2	0	0	2	3	1	2	0	0	2	3	1	2	0	0	21.2	21.2	21.2	13.426	118	118;184;184;53;109;159	0	24.145	By MS/MS	By MS/MS	By matching	By matching			19.5	21.2	11.9	19.5	0	0
A0A0H2UH17;A0A0G2JDV6;Q80X50;A0A0G2JG47;A0A0G2JDT1;A0A0G2JGD0	A0A0H2UH17;A0A0G2JDV6;Q80X50;A0A0G2JG47	3;3;3;2;1;1	3;3;3;2;1;1	3;3;3;2;1;1	Ubiquitin-associated protein 2-like	Ubap2l	tr|A0A0H2UH17|A0A0H2UH17_MOUSE Ubiquitin associated protein 2-like, isoform CRA_b OS=Mus musculus OX=10090 GN=Ubap2l PE=1 SV=1;tr|A0A0G2JDV6|A0A0G2JDV6_MOUSE Ubiquitin associated protein 2-like, isoform CRA_g OS=Mus musculus OX=10090 GN=Ubap2l PE=1 SV=1;sp	6	3	3	3	3	2	2	2	2	1	3	2	2	2	2	1	3	2	2	2	2	1	4.6	4.6	4.6	103.94	983	983;1067;1107;105;57;81	0	19.517	By matching	By MS/MS	By MS/MS	By MS/MS	By MS/MS	By MS/MS	4.6	3	3	2.5	2.5	1.6
A0A0G2JDV8;Q9DAW9;A0A0G2JFI6;A0A0G2JFC8;A0A0G2JFG3	A0A0G2JDV8;Q9DAW9	6;6;2;1;1	6;6;2;1;1	6;6;2;1;1	Calponin-3	Cnn3	tr|A0A0G2JDV8|A0A0G2JDV8_MOUSE Calponin OS=Mus musculus OX=10090 GN=Cnn3 PE=1 SV=1;sp|Q9DAW9|CNN3_MOUSE Calponin-3 OS=Mus musculus OX=10090 GN=Cnn3 PE=1 SV=1	5	6	6	6	6	6	6	4	2	1	6	6	6	4	2	1	6	6	6	4	2	1	28.2	28.2	28.2	31.395	284	284;330;139;49;50	0	39.504	By MS/MS	By MS/MS	By MS/MS	By MS/MS	By MS/MS	By matching	28.2	28.2	28.2	18	10.6	3.9
A0A0G2JDW7;Q6ZWU9;A0A0G2JG29;A0A0G2JEX7	A0A0G2JDW7;Q6ZWU9;A0A0G2JG29	5;5;4;1	5;5;4;1	3;3;3;0	40S ribosomal protein S27	Rps27	tr|A0A0G2JDW7|A0A0G2JDW7_MOUSE 40S ribosomal protein S27 (Fragment) OS=Mus musculus OX=10090 GN=Rps27 PE=1 SV=1;sp|Q6ZWU9|RS27_MOUSE 40S ribosomal protein S27 OS=Mus musculus OX=10090 GN=Rps27 PE=1 SV=3;tr|A0A0G2JG29|A0A0G2JG29_MOUSE 40S ribosomal protein	4	5	5	3	5	5	5	5	5	5	5	5	5	5	5	5	3	3	3	3	3	3	41.5	41.5	15.9	9.2327	82	82;84;83;52	0	43.595	By MS/MS	By MS/MS	By MS/MS	By MS/MS	By MS/MS	By MS/MS	41.5	41.5	41.5	41.5	41.5	41.5
A0A0G2JDZ4;E9QNY3	A0A0G2JDZ4;E9QNY3	1;1	1;1	1;1		Myl10	tr|A0A0G2JDZ4|A0A0G2JDZ4_MOUSE Myosin regulatory light chain 10 OS=Mus musculus OX=10090 GN=Myl10 PE=1 SV=1;tr|E9QNY3|E9QNY3_MOUSE Myosin regulatory light chain 10 OS=Mus musculus OX=10090 GN=Myl10 PE=1 SV=1	2	1	1	1	1	1	1	1	0	0	1	1	1	1	0	0	1	1	1	1	0	0	7.5	7.5	7.5	15.442	134	134;147	0.0066667	6.7823	By matching	By MS/MS	By matching	By MS/MS			7.5	7.5	7.5	7.5	0	0
A0A0G2JDZ5;Q9D478	A0A0G2JDZ5;Q9D478	1;1	1;1	1;1	Outer dense fiber protein 2-like	Odf2l	tr|A0A0G2JDZ5|A0A0G2JDZ5_MOUSE Outer dense fiber protein 2-like (Fragment) OS=Mus musculus OX=10090 GN=Odf2l PE=4 SV=1;sp|Q9D478|ODF2L_MOUSE Protein BCAP OS=Mus musculus OX=10090 GN=Odf2l PE=2 SV=1	2	1	1	1	1	1	1	1	1	1	1	1	1	1	1	1	1	1	1	1	1	1	5.5	5.5	5.5	29.682	255	255;642	0.0089859	6.262	By MS/MS	By matching	By MS/MS	By MS/MS	By MS/MS	By MS/MS	5.5	5.5	5.5	5.5	5.5	5.5
A0A1W2P6X1;E9QKG6;A0A0G2JDZ9;E9Q804;Q99NH0;E9Q1M6;E9PUR0;F6SI14	A0A1W2P6X1;E9QKG6;A0A0G2JDZ9;E9Q804;Q99NH0	9;9;9;9;9;3;3;1	9;9;9;9;9;3;3;1	9;9;9;9;9;3;3;1	Ankyrin repeat domain-containing protein 17	Ankrd17	tr|A0A1W2P6X1|A0A1W2P6X1_MOUSE Ankyrin repeat domain-containing protein 17 OS=Mus musculus OX=10090 GN=Ankrd17 PE=1 SV=1;tr|E9QKG6|E9QKG6_MOUSE Ankyrin repeat domain-containing protein 17 OS=Mus musculus OX=10090 GN=Ankrd17 PE=1 SV=1;tr|A0A0G2JDZ9|A0A0G2JD	8	9	9	9	4	6	7	8	5	8	4	6	7	8	5	8	4	6	7	8	5	8	7.2	7.2	7.2	170.43	1600	1600;2352;2494;2602;2603;2485;2548;219	0	62.479	By matching	By matching	By MS/MS	By MS/MS	By MS/MS	By MS/MS	2.6	4.6	5.4	5.9	3.2	6
A0A0G2JE27;Q5RKN9;P47753	A0A0G2JE27;Q5RKN9;P47753	3;3;3	2;2;2	2;2;2	F-actin-capping protein subunit alpha-1	Capza1	tr|A0A0G2JE27|A0A0G2JE27_MOUSE F-actin-capping protein subunit alpha-1 (Fragment) OS=Mus musculus OX=10090 GN=Capza1 PE=1 SV=4;tr|Q5RKN9|Q5RKN9_MOUSE Capping protein (Actin filament) muscle Z-line, alpha 1 OS=Mus musculus OX=10090 GN=Capza1 PE=1 SV=1;sp|P4	3	3	2	2	2	3	3	1	2	0	1	2	2	0	1	0	1	2	2	0	1	0	37.5	28.6	28.6	13.098	112	112;286;286	0	16.865	By matching	By MS/MS	By matching	By matching	By matching		21.4	37.5	37.5	8.9	25	0
A0A0G2JE32;A0A0G2JGL0;P61079;P62838;A0A0G2JF40;Q05CK8;A0A0G2JGZ3;Q6ZWY6	A0A0G2JE32;A0A0G2JGL0;P61079;P62838	4;4;4;3;1;1;1;1	4;4;4;3;1;1;1;1	3;3;3;2;1;1;1;1	Ubiquitin-conjugating enzyme E2 D3;Ubiquitin-conjugating enzyme E2 D2	Ube2d3;Ube2d2	tr|A0A0G2JE32|A0A0G2JE32_MOUSE Ubiquitin-conjugating enzyme E2 D3 (Fragment) OS=Mus musculus OX=10090 GN=Ube2d3 PE=1 SV=1;tr|A0A0G2JGL0|A0A0G2JGL0_MOUSE Ubiquitin-conjugating enzyme E2 D3 OS=Mus musculus OX=10090 GN=Ube2d3 PE=1 SV=1;sp|P61079|UB2D3_MOUSE U	8	4	4	3	4	4	4	3	4	3	4	4	4	3	4	3	3	3	3	3	3	3	45.5	45.5	31.8	14.731	132	132;148;147;147;29;50;73;147	0	68.929	By MS/MS	By MS/MS	By MS/MS	By MS/MS	By MS/MS	By MS/MS	45.5	45.5	45.5	31.8	45.5	31.8
A0A0G2JGP6;A0A0G2JEW6;D6RHK5;A0A0R4J0F6;Q99KY4	A0A0G2JGP6;A0A0G2JEW6;D6RHK5;A0A0R4J0F6;Q99KY4	1;1;1;1;1	1;1;1;1;1	1;1;1;1;1	Cyclin-G-associated kinase	Gak	tr|A0A0G2JGP6|A0A0G2JGP6_MOUSE Cyclin-G-associated kinase OS=Mus musculus OX=10090 GN=Gak PE=1 SV=1;tr|A0A0G2JEW6|A0A0G2JEW6_MOUSE Cyclin-G-associated kinase OS=Mus musculus OX=10090 GN=Gak PE=1 SV=1;tr|D6RHK5|D6RHK5_MOUSE Cyclin-G-associated kinase OS=Mus	5	1	1	1	1	0	0	0	0	0	1	0	0	0	0	0	1	0	0	0	0	0	43.1	43.1	43.1	5.3149	51	51;90;128;1305;1305	0.0043145	8.9686	By MS/MS						43.1	0	0	0	0	0
A0A0G2JF72;Q8JZN2;Q91W50;A0A0G2JDJ7;A0A0G2JE62	A0A0G2JF72;Q8JZN2;Q91W50	6;6;6;2;2	6;6;6;2;2	6;6;6;2;2	Cold shock domain-containing protein E1	Csde1	tr|A0A0G2JF72|A0A0G2JF72_MOUSE Cold shock domain-containing protein E1 OS=Mus musculus OX=10090 GN=Csde1 PE=1 SV=1;tr|Q8JZN2|Q8JZN2_MOUSE Cold shock domain-containing protein E1 OS=Mus musculus OX=10090 GN=Csde1 PE=1 SV=1;sp|Q91W50|CSDE1_MOUSE Cold shock d	5	6	6	6	3	5	4	2	5	4	3	5	4	2	5	4	3	5	4	2	5	4	10	10	10	74.482	668	668;767;798;112;151	0	38.165	By MS/MS	By MS/MS	By MS/MS	By MS/MS	By MS/MS	By MS/MS	5.8	8.8	7.2	3	8.8	7.6
A0A0G2JFJ6;Q7TPD0	A0A0G2JFJ6;Q7TPD0	2;2	2;2	2;2	Integrator complex subunit 3	Ints3	tr|A0A0G2JFJ6|A0A0G2JFJ6_MOUSE Integrator complex subunit 3 OS=Mus musculus OX=10090 GN=Ints3 PE=1 SV=1;sp|Q7TPD0|INT3_MOUSE Integrator complex subunit 3 OS=Mus musculus OX=10090 GN=Ints3 PE=1 SV=2	2	2	2	2	1	0	1	1	1	1	1	0	1	1	1	1	1	0	1	1	1	1	3.6	3.6	3.6	117.25	1035	1035;1041	0	16.096	By matching		By matching	By matching	By MS/MS	By MS/MS	1.9	0	1.9	1.9	1.6	1.9
A0A0G2JFT8;Q9D394	A0A0G2JFT8;Q9D394	1;1	1;1	1;1	Protein RUFY3	Rufy3	tr|A0A0G2JFT8|A0A0G2JFT8_MOUSE Protein RUFY3 OS=Mus musculus OX=10090 GN=Rufy3 PE=1 SV=1;sp|Q9D394|RUFY3_MOUSE Protein RUFY3 OS=Mus musculus OX=10090 GN=Rufy3 PE=1 SV=1	2	1	1	1	0	1	1	1	1	1	0	1	1	1	1	1	0	1	1	1	1	1	1.6	1.6	1.6	74.769	669	669;469	0.0045851	7.2319		By matching	By matching	By MS/MS	By MS/MS	By MS/MS	0	1.6	1.6	1.6	1.6	1.6
A0A0G2JG00;Q3TUE1;A0A0G2JGW9;A0A0G2JFY5;Q3UUU2;Q91WJ8;A0A0G2JFK2	A0A0G2JG00;Q3TUE1;A0A0G2JGW9;A0A0G2JFY5;Q3UUU2;Q91WJ8;A0A0G2JFK2	4;4;4;4;4;4;2	2;2;2;2;2;2;1	2;2;2;2;2;2;1	Far upstream element-binding protein 1	Fubp1	tr|A0A0G2JG00|A0A0G2JG00_MOUSE Far upstream element-binding protein 1 OS=Mus musculus OX=10090 GN=Fubp1 PE=1 SV=1;tr|Q3TUE1|Q3TUE1_MOUSE Far upstream element-binding protein 1 OS=Mus musculus OX=10090 GN=Fubp1 PE=1 SV=1;tr|A0A0G2JGW9|A0A0G2JGW9_MOUSE Far u	7	4	2	2	3	4	2	0	0	0	2	2	1	0	0	0	2	2	1	0	0	0	6.9	3.3	3.3	54.844	523	523;642;643;654;700;651;306	0	11.245	By MS/MS	By MS/MS	By matching				4.8	6.9	3.3	0	0	0
A0A0G2JG71;P42128	A0A0G2JG71;P42128	2;2	2;2	2;2	Forkhead box protein K1	Foxk1	tr|A0A0G2JG71|A0A0G2JG71_MOUSE Forkhead box protein K1 OS=Mus musculus OX=10090 GN=Foxk1 PE=1 SV=1;sp|P42128|FOXK1_MOUSE Forkhead box protein K1 OS=Mus musculus OX=10090 GN=Foxk1 PE=1 SV=2	2	2	2	2	2	2	1	0	2	1	2	2	1	0	2	1	2	2	1	0	2	1	11.6	11.6	11.6	18.513	181	181;719	0	12.588	By matching	By matching	By MS/MS		By MS/MS	By matching	11.6	11.6	7.7	0	11.6	3.9
A0A0G2JGL8;Q99PU8;A0A0G2JGL1;A0A0G2JEY7	A0A0G2JGL8;Q99PU8	18;18;2;1	18;18;2;1	18;18;2;1	Putative ATP-dependent RNA helicase DHX30	Dhx30	tr|A0A0G2JGL8|A0A0G2JGL8_MOUSE Putative ATP-dependent RNA helicase DHX30 OS=Mus musculus OX=10090 GN=Dhx30 PE=1 SV=1;sp|Q99PU8|DHX30_MOUSE Putative ATP-dependent RNA helicase DHX30 OS=Mus musculus OX=10090 GN=Dhx30 PE=1 SV=1	4	18	18	18	10	6	7	9	16	16	10	6	7	9	16	16	10	6	7	9	16	16	20.3	20.3	20.3	133.03	1186	1186;1217;239;98	0	131.16	By MS/MS	By matching	By MS/MS	By MS/MS	By MS/MS	By MS/MS	11.9	6.7	8.4	9.8	18.4	18
A0A0G2JGQ4;P54729	A0A0G2JGQ4;P54729	17;17	17;17	17;17	NEDD8 ultimate buster 1	Nub1	tr|A0A0G2JGQ4|A0A0G2JGQ4_MOUSE NEDD8 ultimate buster 1 OS=Mus musculus OX=10090 GN=Nub1 PE=1 SV=1;sp|P54729|NUB1_MOUSE NEDD8 ultimate buster 1 OS=Mus musculus OX=10090 GN=Nub1 PE=1 SV=2	2	17	17	17	8	4	9	11	15	14	8	4	9	11	15	14	8	4	9	11	15	14	31.5	31.5	31.5	73.116	638	638;614	0	155.17	By MS/MS	By MS/MS	By MS/MS	By MS/MS	By MS/MS	By MS/MS	16	8.3	18.7	20.4	27.7	27
Q80VB6;A0A0G2JGQ6;Q9JLM8;A0A0G2JGR9	Q80VB6;A0A0G2JGQ6;Q9JLM8;A0A0G2JGR9	2;2;2;1	2;2;2;1	2;2;2;1	Serine/threonine-protein kinase DCLK1	Dclk1	tr|Q80VB6|Q80VB6_MOUSE Dclk1 protein OS=Mus musculus OX=10090 GN=Dclk1 PE=1 SV=1;tr|A0A0G2JGQ6|A0A0G2JGQ6_MOUSE Serine/threonine-protein kinase DCLK1 OS=Mus musculus OX=10090 GN=Dclk1 PE=1 SV=1;sp|Q9JLM8|DCLK1_MOUSE Serine/threonine-protein kinase DCLK1 OS	4	2	2	2	0	0	1	1	2	0	0	0	1	1	2	0	0	0	1	1	2	0	8.3	8.3	8.3	40.38	363	363;739;756;111	0	13.356			By matching	By MS/MS	By MS/MS		0	0	3.6	3.6	8.3	0
Q8CCM0;E9Q1V9;E9Q1W0;E9Q1T1;A0A0G2JGS4;Q6PHZ2;E9QAJ4;D6RDQ8;F8WIS9;P11798;F6WHR9	Q8CCM0;E9Q1V9;E9Q1W0;E9Q1T1;A0A0G2JGS4;Q6PHZ2	5;5;5;5;5;5;2;2;2;2;1	2;2;2;2;2;2;2;2;0;0;0	2;2;2;2;2;2;2;2;0;0;0	Calcium/calmodulin-dependent protein kinase type II subunit delta	Camk2d	tr|Q8CCM0|Q8CCM0_MOUSE Calcium/calmodulin-dependent protein kinase type II subunit delta OS=Mus musculus OX=10090 GN=Camk2d PE=1 SV=1;tr|E9Q1V9|E9Q1V9_MOUSE Calcium/calmodulin-dependent protein kinase type II subunit delta OS=Mus musculus OX=10090 GN=Camk2	11	5	2	2	5	5	5	5	3	5	2	2	2	2	2	2	2	2	2	2	2	2	17.5	6.4	6.4	40.677	361	361;488;512;533;533;499;142;147;489;478;177	0	13.955	By MS/MS	By matching	By matching	By MS/MS	By MS/MS	By MS/MS	17.5	17.5	17.5	17.5	9.7	17.5
K3W4P2;A0A0G2JH17;Q6P4S8;A0A0G2JFR3;A0A0G2JDG8	K3W4P2;A0A0G2JH17;Q6P4S8	11;11;11;2;1	11;11;11;2;1	11;11;11;2;1	Integrator complex subunit 1	Ints1	tr|K3W4P2|K3W4P2_MOUSE Integrator complex subunit 1 OS=Mus musculus OX=10090 GN=Ints1 PE=1 SV=2;tr|A0A0G2JH17|A0A0G2JH17_MOUSE Integrator complex subunit 1 OS=Mus musculus OX=10090 GN=Ints1 PE=1 SV=1;sp|Q6P4S8|INT1_MOUSE Integrator complex subunit 1 OS=Mus	5	11	11	11	4	2	2	6	5	8	4	2	2	6	5	8	4	2	2	6	5	8	6.5	6.5	6.5	247.71	2220	2220;2222;2195;137;175	0	64.307	By MS/MS	By matching	By matching	By MS/MS	By MS/MS	By MS/MS	2.7	1.2	1.1	3.5	2.8	4.8
Q3U6F1;E9Q7W0;A0A0J9YTV5;P31266;A0A0J9YVE0;O08674	Q3U6F1;E9Q7W0;A0A0J9YTV5;P31266	9;9;9;9;4;1	9;9;9;9;4;1	9;9;9;9;4;1	Recombining binding protein suppressor of hairless	Rbpj	tr|Q3U6F1|Q3U6F1_MOUSE Recombining-binding protein suppressor of hairless OS=Mus musculus OX=10090 GN=Rbpj PE=1 SV=1;tr|E9Q7W0|E9Q7W0_MOUSE Recombining-binding protein suppressor of hairless OS=Mus musculus OX=10090 GN=Rbpj PE=1 SV=1;tr|A0A0J9YTV5|A0A0J9YT	6	9	9	9	7	5	4	6	7	4	7	5	4	6	7	4	7	5	4	6	7	4	23.4	23.4	23.4	51.926	465	465;485;507;526;180;515	0	56.715	By MS/MS	By MS/MS	By MS/MS	By MS/MS	By MS/MS	By MS/MS	17.6	12	9.7	14.8	18.3	9.7
A0A0J9YTY0;A0A0J9YUL3;Q8C1B7	A0A0J9YTY0;A0A0J9YUL3;Q8C1B7	1;1;1	1;1;1	1;1;1	Septin-11	2022-09-11	tr|A0A0J9YTY0|A0A0J9YTY0_MOUSE Septin-11 OS=Mus musculus OX=10090 GN=Sept11 PE=1 SV=1;tr|A0A0J9YUL3|A0A0J9YUL3_MOUSE Septin 11, isoform CRA_b OS=Mus musculus OX=10090 GN=Sept11 PE=1 SV=1;sp|Q8C1B7|SEP11_MOUSE Septin-11 OS=Mus musculus OX=10090 GN=Sept11 PE	3	1	1	1	1	1	1	1	0	0	1	1	1	1	0	0	1	1	1	1	0	0	3.1	3.1	3.1	48.978	425	425;432;431	0.0073181	6.352	By MS/MS	By MS/MS	By matching	By matching			3.1	3.1	3.1	3.1	0	0
A0A0J9YUM4;A0A0J9YU62;O88712;A0A0J9YUR5;A0A0J9YU66;A0A0J9YVI3;A0A0J9YTW3;A0A0J9YVC3	A0A0J9YUM4;A0A0J9YU62;O88712;A0A0J9YUR5;A0A0J9YU66;A0A0J9YVI3;A0A0J9YTW3	4;4;4;3;2;2;2;1	1;1;1;1;0;0;1;0	1;1;1;1;0;0;1;0	C-terminal-binding protein 1	Ctbp1	tr|A0A0J9YUM4|A0A0J9YUM4_MOUSE C-terminal-binding protein 1 OS=Mus musculus OX=10090 GN=Ctbp1 PE=1 SV=1;tr|A0A0J9YU62|A0A0J9YU62_MOUSE C-terminal-binding protein 1 OS=Mus musculus OX=10090 GN=Ctbp1 PE=1 SV=1;sp|O88712|CTBP1_MOUSE C-terminal-binding protein	8	4	1	1	3	3	3	4	4	3	0	0	0	1	1	0	0	0	0	1	1	0	11.3	3.3	3.3	37.006	337	337;429;441;117;77;85;180;31	0.0053595	6.8235	By matching	By matching	By matching	By MS/MS	By MS/MS	By matching	8	8	8	11.3	11.3	8
A0A0J9YU83;F7BJB9	A0A0J9YU83;F7BJB9	2;2	2;2	2;2		Morc3	tr|A0A0J9YU83|A0A0J9YU83_MOUSE MORC family CW-type zinc finger protein 3 OS=Mus musculus OX=10090 GN=Morc3 PE=1 SV=1;sp|F7BJB9|MORC3_MOUSE MORC family CW-type zinc finger protein 3 OS=Mus musculus OX=10090 GN=Morc3 PE=1 SV=1	2	2	2	2	1	2	0	0	1	1	1	2	0	0	1	1	1	2	0	0	1	1	3.7	3.7	3.7	98.509	869	869;942	0	11.679	By matching	By MS/MS			By matching	By MS/MS	2	3.7	0	0	2	2
A0A0J9YUE9;A0A0J9YUN4;P39053;D6RH60	A0A0J9YUE9;A0A0J9YUN4;P39053	5;5;5;1	2;2;2;1	2;2;2;1	Dynamin-1	Dnm1	tr|A0A0J9YUE9|A0A0J9YUE9_MOUSE Dynamin-1 OS=Mus musculus OX=10090 GN=Dnm1 PE=1 SV=1;tr|A0A0J9YUN4|A0A0J9YUN4_MOUSE Dynamin-1 OS=Mus musculus OX=10090 GN=Dnm1 PE=1 SV=1;sp|P39053|DYN1_MOUSE Dynamin-1 OS=Mus musculus OX=10090 GN=Dnm1 PE=1 SV=2	4	5	2	2	2	3	3	5	4	4	0	1	1	2	1	2	0	1	1	2	1	2	9.6	5.7	5.7	94.032	835	835;864;867;59	0	15.673	By matching	By matching	By matching	By MS/MS	By MS/MS	By MS/MS	2.5	4.8	4.8	9.6	6.1	8.3
A0A0J9YUZ4;P63158;A0A0J9YUD8;D3YZ18;D3YVC6	A0A0J9YUZ4;P63158;A0A0J9YUD8;D3YZ18	10;10;9;5;3	10;10;9;5;3	9;9;9;5;3	High mobility group protein B1	Hmgb1	tr|A0A0J9YUZ4|A0A0J9YUZ4_MOUSE High mobility group protein B1 (Fragment) OS=Mus musculus OX=10090 GN=Hmgb1 PE=1 SV=1;sp|P63158|HMGB1_MOUSE High mobility group protein B1 OS=Mus musculus OX=10090 GN=Hmgb1 PE=1 SV=2;tr|A0A0J9YUD8|A0A0J9YUD8_MOUSE High mobili	5	10	10	9	10	8	7	5	5	1	10	8	7	5	5	1	9	7	7	5	5	1	46.9	46.9	42.7	24.233	211	211;215;171;124;92	0	78.716	By MS/MS	By MS/MS	By MS/MS	By MS/MS	By MS/MS	By MS/MS	46.9	35.5	31.3	29.9	22.7	7.1
A0A0J9YVG0;Q61074	A0A0J9YVG0;Q61074	4;4	4;4	4;4	Protein phosphatase 1G	Ppm1g	tr|A0A0J9YVG0|A0A0J9YVG0_MOUSE Protein phosphatase 1G OS=Mus musculus OX=10090 GN=Ppm1g PE=1 SV=1;sp|Q61074|PPM1G_MOUSE Protein phosphatase 1G OS=Mus musculus OX=10090 GN=Ppm1g PE=1 SV=3	2	4	4	4	3	3	2	2	2	3	3	3	2	2	2	3	3	3	2	2	2	3	10.6	10.6	10.6	47.802	435	435;542	0	26.534	By MS/MS	By MS/MS	By matching	By matching	By MS/MS	By matching	7.8	8.7	6	4.6	5.1	7.4
A0A0N4SUH4;Q8BKS9	A0A0N4SUH4;Q8BKS9	8;8	8;8	8;8	Pumilio domain-containing protein KIAA0020	Kiaa0020	tr|A0A0N4SUH4|A0A0N4SUH4_MOUSE Pumilio homolog 3 OS=Mus musculus OX=10090 GN=Pum3 PE=1 SV=1;sp|Q8BKS9|PUM3_MOUSE Pumilio homolog 3 OS=Mus musculus OX=10090 GN=Pum3 PE=1 SV=2	2	8	8	8	5	3	6	7	6	8	5	3	6	7	6	8	5	3	6	7	6	8	13.6	13.6	13.6	72.93	648	648;647	0	47.398	By matching	By matching	By matching	By MS/MS	By MS/MS	By MS/MS	9.1	4.9	11	11.4	9.9	13.6
A0A0N4SVM8;Q3TZK9;A0A0N4SV38;A0A0N4SVI8;E9QKZ7;A0A0N4SV80;E9QML5;Q61464	A0A0N4SVM8;Q3TZK9;A0A0N4SV38;A0A0N4SVI8;E9QKZ7;A0A0N4SV80;E9QML5;Q61464	2;2;2;2;2;2;2;2	2;2;2;2;2;2;2;2	2;2;2;2;2;2;2;2	Zinc finger protein 638	Zfml;Znf638	tr|A0A0N4SVM8|A0A0N4SVM8_MOUSE Zinc finger protein 638 (Fragment) OS=Mus musculus OX=10090 GN=Zfp638 PE=1 SV=1;tr|Q3TZK9|Q3TZK9_MOUSE Zinc finger protein 638 (Fragment) OS=Mus musculus OX=10090 GN=Zfp638 PE=1 SV=1;tr|A0A0N4SV38|A0A0N4SV38_MOUSE Zinc finger	8	2	2	2	1	1	2	0	0	1	1	1	2	0	0	1	1	1	2	0	0	1	2.5	2.5	2.5	93.187	832	832;891;1239;1273;1275;1926;1960;1960	0.0019763	10.754	By matching	By matching	By MS/MS			By MS/MS	1.2	1.2	2.5	0	0	1.2
A0A0N4SV66;C0HKE9;C0HKE8;C0HKE7;C0HKE6;C0HKE5;C0HKE4;C0HKE3;C0HKE2;C0HKE1;Q8CGP6;Q8R1M2;Q8CGP7;Q8CGP5;Q8BFU2;Q8CGP4;P27661	A0A0N4SV66;C0HKE9;C0HKE8;C0HKE7;C0HKE6;C0HKE5;C0HKE4;C0HKE3;C0HKE2;C0HKE1;Q8CGP6;Q8R1M2;Q8CGP7;Q8CGP5;Q8BFU2;Q8CGP4;P27661	7;7;7;7;7;7;7;7;7;7;7;7;7;7;7;5;5	3;3;3;3;3;3;3;3;3;3;3;3;3;3;3;1;2	3;3;3;3;3;3;3;3;3;3;3;3;3;3;3;1;2	Histone H2A type 1-H;Histone H2A.J;Histone H2A type 1-K;Histone H2A type 1-F;Histone H2A type 3;Histone H2A;Histone H2AX	Hist1h2ah;H2afj;Hist1h2ak;Hist1h2af;Hist3h2a;Hist1h2aa;H2afx	tr|A0A0N4SV66|A0A0N4SV66_MOUSE Histone H2A OS=Mus musculus OX=10090 GN=H2afj PE=1 SV=1;sp|C0HKE9|H2A1P_MOUSE Histone H2A type 1-P OS=Mus musculus OX=10090 GN=Hist1h2ap PE=1 SV=1;sp|C0HKE8|H2A1O_MOUSE Histone H2A type 1-O OS=Mus musculus OX=10090 GN=Hist1h2	17	7	3	3	7	6	7	5	6	7	3	2	3	1	2	3	3	2	3	1	2	3	62.7	40.5	40.5	13.66	126	126;130;130;130;130;130;130;130;130;130;128;129;130;130;130;129;143	0	74.054	By MS/MS	By MS/MS	By MS/MS	By MS/MS	By MS/MS	By MS/MS	62.7	59.5	62.7	56.3	59.5	62.7
A0A0N4SVA6;Q3U3K9;P70295	A0A0N4SVA6;Q3U3K9;P70295	2;2;2	2;2;2	2;2;2	Ancient ubiquitous protein 1	Aup1	tr|A0A0N4SVA6|A0A0N4SVA6_MOUSE Ancient ubiquitous protein 1 (Fragment) OS=Mus musculus OX=10090 GN=Aup1 PE=1 SV=1;tr|Q3U3K9|Q3U3K9_MOUSE Ancient ubiquitous protein 1 OS=Mus musculus OX=10090 GN=Aup1 PE=1 SV=1;sp|P70295|AUP1_MOUSE Ancient ubiquitous protein	3	2	2	2	2	2	1	0	1	1	2	2	1	0	1	1	2	2	1	0	1	1	9.2	9.2	9.2	43.725	391	391;439;410	0	11.939	By matching	By MS/MS	By MS/MS		By MS/MS	By matching	9.2	9.2	2	0	2	2
Z4YKC4;A0A0R4J112;A2AMI2;A0A0N4SVL0;Q80XI3;A2AMI7	Z4YKC4;A0A0R4J112;A2AMI2;A0A0N4SVL0;Q80XI3;A2AMI7	5;5;5;5;5;4	2;2;2;2;2;1	2;2;2;2;2;1	Eukaryotic translation initiation factor 4 gamma 3	Eif4g3	tr|Z4YKC4|Z4YKC4_MOUSE Eukaryotic translation initiation factor 4 gamma 3 OS=Mus musculus OX=10090 GN=Eif4g3 PE=1 SV=1;tr|A0A0R4J112|A0A0R4J112_MOUSE Eukaryotic translation initiation factor 4 gamma 3 OS=Mus musculus OX=10090 GN=Eif4g3 PE=1 SV=1;tr|A2AMI2|	6	5	2	2	3	5	5	4	4	3	0	2	2	1	1	1	0	2	2	1	1	1	3.2	1.7	1.7	173.55	1567	1567;1578;1579;1762;1579;1002	0.0015008	11.04	By matching	By MS/MS	By MS/MS	By MS/MS	By matching	By MS/MS	1.5	3.2	3.2	2.4	2.4	1.9
A0A0N4SVL9;Q9CQR6;A0A0N4SVE2	A0A0N4SVL9;Q9CQR6	3;3;1	3;3;1	3;3;1	Serine/threonine-protein phosphatase 6 catalytic subunit;Serine/threonine-protein phosphatase 6 catalytic subunit, N-terminally processed	Ppp6c	tr|A0A0N4SVL9|A0A0N4SVL9_MOUSE Serine/threonine-protein phosphatase OS=Mus musculus OX=10090 GN=Ppp6c PE=1 SV=1;sp|Q9CQR6|PPP6_MOUSE Serine/threonine-protein phosphatase 6 catalytic subunit OS=Mus musculus OX=10090 GN=Ppp6c PE=1 SV=1	3	3	3	3	3	1	3	3	1	2	3	1	3	3	1	2	3	1	3	3	1	2	12	12	12	32.547	283	283;305;81	0	20.211	By MS/MS	By matching	By MS/MS	By MS/MS	By matching	By MS/MS	12	3.2	12	12	4.6	8.8
A0A0N4SVR1;Q7TSE6	A0A0N4SVR1;Q7TSE6	1;1	1;1	1;1	Serine/threonine-protein kinase 38-like	Stk38l	tr|A0A0N4SVR1|A0A0N4SVR1_MOUSE Serine/threonine-protein kinase 38-like (Fragment) OS=Mus musculus OX=10090 GN=Stk38l PE=1 SV=1;sp|Q7TSE6|ST38L_MOUSE Serine/threonine-protein kinase 38-like OS=Mus musculus OX=10090 GN=Stk38l PE=1 SV=2	2	1	1	1	1	1	1	1	1	1	1	1	1	1	1	1	1	1	1	1	1	1	56.7	56.7	56.7	3.2808	30	30;464	0.0045558	7.1474	By matching	By matching	By matching	By MS/MS	By matching	By matching	56.7	56.7	56.7	56.7	56.7	56.7
A0A0N4SW94;O35682	A0A0N4SW94;O35682	1;1	1;1	1;1	Myeloid-associated differentiation marker	Myadm	tr|A0A0N4SW94|A0A0N4SW94_MOUSE Myeloid-associated differentiation marker (Fragment) OS=Mus musculus OX=10090 GN=Myadm PE=1 SV=1;sp|O35682|MYADM_MOUSE Myeloid-associated differentiation marker OS=Mus musculus OX=10090 GN=Myadm PE=1 SV=2	2	1	1	1	1	1	1	0	0	0	1	1	1	0	0	0	1	1	1	0	0	0	21	21	21	8.6402	81	81;320	0.0043478	9.6643	By MS/MS	By matching	By matching				21	21	21	0	0	0
A0A0N5E9G7;G3X8Z6;Q5U4B1;G3UWX1;P35601;A0A0N4SVN6	A0A0N5E9G7;G3X8Z6;Q5U4B1;G3UWX1;P35601	18;18;18;18;18;2	18;18;18;18;18;2	18;18;18;18;18;2	Replication factor C subunit 1	Rfc1	tr|A0A0N5E9G7|A0A0N5E9G7_MOUSE Replication factor C subunit 1 OS=Mus musculus OX=10090 GN=Rfc1 PE=1 SV=1;tr|G3X8Z6|G3X8Z6_MOUSE Replication factor C subunit 1 OS=Mus musculus OX=10090 GN=Rfc1 PE=1 SV=1;tr|Q5U4B1|Q5U4B1_MOUSE Replication factor C subunit 1	6	18	18	18	12	9	12	14	16	15	12	9	12	14	16	15	12	9	12	14	16	15	25	25	25	125.86	1130	1130;1131;1132;1145;1131;212	0	168.02	By MS/MS	By MS/MS	By MS/MS	By MS/MS	By MS/MS	By MS/MS	15.9	10.5	15.8	16.8	22	20.5
A0A0R3P9C8;Q9DC69	A0A0R3P9C8;Q9DC69	16;16	16;16	16;16	NADH dehydrogenase [ubiquinone] 1 alpha subcomplex subunit 9, mitochondrial	Ndufa9	tr|A0A0R3P9C8|A0A0R3P9C8_MOUSE NADH dehydrogenase [ubiquinone] 1 alpha subcomplex subunit 9, mitochondrial OS=Mus musculus OX=10090 GN=Ndufa9 PE=1 SV=1;sp|Q9DC69|NDUA9_MOUSE NADH dehydrogenase [ubiquinone] 1 alpha subcomplex subunit 9, mitochondrial OS=Mus	2	16	16	16	10	8	5	11	13	13	10	8	5	11	13	13	10	8	5	11	13	13	55.5	55.5	55.5	42.121	373	373;377	0	120.84	By MS/MS	By MS/MS	By matching	By MS/MS	By MS/MS	By MS/MS	34.9	28.4	15	39.7	45	46.1
A0A0R4IZY0;Q8C1A5	A0A0R4IZY0;Q8C1A5	26;25	26;25	26;25	Thimet oligopeptidase	Thop1	tr|A0A0R4IZY0|A0A0R4IZY0_MOUSE Thimet oligopeptidase OS=Mus musculus OX=10090 GN=Thop1 PE=1 SV=1;sp|Q8C1A5|THOP1_MOUSE Thimet oligopeptidase OS=Mus musculus OX=10090 GN=Thop1 PE=1 SV=1	2	26	26	26	24	21	25	21	20	20	24	21	25	21	20	20	24	21	25	21	20	20	46.3	46.3	46.3	78.026	687	687;687	0	200.62	By MS/MS	By MS/MS	By MS/MS	By MS/MS	By MS/MS	By MS/MS	44	36.4	43.1	37.1	35.8	38
A0A0R4IZY9;Q91XI1	A0A0R4IZY9;Q91XI1	5;4	5;4	5;4	tRNA-dihydrouridine(47) synthase [NAD(P)(+)]-like	Dus3l	tr|A0A0R4IZY9|A0A0R4IZY9_MOUSE tRNA-dihydrouridine(47) synthase [NAD(P)(+)] OS=Mus musculus OX=10090 GN=Dus3l PE=1 SV=1;sp|Q91XI1|DUS3L_MOUSE tRNA-dihydrouridine(47) synthase [NAD(P)(+)]-like OS=Mus musculus OX=10090 GN=Dus3l PE=1 SV=1	2	5	5	5	3	2	3	2	2	2	3	2	3	2	2	2	3	2	3	2	2	2	12.6	12.6	12.6	71.15	637	637;637	0	39.634	By MS/MS	By matching	By matching	By MS/MS	By MS/MS	By MS/MS	7.4	5.3	7.4	5.2	5.3	4.1
A0A0R4J008;P70288;Q8BQ10	A0A0R4J008;P70288;Q8BQ10	10;10;9	5;5;4	5;5;4	Histone deacetylase 2	Hdac2	tr|A0A0R4J008|A0A0R4J008_MOUSE Histone deacetylase OS=Mus musculus OX=10090 GN=Hdac2 PE=1 SV=1;sp|P70288|HDAC2_MOUSE Histone deacetylase 2 OS=Mus musculus OX=10090 GN=Hdac2 PE=1 SV=1;tr|Q8BQ10|Q8BQ10_MOUSE Histone deacetylase 2 OS=Mus musculus OX=10090 GN=	3	10	5	5	6	7	8	10	7	7	3	3	4	5	3	2	3	3	4	5	3	2	26.8	15.8	15.8	55.33	488	488;488;304	0	50.489	By MS/MS	By MS/MS	By MS/MS	By MS/MS	By MS/MS	By MS/MS	16.2	18	19.7	26.8	20.9	18.6
A0A0R4J034;Q99K01;D3YZA7	A0A0R4J034;Q99K01;D3YZA7	2;2;1	2;2;1	2;2;1	Pyridoxal-dependent decarboxylase domain-containing protein 1	Pdxdc1	tr|A0A0R4J034|A0A0R4J034_MOUSE MCG129810, isoform CRA_c OS=Mus musculus OX=10090 GN=Pdxdc1 PE=1 SV=1;sp|Q99K01|PDXD1_MOUSE Pyridoxal-dependent decarboxylase domain-containing protein 1 OS=Mus musculus OX=10090 GN=Pdxdc1 PE=1 SV=2;tr|D3YZA7|D3YZA7_MOUSE Pyr	3	2	2	2	1	1	1	1	1	1	1	1	1	1	1	1	1	1	1	1	1	1	4.3	4.3	4.3	87.479	789	789;787;378	0	14.15	By matching	By matching	By matching	By MS/MS	By MS/MS	By matching	1.8	1.8	1.8	1.8	2.5	1.8
A0A0R4J046;P53569	A0A0R4J046;P53569	6;6	6;6	6;6	CCAAT/enhancer-binding protein zeta	Cebpz	tr|A0A0R4J046|A0A0R4J046_MOUSE CCAAT/enhancer-binding protein zeta OS=Mus musculus OX=10090 GN=Cebpz PE=1 SV=1;sp|P53569|CEBPZ_MOUSE CCAAT/enhancer-binding protein zeta OS=Mus musculus OX=10090 GN=Cebpz PE=1 SV=2	2	6	6	6	3	3	4	4	5	5	3	3	4	4	5	5	3	3	4	4	5	5	6.6	6.6	6.6	120.37	1052	1052;1052	0	39.29	By MS/MS	By matching	By matching	By MS/MS	By MS/MS	By MS/MS	2.9	2.9	4	4.7	5.4	5.6
A0A0R4J047;Q9CYI4;D3Z765;D3YZ82	A0A0R4J047;Q9CYI4;D3Z765	6;6;4;1	3;3;2;0	3;3;2;0	Putative RNA-binding protein Luc7-like 1	Luc7l	tr|A0A0R4J047|A0A0R4J047_MOUSE Luc7 homolog (S. cerevisiae)-like, isoform CRA_c OS=Mus musculus OX=10090 GN=Luc7l PE=1 SV=1;sp|Q9CYI4|LUC7L_MOUSE Putative RNA-binding protein Luc7-like 1 OS=Mus musculus OX=10090 GN=Luc7l PE=1 SV=2;tr|D3Z765|D3Z765_MOUSE Pu	4	6	3	3	5	4	3	4	5	5	2	3	2	1	2	2	2	3	2	1	2	2	21.5	12.3	12.3	38.465	325	325;371;172;69	0	22.111	By matching	By MS/MS	By MS/MS	By matching	By MS/MS	By MS/MS	16.6	15.4	10.8	13.8	16.9	16.6
A0A0R4J049;Q8CIG8	A0A0R4J049;Q8CIG8	1;1	1;1	1;1	Protein arginine N-methyltransferase 5	Prmt5	tr|A0A0R4J049|A0A0R4J049_MOUSE Protein arginine N-methyltransferase 5 OS=Mus musculus OX=10090 GN=Prmt5 PE=1 SV=1;sp|Q8CIG8|ANM5_MOUSE Protein arginine N-methyltransferase 5 OS=Mus musculus OX=10090 GN=Prmt5 PE=1 SV=3	2	1	1	1	1	0	1	1	0	0	1	0	1	1	0	0	1	0	1	1	0	0	1.4	1.4	1.4	72.737	637	637;637	0.0073498	6.3813	By MS/MS		By matching	By matching			1.4	0	1.4	1.4	0	0
E9Q2H8;E9PYA3;A0A0R4J052;G5E8T9;Q99KB8	E9Q2H8;E9PYA3;A0A0R4J052;G5E8T9;Q99KB8	1;1;1;1;1	1;1;1;1;1	1;1;1;1;1	Hydroxyacylglutathione hydrolase, mitochondrial	Hagh	tr|E9Q2H8|E9Q2H8_MOUSE Hydroxyacylglutathione hydrolase, mitochondrial (Fragment) OS=Mus musculus OX=10090 GN=Hagh PE=1 SV=1;tr|E9PYA3|E9PYA3_MOUSE Hydroxyacylglutathione hydrolase, mitochondrial (Fragment) OS=Mus musculus OX=10090 GN=Hagh PE=1 SV=1;tr|A0A	5	1	1	1	1	1	1	0	0	1	1	1	1	0	0	1	1	1	1	0	0	1	5.5	5.5	5.5	23.756	217	217;237;260;309;309	0.0041919	7.706	By MS/MS	By MS/MS	By matching			By MS/MS	5.5	5.5	5.5	0	0	5.5
A0A0R4J078;Q8VCH8;A0A087WSK5	A0A0R4J078;Q8VCH8	3;2;1	3;2;1	3;2;1	UBX domain-containing protein 4	Ubxn4	tr|A0A0R4J078|A0A0R4J078_MOUSE UBX domain containing 2, isoform CRA_a OS=Mus musculus OX=10090 GN=Ubxn4 PE=1 SV=1;sp|Q8VCH8|UBXN4_MOUSE UBX domain-containing protein 4 OS=Mus musculus OX=10090 GN=Ubxn4 PE=1 SV=1	3	3	3	3	2	1	1	0	2	1	2	1	1	0	2	1	2	1	1	0	2	1	9.7	9.7	9.7	56.459	506	506;506;88	0	18.925	By MS/MS	By MS/MS	By MS/MS		By matching	By matching	6.5	3.2	2.8	0	5.9	2.8
A0A0R4J093;Q9DBP5	A0A0R4J093;Q9DBP5	5;5	5;5	5;5	UMP-CMP kinase	Cmpk1	tr|A0A0R4J093|A0A0R4J093_MOUSE UMP-CMP kinase OS=Mus musculus OX=10090 GN=Cmpk1 PE=1 SV=1;sp|Q9DBP5|KCY_MOUSE UMP-CMP kinase OS=Mus musculus OX=10090 GN=Cmpk1 PE=1 SV=1	2	5	5	5	4	5	0	0	1	0	4	5	0	0	1	0	4	5	0	0	1	0	18.9	18.9	18.9	25.714	227	227;196	0	32.259	By MS/MS	By MS/MS			By matching		14.5	18.9	0	0	5.3	0
E9Q9N6;E9PYX3;A0A0R4J227;A0A0R4J0B1;Q3T9A3;F6ZS70;E9QMP6;Q05512;F7CVZ7;E9Q2J6;F7A3Q3;F6ZEX4;F6Z4Q6;E9Q8H5;A0A0A6YY78;F7CRG8;F6UY70;A0A1Y7VNZ6;Q8CIP4;Q03141;Q8VHJ5	E9Q9N6;E9PYX3;A0A0R4J227;A0A0R4J0B1;Q3T9A3;F6ZS70;E9QMP6;Q05512	8;8;8;8;8;8;8;8;3;2;2;2;1;1;1;1;1;1;1;1;1	8;8;8;8;8;8;8;8;3;2;2;2;1;1;1;1;1;1;1;1;1	8;8;8;8;8;8;8;8;3;2;2;2;1;1;1;1;1;1;1;1;1	Serine/threonine-protein kinase MARK2	Mark2	tr|E9Q9N6|E9Q9N6_MOUSE Non-specific serine/threonine protein kinase OS=Mus musculus OX=10090 GN=Mark2 PE=1 SV=1;tr|E9PYX3|E9PYX3_MOUSE Non-specific serine/threonine protein kinase OS=Mus musculus OX=10090 GN=Mark2 PE=1 SV=1;tr|A0A0R4J227|A0A0R4J227_MOUSE N	21	8	8	8	3	2	1	7	6	7	3	2	1	7	6	7	3	2	1	7	6	7	10.9	10.9	10.9	79.091	707	707;716;722;731;743;776;776;776;307;193;204;303;54;110;153;174;266;797;752;753;795	0	46.708	By matching	By matching	By matching	By MS/MS	By MS/MS	By MS/MS	3.8	3.1	2	8.9	7.4	9.3
A0A0R4J0C8;Q7TMF2	A0A0R4J0C8;Q7TMF2	8;8	8;8	8;8	3-5 exoribonuclease 1	Eri1	tr|A0A0R4J0C8|A0A0R4J0C8_MOUSE 3-5 exoribonuclease 1 OS=Mus musculus OX=10090 GN=Eri1 PE=1 SV=1;sp|Q7TMF2|ERI1_MOUSE 3-5 exoribonuclease 1 OS=Mus musculus OX=10090 GN=Eri1 PE=1 SV=2	2	8	8	8	8	7	7	7	7	8	8	7	7	7	7	8	8	7	7	7	7	8	30.7	30.7	30.7	39.551	345	345;345	0	55.297	By MS/MS	By MS/MS	By MS/MS	By MS/MS	By MS/MS	By MS/MS	30.7	28.4	28.4	28.1	28.1	30.7
A0A0R4J0D3;Q3TDQ1	A0A0R4J0D3;Q3TDQ1	12;12	11;11	11;11	Dolichyl-diphosphooligosaccharide--protein glycosyltransferase subunit STT3B	Stt3b	tr|A0A0R4J0D3|A0A0R4J0D3_MOUSE Dolichyl-diphosphooligosaccharide--protein glycosyltransferase subunit STT3B OS=Mus musculus OX=10090 GN=Stt3b PE=1 SV=1;sp|Q3TDQ1|STT3B_MOUSE Dolichyl-diphosphooligosaccharide--protein glycosyltransferase subunit STT3B OS=Mu	2	12	11	11	10	10	10	8	11	10	9	9	9	7	10	9	9	9	9	7	10	9	16.6	15.8	15.8	93.314	823	823;823	0	107.5	By MS/MS	By MS/MS	By MS/MS	By MS/MS	By MS/MS	By MS/MS	12.6	12.6	12.6	9.4	14.5	13.2
A0A0R4J0E4;Q7TQK1	A0A0R4J0E4;Q7TQK1	7;7	7;7	7;7	Integrator complex subunit 7	Ints7	tr|A0A0R4J0E4|A0A0R4J0E4_MOUSE Integrator complex subunit 7 OS=Mus musculus OX=10090 GN=Ints7 PE=1 SV=1;sp|Q7TQK1|INT7_MOUSE Integrator complex subunit 7 OS=Mus musculus OX=10090 GN=Ints7 PE=1 SV=1	2	7	7	7	4	2	3	7	6	6	4	2	3	7	6	6	4	2	3	7	6	6	8.9	8.9	8.9	106.87	966	966;966	0	58.788	By MS/MS	By matching	By matching	By MS/MS	By MS/MS	By MS/MS	5.3	1.7	3.2	8.9	7.3	7.1
A0A0R4J0G0;Q8BH04;A0A2I3BQL9;A0A2I3BS39;A0A2I3BRX1;A0A2I3BQC6;A0A2I3BQ75;Q9Z2V4	A0A0R4J0G0;Q8BH04;A0A2I3BQL9;A0A2I3BS39;A0A2I3BRX1	25;25;24;23;15;4;1;1	25;25;24;23;15;4;1;1	25;25;24;23;15;4;1;1	Phosphoenolpyruvate carboxykinase [GTP], mitochondrial	Pck2	tr|A0A0R4J0G0|A0A0R4J0G0_MOUSE Phosphoenolpyruvate carboxykinase [GTP], mitochondrial OS=Mus musculus OX=10090 GN=Pck2 PE=1 SV=1;sp|Q8BH04|PCKGM_MOUSE Phosphoenolpyruvate carboxykinase [GTP], mitochondrial OS=Mus musculus OX=10090 GN=Pck2 PE=1 SV=1;tr|A0A2	8	25	25	25	22	21	20	14	21	18	22	21	20	14	21	18	22	21	20	14	21	18	51	51	51	73.417	667	667;640;599;609;489;160;108;622	0	237.3	By MS/MS	By MS/MS	By MS/MS	By MS/MS	By MS/MS	By MS/MS	43.5	42.1	41.2	25.5	43.2	35.7
A0A0R4J0H7;Q8K2Z4	A0A0R4J0H7;Q8K2Z4	10;10	10;10	10;10	Condensin complex subunit 1	Ncapd2	tr|A0A0R4J0H7|A0A0R4J0H7_MOUSE Condensin complex subunit 1 OS=Mus musculus OX=10090 GN=Ncapd2 PE=1 SV=1;sp|Q8K2Z4|CND1_MOUSE Condensin complex subunit 1 OS=Mus musculus OX=10090 GN=Ncapd2 PE=1 SV=2	2	10	10	10	3	3	5	4	7	4	3	3	5	4	7	4	3	3	5	4	7	4	10.6	10.6	10.6	155.59	1392	1392;1392	0	68.71	By matching	By MS/MS	By MS/MS	By MS/MS	By MS/MS	By matching	2.7	3.2	4.9	4.2	7.1	2.8
Z4YL78;A0A0R4J0K2;K3W4R5;A2AGT5	Z4YL78;A0A0R4J0K2;K3W4R5;A2AGT5	20;20;20;20	20;20;20;20	20;20;20;20	Cytoskeleton-associated protein 5	Ckap5	tr|Z4YL78|Z4YL78_MOUSE Cytoskeleton-associated protein 5 OS=Mus musculus OX=10090 GN=Ckap5 PE=1 SV=1;tr|A0A0R4J0K2|A0A0R4J0K2_MOUSE Cytoskeleton-associated protein 5 OS=Mus musculus OX=10090 GN=Ckap5 PE=1 SV=1;tr|K3W4R5|K3W4R5_MOUSE Cytoskeleton-associated	4	20	20	20	11	8	11	14	16	11	11	8	11	14	16	11	11	8	11	14	16	11	12.7	12.7	12.7	218.71	1972	1972;2011;2032;2032	0	136.67	By MS/MS	By MS/MS	By MS/MS	By MS/MS	By MS/MS	By MS/MS	7.2	5.3	7.6	8.4	9.6	6.4
A0A0R4J0L6;Q8BJZ4;A0A0N4SV23	A0A0R4J0L6;Q8BJZ4	8;8;2	8;8;2	8;8;2	28S ribosomal protein S35, mitochondrial	Mrps35	tr|A0A0R4J0L6|A0A0R4J0L6_MOUSE 28S ribosomal protein S35, mitochondrial OS=Mus musculus OX=10090 GN=Mrps35 PE=1 SV=1;sp|Q8BJZ4|RT35_MOUSE 28S ribosomal protein S35, mitochondrial OS=Mus musculus OX=10090 GN=Mrps35 PE=1 SV=2	3	8	8	8	6	5	5	7	8	6	6	5	5	7	8	6	6	5	5	7	8	6	45.6	45.6	45.6	35.917	320	320;320;85	0	92.865	By MS/MS	By matching	By matching	By MS/MS	By MS/MS	By MS/MS	28.8	25.3	25.3	34.1	45.6	28.8
A0A0R4J0P6;Q8VDG3	A0A0R4J0P6;Q8VDG3	3;3	3;3	3;3	Poly(A)-specific ribonuclease PARN	Parn	tr|A0A0R4J0P6|A0A0R4J0P6_MOUSE Poly(A)-specific ribonuclease PARN OS=Mus musculus OX=10090 GN=Parn PE=1 SV=1;sp|Q8VDG3|PARN_MOUSE Poly(A)-specific ribonuclease PARN OS=Mus musculus OX=10090 GN=Parn PE=1 SV=1	2	3	3	3	3	2	3	2	2	1	3	2	3	2	2	1	3	2	3	2	2	1	5.9	5.9	5.9	71.588	624	624;624	0	18.844	By MS/MS	By MS/MS	By MS/MS	By MS/MS	By MS/MS	By matching	5.9	4	5.9	4	4	1.3
A0A0R4J0Q6;Q80VI1	A0A0R4J0Q6;Q80VI1	1;1	1;1	1;1	E3 ubiquitin-protein ligase TRIM56	Trim56	tr|A0A0R4J0Q6|A0A0R4J0Q6_MOUSE E3 ubiquitin-protein ligase TRIM56 OS=Mus musculus OX=10090 GN=Trim56 PE=1 SV=1;sp|Q80VI1|TRI56_MOUSE E3 ubiquitin-protein ligase TRIM56 OS=Mus musculus OX=10090 GN=Trim56 PE=1 SV=1	2	1	1	1	0	0	1	0	1	0	0	0	1	0	1	0	0	0	1	0	1	0	2.5	2.5	2.5	79.528	734	734;734	0.0066225	6.6829			By matching		By MS/MS		0	0	2.5	0	2.5	0
A0A0R4J0R3;Q3U1G5	A0A0R4J0R3;Q3U1G5	1;1	1;1	1;1	Interferon-stimulated 20 kDa exonuclease-like 2	Isg20l2	tr|A0A0R4J0R3|A0A0R4J0R3_MOUSE Interferon-stimulated 20 kDa exonuclease-like 2 OS=Mus musculus OX=10090 GN=Isg20l2 PE=1 SV=1;sp|Q3U1G5|I20L2_MOUSE Interferon-stimulated 20 kDa exonuclease-like 2 OS=Mus musculus OX=10090 GN=Isg20l2 PE=1 SV=2	2	1	1	1	0	0	0	1	0	0	0	0	0	1	0	0	0	0	0	1	0	0	3.5	3.5	3.5	40.991	368	368;368	0.008959	6.2419				By MS/MS			0	0	0	3.5	0	0
A0A0R4J0S4;Q80Y17	A0A0R4J0S4;Q80Y17	3;3	3;3	3;3	Lethal(2) giant larvae protein homolog 1	Llgl1	tr|A0A0R4J0S4|A0A0R4J0S4_MOUSE Lethal(2) giant larvae protein homolog 1 OS=Mus musculus OX=10090 GN=Llgl1 PE=1 SV=1;sp|Q80Y17|L2GL1_MOUSE Lethal(2) giant larvae protein homolog 1 OS=Mus musculus OX=10090 GN=Llgl1 PE=1 SV=1	2	3	3	3	3	2	2	2	2	3	3	2	2	2	2	3	3	2	2	2	2	3	4	4	4	115.56	1062	1062;1036	0	21.945	By matching	By MS/MS	By MS/MS	By MS/MS	By MS/MS	By MS/MS	4	2.7	2.7	2.4	2.7	4
A0A0R4J0T4;Q5D0E0;O88351	A0A0R4J0T4;Q5D0E0;O88351	1;1;1	1;1;1	1;1;1	Inhibitor of nuclear factor kappa-B kinase subunit beta	Ikbkb	tr|A0A0R4J0T4|A0A0R4J0T4_MOUSE Inhibitor of nuclear factor kappa-B kinase subunit beta OS=Mus musculus OX=10090 GN=Ikbkb PE=1 SV=1;tr|Q5D0E0|Q5D0E0_MOUSE Ikbkb protein OS=Mus musculus OX=10090 GN=Ikbkb PE=1 SV=1;sp|O88351|IKKB_MOUSE Inhibitor of nuclear fa	3	1	1	1	1	1	1	0	1	1	1	1	1	0	1	1	1	1	1	0	1	1	1.5	1.5	1.5	84.387	738	738;757;757	0.0073339	6.3614	By matching	By matching	By matching		By MS/MS	By matching	1.5	1.5	1.5	0	1.5	1.5
A0A0R4J0T5;P28659	A0A0R4J0T5;P28659	2;2	2;2	2;2	CUGBP Elav-like family member 1	Celf1	tr|A0A0R4J0T5|A0A0R4J0T5_MOUSE CUG triplet repeat, RNA binding protein 1, isoform CRA_b OS=Mus musculus OX=10090 GN=Celf1 PE=1 SV=1;sp|P28659|CELF1_MOUSE CUGBP Elav-like family member 1 OS=Mus musculus OX=10090 GN=Celf1 PE=1 SV=2	2	2	2	2	1	1	0	1	1	1	1	1	0	1	1	1	1	1	0	1	1	1	5.3	5.3	5.3	52.178	487	487;486	0	12.183	By matching	By MS/MS		By MS/MS	By matching	By matching	3.7	1.6	0	3.7	3.7	1.6
A0A0R4J0U8;A2RSY6	A0A0R4J0U8;A2RSY6	3;3	3;3	3;3	TRMT1-like protein	Trmt1l	tr|A0A0R4J0U8|A0A0R4J0U8_MOUSE RIKEN cDNA 1190005F20, isoform CRA_a OS=Mus musculus OX=10090 GN=Trmt1l PE=1 SV=1;sp|A2RSY6|TRM1L_MOUSE TRMT1-like protein OS=Mus musculus OX=10090 GN=Trmt1l PE=1 SV=1	2	3	3	3	1	1	1	2	2	1	1	1	1	2	2	1	1	1	1	2	2	1	6	6	6	80.919	728	728;728	0	25.465	By matching	By matching	By matching	By MS/MS	By MS/MS	By matching	1.4	1.4	1.4	3.6	3.8	1.4
A0A0R4J0W6;Q9CRC8;F6RGS7;F6RDA7;D6RHB1	A0A0R4J0W6;Q9CRC8	13;13;2;2;2	13;13;2;2;2	13;13;2;2;2	Leucine-rich repeat-containing protein 40	Lrrc40	tr|A0A0R4J0W6|A0A0R4J0W6_MOUSE Leucine rich repeat containing 40, isoform CRA_a OS=Mus musculus OX=10090 GN=Lrrc40 PE=1 SV=1;sp|Q9CRC8|LRC40_MOUSE Leucine-rich repeat-containing protein 40 OS=Mus musculus OX=10090 GN=Lrrc40 PE=1 SV=2	5	13	13	13	8	7	9	11	13	11	8	7	9	11	13	11	8	7	9	11	13	11	28.1	28.1	28.1	68.048	602	602;602;68;114;131	0	104.02	By MS/MS	By matching	By MS/MS	By MS/MS	By MS/MS	By MS/MS	17.1	16.6	20.3	22.1	28.1	23.3
A0A0R4J0Z0;Q3U6U5;D3YW02;D3YXC1	A0A0R4J0Z0;Q3U6U5;D3YW02	6;6;3;1	6;6;3;1	6;6;3;1	Putative GTP-binding protein 6	Gtpbp6	tr|A0A0R4J0Z0|A0A0R4J0Z0_MOUSE Putative GTP-binding protein 6 OS=Mus musculus OX=10090 GN=Gtpbp6 PE=1 SV=1;sp|Q3U6U5|GTPB6_MOUSE Putative GTP-binding protein 6 OS=Mus musculus OX=10090 GN=Gtpbp6 PE=1 SV=1;tr|D3YW02|D3YW02_MOUSE Putative GTP-binding protein	4	6	6	6	0	2	1	5	6	4	0	2	1	5	6	4	0	2	1	5	6	4	13.6	13.6	13.6	56.447	514	514;514;221;17	0	37.133		By matching	By matching	By MS/MS	By MS/MS	By MS/MS	0	4.5	1.8	11.5	13.6	9.7
A0A0R4J0Z1;P08003	A0A0R4J0Z1;P08003	21;21	21;21	21;21	Protein disulfide-isomerase A4	Pdia4	tr|A0A0R4J0Z1|A0A0R4J0Z1_MOUSE Protein disulfide-isomerase A4 OS=Mus musculus OX=10090 GN=Pdia4 PE=1 SV=1;sp|P08003|PDIA4_MOUSE Protein disulfide-isomerase A4 OS=Mus musculus OX=10090 GN=Pdia4 PE=1 SV=3	2	21	21	21	19	18	17	7	6	4	19	18	17	7	6	4	19	18	17	7	6	4	32.4	32.4	32.4	72.369	641	641;638	0	202.01	By MS/MS	By MS/MS	By MS/MS	By MS/MS	By matching	By matching	32.3	30.6	30.9	14.8	13.6	7.5
A0A0R4J124;O54781;A0A0G2JG74;Q6P5E1;Q9Z0G2	A0A0R4J124;O54781	10;10;2;2;2	7;7;2;2;0	7;7;2;2;0	SRSF protein kinase 2;SRSF protein kinase 2 N-terminal;SRSF protein kinase 2 C-terminal	Srpk2	tr|A0A0R4J124|A0A0R4J124_MOUSE SRSF protein kinase 2 OS=Mus musculus OX=10090 GN=Srpk2 PE=1 SV=1;sp|O54781|SRPK2_MOUSE SRSF protein kinase 2 OS=Mus musculus OX=10090 GN=Srpk2 PE=1 SV=2	5	10	7	7	5	6	6	7	7	9	3	4	4	4	5	6	3	4	4	4	5	6	24.6	20.5	20.5	76.884	682	682;681;134;156;565	0	50.588	By MS/MS	By MS/MS	By MS/MS	By MS/MS	By MS/MS	By MS/MS	11	12.9	12.8	17.9	16	18.8
G3UYY2;A0A0R4J135;Q63836;P17563;D6RHN2;G3UWK0	G3UYY2;A0A0R4J135;Q63836;P17563;D6RHN2;G3UWK0	2;2;2;2;1;1	2;2;2;2;1;1	2;2;2;2;1;1	Selenium-binding protein 2;Selenium-binding protein 1	Selenbp2;Selenbp1	tr|G3UYY2|G3UYY2_MOUSE Selenium-binding protein 2 OS=Mus musculus OX=10090 GN=Selenbp2 PE=1 SV=1;tr|A0A0R4J135|A0A0R4J135_MOUSE Selenium-binding protein 2 OS=Mus musculus OX=10090 GN=Selenbp2 PE=1 SV=1;sp|Q63836|SBP2_MOUSE Selenium-binding protein 2 OS=Mus	6	2	2	2	0	0	2	0	1	0	0	0	2	0	1	0	0	0	2	0	1	0	10	10	10	45.641	410	410;472;472;472;123;128	0	14.516			By MS/MS		By matching		0	0	10	0	5.6	0
A0A0R4J140;Q5SW19;Z4YLI8	A0A0R4J140;Q5SW19;Z4YLI8	3;3;2	3;3;2	3;3;2	Clustered mitochondria protein homolog	Cluh	tr|A0A0R4J140|A0A0R4J140_MOUSE Clustered mitochondria protein homolog OS=Mus musculus OX=10090 GN=Cluh PE=1 SV=1;sp|Q5SW19|CLU_MOUSE Clustered mitochondria protein homolog OS=Mus musculus OX=10090 GN=Cluh PE=1 SV=2;tr|Z4YLI8|Z4YLI8_MOUSE Clustered mitochon	3	3	3	3	2	2	2	2	1	1	2	2	2	2	1	1	2	2	2	2	1	1	2.1	2.1	2.1	151.83	1353	1353;1315;1302	0	20.048	By MS/MS	By MS/MS	By matching	By MS/MS	By matching	By matching	1.4	1.4	1.4	1.2	0.5	0.5
A0A0R4J146;Q3UFY7	A0A0R4J146;Q3UFY7	2;2	2;2	2;2	7-methylguanosine phosphate-specific 5-nucleotidase	Nt5c3b	tr|A0A0R4J146|A0A0R4J146_MOUSE 5-nucleotidase OS=Mus musculus OX=10090 GN=Nt5c3b PE=1 SV=1;sp|Q3UFY7|5NT3B_MOUSE 7-methylguanosine phosphate-specific 5-nucleotidase OS=Mus musculus OX=10090 GN=Nt5c3b PE=1 SV=3	2	2	2	2	1	1	1	1	2	1	1	1	1	1	2	1	1	1	1	1	2	1	12.8	12.8	12.8	29.726	257	257;300	0	14.686	By matching	By MS/MS	By MS/MS	By MS/MS	By MS/MS	By matching	4.3	4.3	4.3	4.3	12.8	4.3
A0A0R4J150;B9EJ86	A0A0R4J150;B9EJ86	4;4	4;4	4;4	Oxysterol-binding protein	Osbpl8	tr|A0A0R4J150|A0A0R4J150_MOUSE Oxysterol-binding protein OS=Mus musculus OX=10090 GN=Osbpl8 PE=1 SV=1;sp|B9EJ86|OSBL8_MOUSE Oxysterol-binding protein-related protein 8 OS=Mus musculus OX=10090 GN=Osbpl8 PE=1 SV=1	2	4	4	4	2	2	2	2	3	4	2	2	2	2	3	4	2	2	2	2	3	4	7.1	7.1	7.1	96.98	847	847;889	0	35.605	By MS/MS	By matching	By matching	By MS/MS	By MS/MS	By MS/MS	3.9	2.6	2.6	3.2	4.8	7.1
A0A0R4J170;Q3TKT4;G3UX35;F2Z4A9;H3BLH0;Q6DIC0;E9QAB8;H3BJK2;A0A140LJD7;A0A140LID0;H3BJM2;A0A140LJK1;A0A140LIV3;A0A140LHZ8;H3BJI1;H3BLI4;A0A140LHE2;A0A140LIQ9;Q9D007;A0A140LI14;H3BKJ3;A0A140LIM0;H3BK47;A0A140LHP6;A0A140LHF4;H3BKN5;E9Q9V7;A0A087WQY5;A0A087WP63;A0A087WNX7;A0A087WNL7;A0A087WQ44	A0A0R4J170;Q3TKT4;G3UX35;F2Z4A9;H3BLH0;Q6DIC0	24;24;21;12;12;12;11;10;3;2;1;1;1;1;1;1;1;1;1;1;1;1;1;1;1;1;1;1;1;1;1;1	24;24;21;12;12;12;11;10;3;2;1;1;1;1;1;1;1;1;1;1;1;1;1;1;1;1;1;1;1;1;1;1	24;24;21;12;12;12;11;10;3;2;1;1;1;1;1;1;1;1;1;1;1;1;1;1;1;1;1;1;1;1;1;1	Transcription activator BRG1;Probable global transcription activator SNF2L2	Smarca4;Smarca2	tr|A0A0R4J170|A0A0R4J170_MOUSE Transcription activator BRG1 OS=Mus musculus OX=10090 GN=Smarca4 PE=1 SV=1;sp|Q3TKT4|SMCA4_MOUSE Transcription activator BRG1 OS=Mus musculus OX=10090 GN=Smarca4 PE=1 SV=1;tr|G3UX35|G3UX35_MOUSE Transcription activator BRG1 (	32	24	24	24	18	17	18	16	20	21	18	17	18	16	20	21	18	17	18	16	20	21	17.9	17.9	17.9	181.85	1617	1617;1613;1267;1583;1601;1577;1510;1525;228;267;149;169;170;200;201;211;228;229;236;244;254;260;276;278;296;299;936;1192;3095;3114;3210;3271	0	191.2	By MS/MS	By MS/MS	By MS/MS	By MS/MS	By MS/MS	By MS/MS	13.2	12.4	12.8	11.5	15.1	15.4
A0A0R4J187;P23475;E9PZD4;A0A2R8VHZ9	A0A0R4J187;P23475	3;3;1;1	3;3;1;1	3;3;1;1	X-ray repair cross-complementing protein 6	Xrcc6	tr|A0A0R4J187|A0A0R4J187_MOUSE X-ray repair cross-complementing protein 6 OS=Mus musculus OX=10090 GN=Xrcc6 PE=1 SV=1;sp|P23475|XRCC6_MOUSE X-ray repair cross-complementing protein 6 OS=Mus musculus OX=10090 GN=Xrcc6 PE=1 SV=5	4	3	3	3	3	3	3	0	2	2	3	3	3	0	2	2	3	3	3	0	2	2	7.2	7.2	7.2	69.484	608	608;608;97;263	0	19.724	By MS/MS	By MS/MS	By MS/MS		By MS/MS	By matching	7.2	7.2	7.2	0	4.9	4.9
A0A0R4J1C5;Q91YY4	A0A0R4J1C5;Q91YY4	1;1	1;1	1;1	ATP synthase mitochondrial F1 complex assembly factor 2	Atpaf2	tr|A0A0R4J1C5|A0A0R4J1C5_MOUSE ATP synthase mitochondrial F1 complex assembly factor 2 OS=Mus musculus OX=10090 GN=Atpaf2 PE=1 SV=1;sp|Q91YY4|ATPF2_MOUSE ATP synthase mitochondrial F1 complex assembly factor 2 OS=Mus musculus OX=10090 GN=Atpaf2 PE=1 SV=1	2	1	1	1	0	0	0	0	0	1	0	0	0	0	0	1	0	0	0	0	0	1	3.4	3.4	3.4	34.287	298	298;289	0.0042273	7.9434						By MS/MS	0	0	0	0	0	3.4
A0A0R4J1E3;Q9QXS6;F7CPL2	A0A0R4J1E3;Q9QXS6	5;5;2	5;5;2	5;5;2	Drebrin	Dbn1	tr|A0A0R4J1E3|A0A0R4J1E3_MOUSE Drebrin OS=Mus musculus OX=10090 GN=Dbn1 PE=1 SV=1;sp|Q9QXS6|DREB_MOUSE Drebrin OS=Mus musculus OX=10090 GN=Dbn1 PE=1 SV=4	3	5	5	5	5	3	4	0	0	0	5	3	4	0	0	0	5	3	4	0	0	0	10.6	10.6	10.6	72.544	661	661;706;169	0	53.73	By MS/MS	By MS/MS	By MS/MS				10.6	5.1	7.6	0	0	0
A0A0R4J1G5;Q91X78	A0A0R4J1G5;Q91X78	7;7	4;4	4;4	Erlin-1	Erlin1	tr|A0A0R4J1G5|A0A0R4J1G5_MOUSE Erlin-1 OS=Mus musculus OX=10090 GN=Erlin1 PE=1 SV=1;sp|Q91X78|ERLN1_MOUSE Erlin-1 OS=Mus musculus OX=10090 GN=Erlin1 PE=1 SV=1	2	7	4	4	7	6	7	6	6	6	4	3	4	4	4	4	4	3	4	4	4	4	24.4	15.5	15.5	39.182	348	348;346	0	35.224	By MS/MS	By matching	By MS/MS	By MS/MS	By MS/MS	By MS/MS	24.4	19	24.4	21	21	21
D3YTP0;A0A0R4J1G9;E9QN92;Q8CI59	D3YTP0;A0A0R4J1G9;E9QN92;Q8CI59	1;1;1;1	1;1;1;1	1;1;1;1	Metalloreductase STEAP3	Steap3	tr|D3YTP0|D3YTP0_MOUSE Metalloreductase STEAP3 (Fragment) OS=Mus musculus OX=10090 GN=Steap3 PE=1 SV=8;tr|A0A0R4J1G9|A0A0R4J1G9_MOUSE Metalloreductase STEAP3 OS=Mus musculus OX=10090 GN=Steap3 PE=1 SV=1;tr|E9QN92|E9QN92_MOUSE Metalloreductase STEAP3 OS=Mus	4	1	1	1	1	1	0	1	1	1	1	1	0	1	1	1	1	1	0	1	1	1	3.8	3.8	3.8	46.878	418	418;488;526;488	0.0065789	6.5908	By MS/MS	By matching		By matching	By MS/MS	By matching	3.8	3.8	0	3.8	3.8	3.8
A0A0R4J1I6;Q9QY81;F6XGN0	A0A0R4J1I6;Q9QY81;F6XGN0	10;10;7	10;10;7	10;10;7	Nuclear pore membrane glycoprotein 210	Nup210	tr|A0A0R4J1I6|A0A0R4J1I6_MOUSE Nuclear pore membrane glycoprotein 210 OS=Mus musculus OX=10090 GN=Nup210 PE=1 SV=1;sp|Q9QY81|PO210_MOUSE Nuclear pore membrane glycoprotein 210 OS=Mus musculus OX=10090 GN=Nup210 PE=1 SV=2;tr|F6XGN0|F6XGN0_MOUSE Nuclear pore	3	10	10	10	6	5	6	7	5	4	6	5	6	7	5	4	6	5	6	7	5	4	8	8	8	199.48	1842	1842;1886;1076	0	65.141	By MS/MS	By MS/MS	By MS/MS	By MS/MS	By MS/MS	By MS/MS	4.4	3.7	4.9	5.5	3.8	3.1
A0A0R4J1N8;Q8CEE7;D3YVJ8	A0A0R4J1N8;Q8CEE7	5;5;1	5;5;1	5;5;1	Retinol dehydrogenase 13	Rdh13	tr|A0A0R4J1N8|A0A0R4J1N8_MOUSE Retinol dehydrogenase 13 OS=Mus musculus OX=10090 GN=Rdh13 PE=1 SV=1;sp|Q8CEE7|RDH13_MOUSE Retinol dehydrogenase 13 OS=Mus musculus OX=10090 GN=Rdh13 PE=1 SV=1	3	5	5	5	1	1	0	3	5	0	1	1	0	3	5	0	1	1	0	3	5	0	27.4	27.4	27.4	32.367	299	299;334;115	0	31.589	By matching	By matching		By MS/MS	By MS/MS		8	4.3	0	16.7	27.4	0
A0A0R4J1N9;P40630;D3Z0F3	A0A0R4J1N9;P40630;D3Z0F3	5;5;4	5;5;4	5;5;4	Transcription factor A, mitochondrial	Tfam	tr|A0A0R4J1N9|A0A0R4J1N9_MOUSE Transcription factor A, mitochondrial OS=Mus musculus OX=10090 GN=Tfam PE=1 SV=1;sp|P40630|TFAM_MOUSE Transcription factor A, mitochondrial OS=Mus musculus OX=10090 GN=Tfam PE=1 SV=2;tr|D3Z0F3|D3Z0F3_MOUSE Transcription facto	3	5	5	5	5	2	3	5	3	4	5	2	3	5	3	4	5	2	3	5	3	4	29.1	29.1	29.1	23.384	199	199;243;143	0	34.222	By matching	By matching	By MS/MS	By MS/MS	By MS/MS	By MS/MS	29.1	8.5	16.1	29.1	14.1	21.6
D6RE33;A0A0R4J1Q0;G5E896;Q3UJB9;F6ZJ27;F6V5I7	D6RE33;A0A0R4J1Q0;G5E896;Q3UJB9	11;11;11;10;3;2	11;11;11;10;3;2	11;11;11;10;3;2	Enhancer of mRNA-decapping protein 4	Edc4	tr|D6RE33|D6RE33_MOUSE Enhancer of mRNA-decapping protein 4 OS=Mus musculus OX=10090 GN=Edc4 PE=1 SV=1;tr|A0A0R4J1Q0|A0A0R4J1Q0_MOUSE Enhancer of mRNA-decapping protein 4 OS=Mus musculus OX=10090 GN=Edc4 PE=1 SV=1;tr|G5E896|G5E896_MOUSE Enhancer of mRNA de	6	11	11	11	8	5	4	9	8	7	8	5	4	9	8	7	8	5	4	9	8	7	15.2	15.2	15.2	141.95	1318	1318;1390;1406;1406;427;265	0	90.431	By MS/MS	By MS/MS	By matching	By MS/MS	By MS/MS	By MS/MS	11.8	7.1	5.6	12.7	9.4	9.8
A0A0R4J1S9	A0A0R4J1S9	8	2	2			tr|A0A0R4J1S9|A0A0R4J1S9_MOUSE Acetyl-CoA carboxylase 1 (Fragment) OS=Mus musculus OX=10090 GN=Acaca PE=1 SV=1	1	8	2	2	5	5	6	8	8	7	0	0	1	2	2	1	0	0	1	2	2	1	68.2	11.5	11.5	17.707	157	157	0	11.95	By matching	By matching	By matching	By MS/MS	By MS/MS	By MS/MS	52.9	52.9	59.2	68.2	68.2	63.1
G3X8W7;A0A0R4J1W7;Q8BGZ4	G3X8W7;A0A0R4J1W7;Q8BGZ4	2;2;2	2;2;2	2;2;2	Cell division cycle protein 23 homolog	Cdc23	tr|G3X8W7|G3X8W7_MOUSE CDC23 (Cell division cycle 23, yeast, homolog), isoform CRA_a OS=Mus musculus OX=10090 GN=Cdc23 PE=1 SV=1;tr|A0A0R4J1W7|A0A0R4J1W7_MOUSE CDC23 (Cell division cycle 23, yeast, homolog), isoform CRA_c OS=Mus musculus OX=10090 GN=Cdc23	3	2	2	2	2	0	1	2	2	2	2	0	1	2	2	2	2	0	1	2	2	2	3	3	3	65.877	571	571;597;597	0	11.31	By MS/MS		By matching	By MS/MS	By matching	By MS/MS	3	0	1.4	3	3	3
A0A0R4J1Y7;E9PXX7;Q91W90	A0A0R4J1Y7;E9PXX7;Q91W90	3;3;3	3;3;3	3;3;3	Thioredoxin domain-containing protein 5	Txndc5	tr|A0A0R4J1Y7|A0A0R4J1Y7_MOUSE Thioredoxin domain-containing protein 5 OS=Mus musculus OX=10090 GN=Txndc5 PE=1 SV=1;tr|E9PXX7|E9PXX7_MOUSE Thioredoxin domain-containing protein 5 OS=Mus musculus OX=10090 GN=Txndc5 PE=1 SV=1;sp|Q91W90|TXND5_MOUSE Thioredoxi	3	3	3	3	3	1	1	0	0	0	3	1	1	0	0	0	3	1	1	0	0	0	13.9	13.9	13.9	36.083	323	323;344;417	0	18.933	By MS/MS	By MS/MS	By matching				13.9	6.2	6.2	0	0	0
A0A0R4J1Z3;Q9CR67;Q9CZM3;E0CXY5;A0A0J9YV78	A0A0R4J1Z3;Q9CR67	10;10;3;1;1	10;10;3;1;1	10;10;3;1;1	Transmembrane protein 33	Tmem33	tr|A0A0R4J1Z3|A0A0R4J1Z3_MOUSE Transmembrane protein 33 OS=Mus musculus OX=10090 GN=Tmem33 PE=1 SV=1;sp|Q9CR67|TMM33_MOUSE Transmembrane protein 33 OS=Mus musculus OX=10090 GN=Tmem33 PE=1 SV=1	5	10	10	10	8	8	8	8	10	10	8	8	8	8	10	10	8	8	8	8	10	10	34.1	34.1	34.1	27.932	246	246;247;126;42;64	0	75.672	By MS/MS	By MS/MS	By MS/MS	By MS/MS	By MS/MS	By MS/MS	33.7	33.7	33.7	30.1	34.1	34.1
A0A0R4J259;Q7TMK9;G3UZI2;G3V018;G3UZ48;G3UXJ6;G3UWM1;G3XA76	A0A0R4J259;Q7TMK9;G3UZI2;G3V018;G3UZ48;G3UXJ6	17;17;16;16;14;11;6;2	12;12;11;11;10;8;3;2	12;12;11;11;10;8;3;2	Heterogeneous nuclear ribonucleoprotein Q	Syncrip	tr|A0A0R4J259|A0A0R4J259_MOUSE Heterogeneous nuclear ribonucleoprotein Q OS=Mus musculus OX=10090 GN=Syncrip PE=1 SV=1;sp|Q7TMK9|HNRPQ_MOUSE Heterogeneous nuclear ribonucleoprotein Q OS=Mus musculus OX=10090 GN=Syncrip PE=1 SV=2;tr|G3UZI2|G3UZI2_MOUSE Hete	8	17	12	12	16	14	16	14	16	17	11	9	11	9	11	12	11	9	11	9	11	12	33.7	25.1	25.1	62.543	561	561;623;527;588;464;448;196;94	0	118.14	By MS/MS	By MS/MS	By MS/MS	By MS/MS	By MS/MS	By MS/MS	33.7	25.7	32.3	30.1	32.4	33.7
A0A0R4J263;O35083	A0A0R4J263;O35083	1;1	1;1	1;1	1-acyl-sn-glycerol-3-phosphate acyltransferase alpha	Agpat1	tr|A0A0R4J263|A0A0R4J263_MOUSE 1-acyl-sn-glycerol-3-phosphate acyltransferase OS=Mus musculus OX=10090 GN=Agpat1 PE=1 SV=1;sp|O35083|PLCA_MOUSE 1-acyl-sn-glycerol-3-phosphate acyltransferase alpha OS=Mus musculus OX=10090 GN=Agpat1 PE=1 SV=1	2	1	1	1	1	0	0	1	1	1	1	0	0	1	1	1	1	0	0	1	1	1	4.9	4.9	4.9	31.737	285	285;285	0.0045893	7.2494	By matching			By MS/MS	By MS/MS	By MS/MS	4.9	0	0	4.9	4.9	4.9
A0A0R4J275;Q7TMF3	A0A0R4J275;Q7TMF3	2;2	2;2	2;2	NADH dehydrogenase [ubiquinone] 1 alpha subcomplex subunit 12	Ndufa12	tr|A0A0R4J275|A0A0R4J275_MOUSE NADH dehydrogenase [ubiquinone] 1 alpha subcomplex subunit 12 OS=Mus musculus OX=10090 GN=Ndufa12 PE=1 SV=1;sp|Q7TMF3|NDUAC_MOUSE NADH dehydrogenase [ubiquinone] 1 alpha subcomplex subunit 12 OS=Mus musculus OX=10090 GN=Ndufa	2	2	2	2	2	0	0	2	0	0	2	0	0	2	0	0	2	0	0	2	0	0	6	6	6	17.633	149	149;145	0.0010065	11.155	By MS/MS			By MS/MS			6	0	0	6	0	0
A0A0R4J291;Q7TMV3;F2Z402	A0A0R4J291;Q7TMV3;F2Z402	3;3;2	3;3;2	3;3;2	FAST kinase domain-containing protein 5	Fastkd5;Ubox5	tr|A0A0R4J291|A0A0R4J291_MOUSE FAST kinase domain-containing protein 5, mitochondrial OS=Mus musculus OX=10090 GN=Fastkd5 PE=1 SV=1;sp|Q7TMV3|FAKD5_MOUSE FAST kinase domain-containing protein 5, mitochondrial OS=Mus musculus OX=10090 GN=Fastkd5 PE=2 SV=1;t	3	3	3	3	2	0	0	1	3	2	2	0	0	1	3	2	2	0	0	1	3	2	5.3	5.3	5.3	91.621	807	807;762;598	0	18.299	By matching			By MS/MS	By MS/MS	By matching	4	0	0	1.4	5.3	3.6
A0A0U1RNK7;E9PX48;A2A9M5;A2A9M4;Q8R1A4;A0A0U1RNY4;A0A0U1RPH6;A0A0U1RP53;A0A1L1ST98;E9QPN7;A0A1L1SQR4;Q8VDR9	A0A0U1RNK7;E9PX48;A2A9M5;A2A9M4;Q8R1A4	7;7;7;7;7;3;1;1;1;1;1;1	7;7;7;7;7;3;1;1;1;1;1;1	7;7;7;7;7;3;1;1;1;1;1;1	Dedicator of cytokinesis protein 7	Dock7	tr|A0A0U1RNK7|A0A0U1RNK7_MOUSE Dedicator of cytokinesis protein 7 OS=Mus musculus OX=10090 GN=Dock7 PE=1 SV=1;tr|E9PX48|E9PX48_MOUSE Dedicator of cytokinesis protein 7 OS=Mus musculus OX=10090 GN=Dock7 PE=1 SV=2;tr|A2A9M5|A2A9M5_MOUSE Dedicator of cytokine	12	7	7	7	3	2	2	5	3	2	3	2	2	5	3	2	3	2	2	5	3	2	5.4	5.4	5.4	238.09	2098	2098;2100;2128;2130;2130;811;46;102;577;2080;2111;2080	0	45.548	By MS/MS	By MS/MS	By MS/MS	By MS/MS	By MS/MS	By matching	1.9	1.2	1.4	3.8	1.9	1
A0A0U1RP13;Q8VDP6;A0A0U1RNI6;A0A0U1RPV3;A0A0U1RQ57;A0A0U1RP60;Q05BY1	A0A0U1RP13;Q8VDP6	5;5;2;2;2;1;1	5;5;2;2;2;1;1	5;5;2;2;2;1;1	CDP-diacylglycerol--inositol 3-phosphatidyltransferase	Cdipt	tr|A0A0U1RP13|A0A0U1RP13_MOUSE CDP-diacylglycerol--inositol 3-phosphatidyltransferase OS=Mus musculus OX=10090 GN=Cdipt PE=1 SV=1;sp|Q8VDP6|CDIPT_MOUSE CDP-diacylglycerol--inositol 3-phosphatidyltransferase OS=Mus musculus OX=10090 GN=Cdipt PE=1 SV=1	7	5	5	5	3	2	3	4	5	4	3	2	3	4	5	4	3	2	3	4	5	4	31.4	31.4	31.4	20.292	185	185;213;169;170;226;100;115	0	35.418	By MS/MS	By matching	By MS/MS	By MS/MS	By MS/MS	By MS/MS	18.4	12.4	19.5	25.4	31.4	25.4
A0A0U1RPD8;Q8K284;A0A0U1RP70	A0A0U1RPD8;Q8K284	12;12;1	12;12;1	12;12;1	General transcription factor 3C polypeptide 1	Gtf3c1	tr|A0A0U1RPD8|A0A0U1RPD8_MOUSE General transcription factor 3C polypeptide 1 OS=Mus musculus OX=10090 GN=Gtf3c1 PE=1 SV=1;sp|Q8K284|TF3C1_MOUSE General transcription factor 3C polypeptide 1 OS=Mus musculus OX=10090 GN=Gtf3c1 PE=1 SV=2	3	12	12	12	5	5	6	9	6	8	5	5	6	9	6	8	5	5	6	9	6	8	7.9	7.9	7.9	226.76	2005	2005;2101;294	0	79.829	By MS/MS	By MS/MS	By MS/MS	By MS/MS	By MS/MS	By MS/MS	2.9	2.8	3.4	6.1	3.8	5.1
A0A0U1RPF2;Q99P31	A0A0U1RPF2;Q99P31	3;3	3;3	3;3	Hsp70-binding protein 1	Hspbp1	tr|A0A0U1RPF2|A0A0U1RPF2_MOUSE Hsp70-binding protein 1 (Fragment) OS=Mus musculus OX=10090 GN=Hspbp1 PE=1 SV=1;sp|Q99P31|HPBP1_MOUSE Hsp70-binding protein 1 OS=Mus musculus OX=10090 GN=Hspbp1 PE=1 SV=1	2	3	3	3	3	3	2	1	3	3	3	3	2	1	3	3	3	3	2	1	3	3	13.1	13.1	13.1	29.582	275	275;357	0	16.166	By MS/MS	By matching	By matching	By matching	By MS/MS	By MS/MS	13.1	13.1	9.8	3.3	13.1	13.1
E9Q5Q0;Q3TGG2;A0A0U1RPL0;Q7TQH0	E9Q5Q0;Q3TGG2;A0A0U1RPL0;Q7TQH0	2;2;2;2	2;2;2;2	2;2;2;2	Ataxin-2-like protein	Atxn2l	tr|E9Q5Q0|E9Q5Q0_MOUSE Ataxin-2-like protein (Fragment) OS=Mus musculus OX=10090 GN=Atxn2l PE=1 SV=2;tr|Q3TGG2|Q3TGG2_MOUSE Ataxin-2-like protein OS=Mus musculus OX=10090 GN=Atxn2l PE=1 SV=1;tr|A0A0U1RPL0|A0A0U1RPL0_MOUSE Ataxin-2-like protein OS=Mus muscu	4	2	2	2	1	2	0	0	0	1	1	2	0	0	0	1	1	2	0	0	0	1	2	2	2	92.071	863	863;994;1096;1049	0.0019802	10.797	By matching	By MS/MS				By matching	0.9	2	0	0	0	0.9
A0A140LHA2;Q9WVA3;A0A140LIM5;A0A140LJ21;A0A140LI47	A0A140LHA2;Q9WVA3;A0A140LIM5;A0A140LJ21	9;9;5;5;3	9;9;5;5;3	9;9;5;5;3	Mitotic checkpoint protein BUB3	Bub3	tr|A0A140LHA2|A0A140LHA2_MOUSE Mitotic checkpoint protein BUB3 OS=Mus musculus OX=10090 GN=Bub3 PE=1 SV=1;sp|Q9WVA3|BUB3_MOUSE Mitotic checkpoint protein BUB3 OS=Mus musculus OX=10090 GN=Bub3 PE=1 SV=2;tr|A0A140LIM5|A0A140LIM5_MOUSE Mitotic checkpoint prot	5	9	9	9	9	7	8	5	6	8	9	7	8	5	6	8	9	7	8	5	6	8	35.5	35.5	35.5	36.766	324	324;326;184;220;100	0	68.823	By MS/MS	By MS/MS	By MS/MS	By MS/MS	By MS/MS	By MS/MS	35.5	29	33	18.2	22.2	33.3
A0A140LJG6;A0A140LHR3;A0A140LJ01;A0A140LHG8;Q9CYN2	A0A140LJG6;A0A140LHR3;A0A140LJ01;A0A140LHG8;Q9CYN2	3;3;3;3;3	3;3;3;3;3	3;3;3;3;3	Signal peptidase complex subunit 2	Spcs2	tr|A0A140LJG6|A0A140LJG6_MOUSE MCG7038, isoform CRA_a OS=Mus musculus OX=10090 GN=Spcs2 PE=1 SV=1;tr|A0A140LHR3|A0A140LHR3_MOUSE Signal peptidase complex subunit 2 OS=Mus musculus OX=10090 GN=Spcs2 PE=1 SV=1;tr|A0A140LJ01|A0A140LJ01_MOUSE Signal peptidase	5	3	3	3	3	3	3	0	2	2	3	3	3	0	2	2	3	3	3	0	2	2	29.3	29.3	29.3	14.255	123	123;190;252;260;226	0	20.022	By MS/MS	By MS/MS	By matching		By matching	By matching	29.3	29.3	29.3	0	22	22
A0A140LHT6;E9QPQ8;Q8JZS9	A0A140LHT6;E9QPQ8;Q8JZS9	1;1;1	1;1;1	1;1;1	39S ribosomal protein L48, mitochondrial	Mrpl48	tr|A0A140LHT6|A0A140LHT6_MOUSE 39S ribosomal protein L48, mitochondrial OS=Mus musculus OX=10090 GN=Mrpl48 PE=1 SV=1;tr|E9QPQ8|E9QPQ8_MOUSE 39S ribosomal protein L48, mitochondrial OS=Mus musculus OX=10090 GN=Mrpl48 PE=1 SV=1;sp|Q8JZS9|RM48_MOUSE 39S ribos	3	1	1	1	0	1	1	1	1	1	0	1	1	1	1	1	0	1	1	1	1	1	9.7	9.7	9.7	12.954	113	113;211;211	0.0042313	7.9657		By matching	By matching	By matching	By MS/MS	By matching	0	9.7	9.7	9.7	9.7	9.7
A0A140LIT2;O88455;D3Z7G1;A0A140LI18;D3YXR4	A0A140LIT2;O88455;D3Z7G1	6;6;3;1;1	6;6;3;1;1	6;6;3;1;1	7-dehydrocholesterol reductase	Dhcr7	tr|A0A140LIT2|A0A140LIT2_MOUSE 7-dehydrocholesterol reductase OS=Mus musculus OX=10090 GN=Dhcr7 PE=1 SV=1;sp|O88455|DHCR7_MOUSE 7-dehydrocholesterol reductase OS=Mus musculus OX=10090 GN=Dhcr7 PE=1 SV=1;tr|D3Z7G1|D3Z7G1_MOUSE 7-dehydrocholesterol reductase	5	6	6	6	4	6	5	6	4	6	4	6	5	6	4	6	4	6	5	6	4	6	15.8	15.8	15.8	54.219	474	474;471;215;71;225	0	55.474	By MS/MS	By MS/MS	By MS/MS	By MS/MS	By MS/MS	By MS/MS	11.4	15.8	13.3	15.8	11.4	15.8
A0A140LJ46;F8WGF8;Q5DU14;A0A1L1SRA7	A0A140LJ46;F8WGF8;Q5DU14;A0A1L1SRA7	2;2;2;1	2;2;2;1	2;2;2;1	Unconventional myosin-XVI	Myo16	tr|A0A140LJ46|A0A140LJ46_MOUSE Unconventional myosin-XVI OS=Mus musculus OX=10090 GN=Myo16 PE=1 SV=1;tr|F8WGF8|F8WGF8_MOUSE Unconventional myosin-XVI OS=Mus musculus OX=10090 GN=Myo16 PE=1 SV=1;sp|Q5DU14|MYO16_MOUSE Unconventional myosin-XVI OS=Mus musculu	4	2	2	2	1	1	2	2	1	1	1	1	2	2	1	1	1	1	2	2	1	1	3.7	3.7	3.7	70.458	629	629;1877;1919;240	0.004386	10.342	By matching	By matching	By MS/MS	By MS/MS	By matching	By matching	1.1	1.1	3.7	3.7	1.1	1.1
A0A140LJ59;Q9DBZ5;Q3TY56	A0A140LJ59;Q9DBZ5	4;4;1	4;4;1	4;4;1	Eukaryotic translation initiation factor 3 subunit K	Eif3k	tr|A0A140LJ59|A0A140LJ59_MOUSE Eukaryotic translation initiation factor 3 subunit K OS=Mus musculus OX=10090 GN=Eif3k PE=1 SV=1;sp|Q9DBZ5|EIF3K_MOUSE Eukaryotic translation initiation factor 3 subunit K OS=Mus musculus OX=10090 GN=Eif3k PE=1 SV=1	3	4	4	4	3	3	4	2	0	0	3	3	4	2	0	0	3	3	4	2	0	0	67.9	67.9	67.9	6.088	53	53;218;192	0	26.976	By MS/MS	By MS/MS	By MS/MS	By matching			60.4	41.5	67.9	34	0	0
A0A140LJ70;A0A140LHS4;A0A140LIF7;A0A140LI33;A0A140LJ68	A0A140LJ70;A0A140LHS4	11;8;4;4;3	1;1;0;0;0	1;1;0;0;0			tr|A0A140LJ70|A0A140LJ70_MOUSE Protein arginine N-methyltransferase 1 OS=Mus musculus OX=10090 GN=Prmt1 PE=1 SV=1;tr|A0A140LHS4|A0A140LHS4_MOUSE Protein arginine N-methyltransferase 1 (Fragment) OS=Mus musculus OX=10090 GN=Prmt1 PE=1 SV=1	5	11	1	1	9	7	8	10	11	9	0	0	0	1	1	1	0	0	0	1	1	1	56.3	12.2	12.2	28.909	254	254;217;113;153;122	0.001497	10.986	By matching	By matching	By matching	By MS/MS	By matching	By matching	44.1	38.2	37	49.2	56.3	50.4
G3X909;G3UY21;A0A140T8T2;G3UYX7;Q9R1B9	G3X909;G3UY21;A0A140T8T2;G3UYX7;Q9R1B9	1;1;1;1;1	1;1;1;1;1	1;1;1;1;1	Slit homolog 2 protein;Slit homolog 2 protein N-product;Slit homolog 2 protein C-product	Slit2	tr|G3X909|G3X909_MOUSE Slit homolog 2 protein OS=Mus musculus OX=10090 GN=Slit2 PE=1 SV=1;tr|G3UY21|G3UY21_MOUSE Slit homolog 2 protein OS=Mus musculus OX=10090 GN=Slit2 PE=1 SV=1;tr|A0A140T8T2|A0A140T8T2_MOUSE Slit homolog 2 protein OS=Mus musculus OX=100	5	1	1	1	0	1	1	1	1	1	0	1	1	1	1	1	0	1	1	1	1	1	2	2	2	95.494	851	851;1525;1533;1542;1521	0.0065703	6.5696		By matching	By matching	By MS/MS	By matching	By matching	0	2	2	2	2	2
A0A171KXD3;Q9JIF0;A0A140LHF7;A0A140LJF4;Q6PAK3	A0A171KXD3;Q9JIF0;A0A140LHF7	14;14;8;6;1	14;14;8;6;1	4;4;4;3;1	Protein arginine N-methyltransferase 1	Prmt1	tr|A0A171KXD3|A0A171KXD3_MOUSE Protein arginine N-methyltransferase 1 OS=Mus musculus OX=10090 GN=Prmt1 PE=1 SV=1;sp|Q9JIF0|ANM1_MOUSE Protein arginine N-methyltransferase 1 OS=Mus musculus OX=10090 GN=Prmt1 PE=1 SV=1;tr|A0A140LHF7|A0A140LHF7_MOUSE Protein	5	14	14	4	13	8	11	13	14	12	13	8	11	13	14	12	4	1	3	4	4	4	46.9	46.9	11.6	36.567	318	318;371;208;193;394	0	108.93	By MS/MS	By MS/MS	By MS/MS	By MS/MS	By MS/MS	By MS/MS	46.9	35.2	38.7	41.2	46.9	42.1
D3YTP8;A0A1B0GQZ9;A0A1B0GRR9;Q9CY46;Q9QXA5	D3YTP8;A0A1B0GQZ9;A0A1B0GRR9;Q9CY46;Q9QXA5	1;1;1;1;1	1;1;1;1;1	1;1;1;1;1	U6 snRNA-associated Sm-like protein LSm4	Lsm4	tr|D3YTP8|D3YTP8_MOUSE U6 snRNA-associated Sm-like protein LSm4 (Fragment) OS=Mus musculus OX=10090 GN=Lsm4 PE=1 SV=8;tr|A0A1B0GQZ9|A0A1B0GQZ9_MOUSE U6 snRNA-associated Sm-like protein LSm4 OS=Mus musculus OX=10090 GN=Lsm4 PE=1 SV=1;tr|A0A1B0GRR9|A0A1B0GRR	5	1	1	1	1	0	0	1	1	1	1	0	0	1	1	1	1	0	0	1	1	1	10.4	10.4	10.4	11.072	96	96;103;105;138;137	0.0053643	6.8278	By matching			By MS/MS	By MS/MS	By MS/MS	10.4	0	0	10.4	10.4	10.4
A0A1B0GR11;Q93092	A0A1B0GR11;Q93092	11;11	11;11	11;11	Transaldolase	Taldo1	tr|A0A1B0GR11|A0A1B0GR11_MOUSE Transaldolase OS=Mus musculus OX=10090 GN=Taldo1 PE=1 SV=1;sp|Q93092|TALDO_MOUSE Transaldolase OS=Mus musculus OX=10090 GN=Taldo1 PE=1 SV=2	2	11	11	11	9	8	6	2	3	2	9	8	6	2	3	2	9	8	6	2	3	2	28.8	28.8	28.8	42.151	382	382;337	0	66.519	By MS/MS	By MS/MS	By MS/MS	By matching	By matching	By matching	25.1	23.6	17.5	3.9	7.1	5
A0A1B0GR41;A0A1C7CYU3;Q02819	A0A1B0GR41;A0A1C7CYU3;Q02819	1;1;1	1;1;1	1;1;1	Nucleobindin-1	Nucb1	tr|A0A1B0GR41|A0A1B0GR41_MOUSE Nucleobindin-1 (Fragment) OS=Mus musculus OX=10090 GN=Nucb1 PE=1 SV=1;tr|A0A1C7CYU3|A0A1C7CYU3_MOUSE Nucleobindin 1, isoform CRA_b OS=Mus musculus OX=10090 GN=Nucb1 PE=1 SV=1;sp|Q02819|NUCB1_MOUSE Nucleobindin-1 OS=Mus muscul	3	1	1	1	1	1	1	1	1	1	1	1	1	1	1	1	1	1	1	1	1	1	3	3	3	32.221	271	271;455;459	1	-2	By MS/MS	By matching	By MS/MS	By matching	By matching	By matching	3	3	3	3	3	3
A0A1B0GR60;Q9CPX4;P49945;P29391;A0A1Y7VNT9;A0A1B0GRH4	A0A1B0GR60;Q9CPX4;P49945;P29391;A0A1Y7VNT9;A0A1B0GRH4	2;2;2;2;1;1	2;2;2;2;1;1	2;2;2;2;1;1	Ferritin;Ferritin light chain 2;Ferritin light chain 1	Ftl1;Ftl2	tr|A0A1B0GR60|A0A1B0GR60_MOUSE Ferritin OS=Mus musculus OX=10090 GN=Ftl1 PE=1 SV=1;tr|Q9CPX4|Q9CPX4_MOUSE Ferritin OS=Mus musculus OX=10090 GN=Ftl1 PE=1 SV=1;sp|P49945|FRIL2_MOUSE Ferritin light chain 2 OS=Mus musculus OX=10090 GN=Ftl2 PE=3 SV=2;sp|P29391|	6	2	2	2	2	2	1	1	0	1	2	2	1	1	0	1	2	2	1	1	0	1	18.1	18.1	18.1	17.999	160	160;183;183;183;30;84	0	16.114	By MS/MS	By MS/MS	By MS/MS	By matching		By MS/MS	18.1	18.1	8.1	8.1	0	8.1
A0A1B0GR69;A0A1B0GRV8;A0A1B0GRR8;Q62376	A0A1B0GR69;A0A1B0GRV8;A0A1B0GRR8;Q62376	1;1;1;1	1;1;1;1	1;1;1;1	U1 small nuclear ribonucleoprotein 70 kDa	Snrnp70	tr|A0A1B0GR69|A0A1B0GR69_MOUSE U1 small nuclear ribonucleoprotein 70 kDa (Fragment) OS=Mus musculus OX=10090 GN=Snrnp70 PE=1 SV=1;tr|A0A1B0GRV8|A0A1B0GRV8_MOUSE U1 small nuclear ribonucleoprotein 70 kDa OS=Mus musculus OX=10090 GN=Snrnp70 PE=1 SV=1;tr|A0A1	4	1	1	1	1	1	1	1	0	0	1	1	1	1	0	0	1	1	1	1	0	0	13.8	13.8	13.8	12.996	109	109;111;168;448	0.0043394	9.3156	By MS/MS	By MS/MS	By MS/MS	By matching			13.8	13.8	13.8	13.8	0	0
D3Z0E6;A0A1B0GRV0;Q9Z0S1	D3Z0E6;A0A1B0GRV0;Q9Z0S1	2;2;2	2;2;2	2;2;2	3(2),5-bisphosphate nucleotidase 1	Bpnt1	tr|D3Z0E6|D3Z0E6_MOUSE 3(2),5-bisphosphate nucleotidase 1 OS=Mus musculus OX=10090 GN=Bpnt1 PE=1 SV=1;tr|A0A1B0GRV0|A0A1B0GRV0_MOUSE 3(2),5-bisphosphate nucleotidase 1 OS=Mus musculus OX=10090 GN=Bpnt1 PE=1 SV=1;sp|Q9Z0S1|BPNT1_MOUSE 3(2),5-bispho	3	2	2	2	2	2	1	2	1	1	2	2	1	2	1	1	2	2	1	2	1	1	8.7	8.7	8.7	27.396	253	253;323;308	0	14.607	By MS/MS	By MS/MS	By matching	By MS/MS	By matching	By matching	8.7	8.7	3.2	8.7	3.2	3.2
G5E890;A0A1B0GRV3;P48379;P48381;P48377	G5E890;A0A1B0GRV3;P48379;P48381;P48377	1;1;1;1;1	1;1;1;1;1	1;1;1;1;1	DNA-binding protein RFX2;Transcription factor RFX3;MHC class II regulatory factor RFX1	Rfx3;Rfx2;Rfx1	tr|G5E890|G5E890_MOUSE Transcription factor RFX3 OS=Mus musculus OX=10090 GN=Rfx3 PE=1 SV=1;tr|A0A1B0GRV3|A0A1B0GRV3_MOUSE MHC class II regulatory factor RFX1 OS=Mus musculus OX=10090 GN=Rfx1 PE=1 SV=1;sp|P48379|RFX2_MOUSE DNA-binding protein RFX2 OS=Mus m	5	1	1	1	0	1	0	0	1	0	0	1	0	0	1	0	0	1	0	0	1	0	1.7	1.7	1.7	80.761	724	724;910;717;749;963	0.0066108	6.6627		By matching			By MS/MS		0	1.7	0	0	1.7	0
A0A1B0GS58;Q9CQM9;A0A1B0GT04;A0A1B0GSD3	A0A1B0GS58;Q9CQM9;A0A1B0GT04	6;6;4;1	6;6;4;1	6;6;4;1	Glutaredoxin-3	Glrx3	tr|A0A1B0GS58|A0A1B0GS58_MOUSE Glutaredoxin-3 OS=Mus musculus OX=10090 GN=Glrx3 PE=1 SV=1;sp|Q9CQM9|GLRX3_MOUSE Glutaredoxin-3 OS=Mus musculus OX=10090 GN=Glrx3 PE=1 SV=1;tr|A0A1B0GT04|A0A1B0GT04_MOUSE Glutaredoxin-3 (Fragment) OS=Mus musculus OX=10090 GN=	4	6	6	6	6	5	3	2	2	2	6	5	3	2	2	2	6	5	3	2	2	2	20.3	20.3	20.3	41.704	374	374;337;163;74	0	80.142	By MS/MS	By MS/MS	By MS/MS	By MS/MS	By MS/MS	By matching	20.3	20.3	13.6	11	11	10.7
A0A1B0GSA2;Q9D3N8	A0A1B0GSA2;Q9D3N8	2;1	2;1	2;1	Growth hormone-regulated TBC protein 1	Grtp1	tr|A0A1B0GSA2|A0A1B0GSA2_MOUSE Growth hormone-regulated TBC protein 1 OS=Mus musculus OX=10090 GN=Grtp1 PE=1 SV=1;sp|Q9D3N8|GRTP1_MOUSE Growth hormone-regulated TBC protein 1 OS=Mus musculus OX=10090 GN=Grtp1 PE=1 SV=1	2	2	2	2	2	1	1	2	2	2	2	1	1	2	2	2	2	1	1	2	2	2	4.8	4.8	4.8	32.938	289	289;359	0.001004	11.104	By MS/MS	By matching	By MS/MS	By MS/MS	By MS/MS	By MS/MS	4.8	2.4	2.4	4.8	4.8	4.8
A0A1B0GSC4;Q9ESW8	A0A1B0GSC4;Q9ESW8	1;1	1;1	1;1	Pyroglutamyl-peptidase 1	Pgpep1	tr|A0A1B0GSC4|A0A1B0GSC4_MOUSE Pyroglutamyl-peptidase 1 (Fragment) OS=Mus musculus OX=10090 GN=Pgpep1 PE=1 SV=1;sp|Q9ESW8|PGPI_MOUSE Pyroglutamyl-peptidase 1 OS=Mus musculus OX=10090 GN=Pgpep1 PE=1 SV=1	2	1	1	1	0	0	0	0	1	1	0	0	0	0	1	1	0	0	0	0	1	1	16.4	16.4	16.4	13.329	122	122;209	0.0043103	8.932					By MS/MS	By matching	0	0	0	0	16.4	16.4
A0A1B0GSG5;Q91VI7;A0A1B0GRG4;A0A1B0GRY7	A0A1B0GSG5;Q91VI7;A0A1B0GRG4	8;8;4;2	8;8;4;2	8;8;4;2	Ribonuclease inhibitor	Rnh1	tr|A0A1B0GSG5|A0A1B0GSG5_MOUSE Ribonuclease inhibitor OS=Mus musculus OX=10090 GN=Rnh1 PE=1 SV=1;sp|Q91VI7|RINI_MOUSE Ribonuclease inhibitor OS=Mus musculus OX=10090 GN=Rnh1 PE=1 SV=1;tr|A0A1B0GRG4|A0A1B0GRG4_MOUSE Ribonuclease inhibitor (Fragment) OS=Mus	4	8	8	8	4	3	3	6	5	4	4	3	3	6	5	4	4	3	3	6	5	4	22.6	22.6	22.6	53.926	492	492;456;199;120	0	63.525	By MS/MS	By MS/MS	By MS/MS	By MS/MS	By MS/MS	By MS/MS	11.2	7.5	7.9	18.1	12	10.4
A0A1B0GSL4;P84096	A0A1B0GSL4;P84096	1;1	1;1	1;1	Rho-related GTP-binding protein RhoG	Rhog	tr|A0A1B0GSL4|A0A1B0GSL4_MOUSE Rho-related GTP-binding protein RhoG (Fragment) OS=Mus musculus OX=10090 GN=Rhog PE=1 SV=1;sp|P84096|RHOG_MOUSE Rho-related GTP-binding protein RhoG OS=Mus musculus OX=10090 GN=Rhog PE=1 SV=1	2	1	1	1	0	0	0	1	1	1	0	0	0	1	1	1	0	0	0	1	1	1	22.9	22.9	22.9	9.2514	83	83;191	0.0049349	6.9289				By MS/MS	By matching	By matching	0	0	0	22.9	22.9	22.9
D3Z0B9;A0A1B0GSU0;Q571I9;A0A1B0GSN3	D3Z0B9;A0A1B0GSU0;Q571I9	4;4;4;1	4;4;4;1	4;4;4;1	Aldehyde dehydrogenase family 16 member A1	Aldh16a1	tr|D3Z0B9|D3Z0B9_MOUSE Aldehyde dehydrogenase family 16 member A1 OS=Mus musculus OX=10090 GN=Aldh16a1 PE=1 SV=3;tr|A0A1B0GSU0|A0A1B0GSU0_MOUSE Aldehyde dehydrogenase family 16 member A1 OS=Mus musculus OX=10090 GN=Aldh16a1 PE=1 SV=1;sp|Q571I9|A16A1_MOUSE	4	4	4	4	4	3	3	2	2	2	4	3	3	2	2	2	4	3	3	2	2	2	7.3	7.3	7.3	79.488	754	754;802;802;112	0	25.823	By MS/MS	By MS/MS	By MS/MS	By MS/MS	By matching	By matching	7.3	5.7	5.7	3.3	3.1	3.1
A0A1B0GSX7;Q6PFD9	A0A1B0GSX7;Q6PFD9	3;3	3;3	3;3	Nuclear pore complex protein Nup98-Nup96;Nuclear pore complex protein Nup98;Nuclear pore complex protein Nup96	Nup98	tr|A0A1B0GSX7|A0A1B0GSX7_MOUSE Nuclear pore complex protein Nup98-Nup96 OS=Mus musculus OX=10090 GN=Nup98 PE=1 SV=1;sp|Q6PFD9|NUP98_MOUSE Nuclear pore complex protein Nup98-Nup96 OS=Mus musculus OX=10090 GN=Nup98 PE=1 SV=2	2	3	3	3	1	1	1	2	2	1	1	1	1	2	2	1	1	1	1	2	2	1	2.6	2.6	2.6	197.31	1816	1816;1816	0	16.824	By matching	By matching	By matching	By MS/MS	By MS/MS	By matching	0.6	0.6	0.6	1.3	1.9	0.6
A0A1B0GX25;Q9Z2V5;B1AUA8	A0A1B0GX25;Q9Z2V5	6;6;1	6;6;1	6;6;1	Histone deacetylase 6	Hdac6	tr|A0A1B0GX25|A0A1B0GX25_MOUSE Histone deacetylase 6 (Fragment) OS=Mus musculus OX=10090 GN=Hdac6 PE=1 SV=1;sp|Q9Z2V5|HDAC6_MOUSE Histone deacetylase 6 OS=Mus musculus OX=10090 GN=Hdac6 PE=1 SV=3	3	6	6	6	3	2	4	1	5	4	3	2	4	1	5	4	3	2	4	1	5	4	8.4	8.4	8.4	110.18	1008	1008;1149;197	0	40.119	By MS/MS	By MS/MS	By MS/MS	By matching	By MS/MS	By MS/MS	3.3	2.2	5	0.8	6.7	4.4
A0A1D5RM74;A0A1D5RLE4;O54833;A0A1D5RM55	A0A1D5RM74;A0A1D5RLE4;O54833;A0A1D5RM55	2;2;2;1	2;2;2;1	2;2;2;1	Casein kinase II subunit alpha	Csnk2a2	tr|A0A1D5RM74|A0A1D5RM74_MOUSE Casein kinase II subunit alpha (Fragment) OS=Mus musculus OX=10090 GN=Csnk2a2 PE=1 SV=1;tr|A0A1D5RLE4|A0A1D5RLE4_MOUSE Casein kinase II subunit alpha (Fragment) OS=Mus musculus OX=10090 GN=Csnk2a2 PE=1 SV=1;sp|O54833|CSK22_	4	2	2	2	2	0	0	1	2	0	2	0	0	1	2	0	2	0	0	1	2	0	8.9	8.9	8.9	27.878	235	235;238;350;121	0.0019773	10.761	By MS/MS			By matching	By MS/MS		8.9	0	0	5.5	8.9	0
E9PZA7;E9QLK7;E9PWT1;A0A1D5RLL4;F7CGG2;Q80YV3	E9PZA7;E9QLK7;E9PWT1;A0A1D5RLL4;F7CGG2;Q80YV3	7;7;7;7;6;5	7;7;7;7;6;5	7;7;7;7;6;5	Transformation/transcription domain-associated protein	Trrap	tr|E9PZA7|E9PZA7_MOUSE Transformation/transcription domain-associated protein OS=Mus musculus OX=10090 GN=Trrap PE=1 SV=1;tr|E9QLK7|E9QLK7_MOUSE Transformation/transcription domain-associated protein OS=Mus musculus OX=10090 GN=Trrap PE=1 SV=1;tr|E9PWT1|E9	6	7	7	7	4	0	3	3	6	3	4	0	3	3	6	3	4	0	3	3	6	3	2.5	2.5	2.5	434.04	3829	3829;3847;3858;3859;3587;2565	0	41.608	By MS/MS		By MS/MS	By MS/MS	By MS/MS	By MS/MS	1.5	0	1.3	1	1.9	1.3
A0A1D5RLY2;Q80WQ2	A0A1D5RLY2;Q80WQ2	1;1	1;1	1;1	Protein VAC14 homolog	Vac14	tr|A0A1D5RLY2|A0A1D5RLY2_MOUSE Protein VAC14 homolog OS=Mus musculus OX=10090 GN=Vac14 PE=1 SV=1;sp|Q80WQ2|VAC14_MOUSE Protein VAC14 homolog OS=Mus musculus OX=10090 GN=Vac14 PE=1 SV=1	2	1	1	1	0	0	0	0	1	0	0	0	0	0	1	0	0	0	0	0	1	0	3.5	3.5	3.5	51.483	461	461;782	0.0045935	7.2641					By MS/MS		0	0	0	0	3.5	0
A0A1D5RLY9;Q80TE4	A0A1D5RLY9;Q80TE4	3;3	3;3	3;3	Signal-induced proliferation-associated 1-like protein 2	Sipa1l2	tr|A0A1D5RLY9|A0A1D5RLY9_MOUSE Signal-induced proliferation-associated 1-like protein 2 OS=Mus musculus OX=10090 GN=Sipa1l2 PE=1 SV=1;sp|Q80TE4|SI1L2_MOUSE Signal-induced proliferation-associated 1-like protein 2 OS=Mus musculus OX=10090 GN=Sipa1l2 PE=1 SV	2	3	3	3	0	0	0	3	2	1	0	0	0	3	2	1	0	0	0	3	2	1	1.9	1.9	1.9	187.46	1704	1704;1722	0	15.541				By MS/MS	By MS/MS	By matching	0	0	0	1.9	1.3	0.8
B7ZWL1;A0A1D5RMJ8;Q6ZQ08;A0A1D5RMD8;A0A1D5RML9;A0A1D5RM04	B7ZWL1;A0A1D5RMJ8;Q6ZQ08;A0A1D5RMD8	21;21;21;12;5;3	21;21;21;12;5;3	21;21;21;12;5;3	CCR4-NOT transcription complex subunit 1	Cnot1	tr|B7ZWL1|B7ZWL1_MOUSE CCR4-NOT transcription complex subunit 1 OS=Mus musculus OX=10090 GN=Cnot1 PE=1 SV=1;tr|A0A1D5RMJ8|A0A1D5RMJ8_MOUSE CCR4-NOT transcription complex subunit 1 OS=Mus musculus OX=10090 GN=Cnot1 PE=1 SV=1;sp|Q6ZQ08|CNOT1_MOUSE CCR4-NOT t	6	21	21	21	12	8	9	9	18	12	12	8	9	9	18	12	12	8	9	9	18	12	12.5	12.5	12.5	260.95	2326	2326;2369;2375;1614;823;122	0	151.7	By MS/MS	By MS/MS	By MS/MS	By MS/MS	By MS/MS	By MS/MS	7	4.4	4.7	5.2	10.9	7
A0A1I7Q4G8;E9QMN5;Q8CHY6	A0A1I7Q4G8;E9QMN5;Q8CHY6	1;1;1	1;1;1	1;1;1	Transcriptional repressor p66 alpha	Gatad2a	tr|A0A1I7Q4G8|A0A1I7Q4G8_MOUSE Transcriptional repressor p66 alpha OS=Mus musculus OX=10090 GN=Gatad2a PE=1 SV=1;tr|E9QMN5|E9QMN5_MOUSE Transcriptional repressor p66 alpha OS=Mus musculus OX=10090 GN=Gatad2a PE=1 SV=1;sp|Q8CHY6|P66A_MOUSE Transcriptional r	3	1	1	1	1	1	1	1	1	1	1	1	1	1	1	1	1	1	1	1	1	1	1.8	1.8	1.8	65.434	614	614;630;629	0.0043311	9.1858	By matching	By MS/MS	By matching	By MS/MS	By MS/MS	By MS/MS	1.8	1.8	1.8	1.8	1.8	1.8
A0A1L1SQA8;P62852	A0A1L1SQA8;P62852	5;5	5;5	5;5	40S ribosomal protein S25	Rps25	tr|A0A1L1SQA8|A0A1L1SQA8_MOUSE 40S ribosomal protein S25 OS=Mus musculus OX=10090 GN=Rps25 PE=1 SV=1;sp|P62852|RS25_MOUSE 40S ribosomal protein S25 OS=Mus musculus OX=10090 GN=Rps25 PE=1 SV=1	2	5	5	5	5	5	5	5	5	5	5	5	5	5	5	5	5	5	5	5	5	5	39.8	39.8	39.8	10.309	93	93;125	0	37.733	By MS/MS	By MS/MS	By MS/MS	By MS/MS	By MS/MS	By MS/MS	39.8	39.8	39.8	39.8	39.8	39.8
A0A1L1SRC3;Q9CQT2	A0A1L1SRC3;Q9CQT2	1;1	1;1	1;1	RNA-binding protein 7	Rbm7	tr|A0A1L1SRC3|A0A1L1SRC3_MOUSE RNA-binding protein 7 OS=Mus musculus OX=10090 GN=Rbm7 PE=1 SV=1;sp|Q9CQT2|RBM7_MOUSE RNA-binding protein 7 OS=Mus musculus OX=10090 GN=Rbm7 PE=1 SV=1	2	1	1	1	1	0	0	0	1	0	1	0	0	0	1	0	1	0	0	0	1	0	11.4	11.4	11.4	17.298	158	158;265	0.0042573	8.1484	By MS/MS				By matching		11.4	0	0	0	11.4	0
A0A1L1SRR1;Q9ESD6	A0A1L1SRR1;Q9ESD6	1;1	1;1	1;1	CKLF-like MARVEL transmembrane domain-containing protein 7	Cmtm7	tr|A0A1L1SRR1|A0A1L1SRR1_MOUSE CKLF-like MARVEL transmembrane domain-containing protein 7 OS=Mus musculus OX=10090 GN=Cmtm7 PE=1 SV=1;sp|Q9ESD6|CKLF7_MOUSE CKLF-like MARVEL transmembrane domain-containing protein 7 OS=Mus musculus OX=10090 GN=Cmtm7 PE=1 SV	2	1	1	1	1	1	1	1	1	1	1	1	1	1	1	1	1	1	1	1	1	1	12.7	12.7	12.7	6.6316	63	63;167	0.0073849	6.4452	By matching	By matching	By matching	By matching	By matching	By MS/MS	12.7	12.7	12.7	12.7	12.7	12.7
Q45VK5;A0A1L1STE4;Q9Z1X4;A0A1L1SQR7;A0A1L1SSU8;A0A1L1SR62;A0A1L1SQ69;A0A1L1ST48;A0A1L1SU19	Q45VK5;A0A1L1STE4;Q9Z1X4	19;19;19;6;3;2;2;2;1	19;19;19;6;3;2;2;2;1	16;16;16;3;3;2;2;2;1	Interleukin enhancer-binding factor 3	Ilf3	tr|Q45VK5|Q45VK5_MOUSE Interleukin enhancer-binding factor 3 OS=Mus musculus OX=10090 GN=Ilf3 PE=1 SV=1;tr|A0A1L1STE4|A0A1L1STE4_MOUSE Interleukin enhancer-binding factor 3 OS=Mus musculus OX=10090 GN=Ilf3 PE=1 SV=1;sp|Q9Z1X4|ILF3_MOUSE Interleukin enhance	9	19	19	16	15	12	14	16	12	15	15	12	14	16	12	15	12	9	11	14	10	12	33.6	33.6	28.7	76.347	703	703;908;898;177;168;74;77;214;126	0	135.4	By MS/MS	By MS/MS	By MS/MS	By MS/MS	By MS/MS	By MS/MS	29.3	21.5	24.5	25.3	21.2	26.5
A0A1L1STE6;Q9D6R2	A0A1L1STE6;Q9D6R2	5;5	5;5	5;5	Isocitrate dehydrogenase [NAD] subunit alpha, mitochondrial	Idh3a	tr|A0A1L1STE6|A0A1L1STE6_MOUSE Isocitrate dehydrogenase [NAD] subunit, mitochondrial OS=Mus musculus OX=10090 GN=Idh3a PE=1 SV=1;sp|Q9D6R2|IDH3A_MOUSE Isocitrate dehydrogenase [NAD] subunit alpha, mitochondrial OS=Mus musculus OX=10090 GN=Idh3a PE=1 SV=1	2	5	5	5	5	3	4	1	1	4	5	3	4	1	1	4	5	3	4	1	1	4	16.7	16.7	16.7	41.52	384	384;366	0	35.642	By MS/MS	By MS/MS	By MS/MS	By matching	By matching	By MS/MS	16.7	8.3	12.2	3.1	2.3	12.2
A0A1L1SUV7;Q9D1F9;A0A1L1SUI3	A0A1L1SUV7;Q9D1F9;A0A1L1SUI3	1;1;1	1;1;1	1;1;1		Slc37a4	tr|A0A1L1SUV7|A0A1L1SUV7_MOUSE Solute carrier family 37 (glucose-6-phosphate transporter), member 4 (Fragment) OS=Mus musculus OX=10090 GN=Slc37a4 PE=1 SV=1;tr|Q9D1F9|Q9D1F9_MOUSE Solute carrier family 37 (Glucose-6-phosphate transporter), member 4 OS=Mus	3	1	1	1	0	0	0	1	1	1	0	0	0	1	1	1	0	0	0	1	1	1	12.7	12.7	12.7	11.156	102	102;429;450	0.0046189	7.468				By MS/MS	By matching	By matching	0	0	0	12.7	12.7	12.7
A0A1L1SV25;P57780;A0A1L1SVJ6;E9Q2W9;D3Z761;D3Z0L8;Q91ZE6;E9PX29	A0A1L1SV25;P57780;A0A1L1SVJ6	14;14;7;6;3;3;1;1	14;14;7;6;3;3;1;1	8;8;5;2;1;1;1;1	Alpha-actinin-4	Actn4	tr|A0A1L1SV25|A0A1L1SV25_MOUSE Alpha-actinin-4 OS=Mus musculus OX=10090 GN=Actn4 PE=1 SV=1;sp|P57780|ACTN4_MOUSE Alpha-actinin-4 OS=Mus musculus OX=10090 GN=Actn4 PE=1 SV=1;tr|A0A1L1SVJ6|A0A1L1SVJ6_MOUSE Alpha-actinin-4 (Fragment) OS=Mus musculus OX=10090	8	14	14	8	13	11	9	2	1	1	13	11	9	2	1	1	7	6	5	0	0	0	21.7	21.7	13.9	107.11	932	932;912;323;518;133;206;2555;2561	0	110.78	By MS/MS	By MS/MS	By MS/MS	By matching	By matching	By matching	20	18	15.1	2.6	1.3	1
A0A1L1SV73;Q8BY87	A0A1L1SV73;Q8BY87	1;1	1;1	1;1	Ubiquitin carboxyl-terminal hydrolase 47	Usp47	tr|A0A1L1SV73|A0A1L1SV73_MOUSE Ubiquitin carboxyl-terminal hydrolase 47 OS=Mus musculus OX=10090 GN=Usp47 PE=1 SV=1;sp|Q8BY87|UBP47_MOUSE Ubiquitin carboxyl-terminal hydrolase 47 OS=Mus musculus OX=10090 GN=Usp47 PE=1 SV=2	2	1	1	1	1	0	1	1	1	1	1	0	1	1	1	1	1	0	1	1	1	1	1.2	1.2	1.2	157.15	1376	1376;1376	0.0069656	6.4819	By matching		By matching	By MS/MS	By matching	By MS/MS	1.2	0	1.2	1.2	1.2	1.2
A0A1S6GWJ4;Q91VN6	A0A1S6GWJ4;Q91VN6	15;15	15;15	15;15	Probable ATP-dependent RNA helicase DDX41	Ddx41	tr|A0A1S6GWJ4|A0A1S6GWJ4_MOUSE DEAD (Asp-Glu-Ala-Asp) box polypeptide 41 OS=Mus musculus OX=10090 GN=Ddx41 PE=1 SV=1;sp|Q91VN6|DDX41_MOUSE Probable ATP-dependent RNA helicase DDX41 OS=Mus musculus OX=10090 GN=Ddx41 PE=1 SV=2	2	15	15	15	11	11	14	12	10	12	11	11	14	12	10	12	11	11	14	12	10	12	27.6	27.6	27.6	71.1	633	633;622	0	114.06	By MS/MS	By MS/MS	By MS/MS	By MS/MS	By MS/MS	By MS/MS	21.6	22.4	26.5	22.7	19.3	22.7
A0A1W2P7G2;A0A1W2P6N2;Q9D1J3	A0A1W2P7G2;A0A1W2P6N2;Q9D1J3	1;1;1	1;1;1	1;1;1	SAP domain-containing ribonucleoprotein	Sarnp	tr|A0A1W2P7G2|A0A1W2P7G2_MOUSE SAP domain-containing ribonucleoprotein OS=Mus musculus OX=10090 GN=Sarnp PE=1 SV=1;tr|A0A1W2P6N2|A0A1W2P6N2_MOUSE SAP domain-containing ribonucleoprotein OS=Mus musculus OX=10090 GN=Sarnp PE=1 SV=1;sp|Q9D1J3|SARNP_MOUSE SAP	3	1	1	1	1	1	1	0	0	1	1	1	1	0	0	1	1	1	1	0	0	1	7.9	7.9	7.9	14.114	127	127;147;210	0.0046062	7.3395	By MS/MS	By MS/MS	By matching			By matching	7.9	7.9	7.9	0	0	7.9
A0A1W2P729;Q9QXT0	A0A1W2P729;Q9QXT0	1;1	1;1	1;1	Protein canopy homolog 2	Cnpy2	tr|A0A1W2P729|A0A1W2P729_MOUSE Protein canopy homolog 2 (Fragment) OS=Mus musculus OX=10090 GN=Cnpy2 PE=1 SV=1;sp|Q9QXT0|CNPY2_MOUSE Protein canopy homolog 2 OS=Mus musculus OX=10090 GN=Cnpy2 PE=1 SV=1	2	1	1	1	1	1	0	0	0	1	1	1	0	0	0	1	1	1	0	0	0	1	8.8	8.8	8.8	15.316	136	136;182	0.0049394	6.9356	By matching	By MS/MS				By matching	8.8	8.8	0	0	0	8.8
A0A1W2P758;A0A1W2P845;P97314;A0A1W2P7N8;A0A1W2P6I3;A0A1W2P780	A0A1W2P758;A0A1W2P845;P97314;A0A1W2P7N8;A0A1W2P6I3	3;3;3;2;2;1	3;3;3;2;2;1	3;3;3;2;2;1	Cysteine and glycine-rich protein 2	Csrp2	tr|A0A1W2P758|A0A1W2P758_MOUSE Cysteine and glycine-rich protein 2 (Fragment) OS=Mus musculus OX=10090 GN=Csrp2 PE=1 SV=1;tr|A0A1W2P845|A0A1W2P845_MOUSE Cysteine and glycine-rich protein 2 OS=Mus musculus OX=10090 GN=Csrp2 PE=1 SV=1;sp|P97314|CSRP2_MOUSE C	6	3	3	3	3	3	3	0	1	2	3	3	3	0	1	2	3	3	3	0	1	2	36	36	36	14.744	136	136;197;193;84;114;59	0	19.647	By MS/MS	By MS/MS	By MS/MS		By matching	By matching	36	36	36	0	9.6	20.6
A0A1W2P768;P84228;F8WI35;P68433;E0CYN1;E0CYR7	A0A1W2P768;P84228;F8WI35;P68433	6;6;5;5;1;1	1;1;0;0;0;0	1;1;0;0;0;0	Histone H3.2;Histone H3;Histone H3.1	Hist1h3b;H3f3a;Hist1h3a	tr|A0A1W2P768|A0A1W2P768_MOUSE Histone H3.2 OS=Mus musculus OX=10090 GN=Hist2h3c1 PE=1 SV=1;sp|P84228|H32_MOUSE Histone H3.2 OS=Mus musculus OX=10090 GN=Hist1h3b PE=1 SV=2;tr|F8WI35|F8WI35_MOUSE Histone H3 OS=Mus musculus OX=10090 GN=H3f3a PE=1 SV=1;sp|P68	6	6	1	1	5	6	5	5	4	5	0	1	0	0	0	0	0	1	0	0	0	0	36.5	17.7	17.7	20.246	181	181;136;135;136;52;55	0	15.063	By matching	By MS/MS	By matching	By matching	By matching	By matching	18.8	36.5	18.8	18.8	16.6	18.8
A0A1W2P7L7;P59708	A0A1W2P7L7;P59708	2;2	2;2	2;2	Splicing factor 3B subunit 6	Sf3b6	tr|A0A1W2P7L7|A0A1W2P7L7_MOUSE Splicing factor 3B subunit 6 (Fragment) OS=Mus musculus OX=10090 GN=Sf3b6 PE=1 SV=1;sp|P59708|SF3B6_MOUSE Splicing factor 3B subunit 6 OS=Mus musculus OX=10090 GN=Sf3b6 PE=1 SV=1	2	2	2	2	2	2	2	1	1	1	2	2	2	1	1	1	2	2	2	1	1	1	23.4	23.4	23.4	13.037	111	111;125	0	14.179	By MS/MS	By matching	By matching	By MS/MS	By matching	By MS/MS	23.4	23.4	23.4	10.8	12.6	12.6
A0A1W2P7Q6;Q9CRT8;A0A1W2P7V1	A0A1W2P7Q6;Q9CRT8	23;23;3	23;23;3	23;23;3	Exportin-T	Xpot	tr|A0A1W2P7Q6|A0A1W2P7Q6_MOUSE Exportin-T OS=Mus musculus OX=10090 GN=Xpot PE=1 SV=1;sp|Q9CRT8|XPOT_MOUSE Exportin-T OS=Mus musculus OX=10090 GN=Xpot PE=1 SV=3	3	23	23	23	11	8	14	17	19	19	11	8	14	17	19	19	11	8	14	17	19	19	33.5	33.5	33.5	109.79	962	962;963;206	0	173.44	By MS/MS	By MS/MS	By MS/MS	By MS/MS	By MS/MS	By MS/MS	15.8	12.2	21.6	22.7	26.5	28.5
A0A1W2P7X0;E9QMV2;Q4KML4	A0A1W2P7X0;E9QMV2;Q4KML4	1;1;1	1;1;1	1;1;1	Costars family protein ABRACL	Abracl	tr|A0A1W2P7X0|A0A1W2P7X0_MOUSE Costars family protein ABRACL (Fragment) OS=Mus musculus OX=10090 GN=Abracl PE=1 SV=1;tr|E9QMV2|E9QMV2_MOUSE Costars family protein ABRACL OS=Mus musculus OX=10090 GN=Abracl PE=1 SV=1;sp|Q4KML4|ABRAL_MOUSE Costars family prot	3	1	1	1	0	1	1	0	0	0	0	1	1	0	0	0	0	1	1	0	0	0	28.1	28.1	28.1	6.4374	57	57;81;81	0.0043083	8.9137		By MS/MS	By MS/MS				0	28.1	28.1	0	0	0
S4R1X7;S4R2C1;S4R187;S4R2F5;S4R2J6;S4R165;S4R236;A0A1W2P812;S4R1S2;G5E8K2;G5E8K3;S4R2S8;S4R2K9;G5E8K5;G3X971;A0A087WNU5;S4R278;S4R208;A0A087WRP9;S4R1U4	S4R1X7;S4R2C1;S4R187;S4R2F5;S4R2J6;S4R165;S4R236;A0A1W2P812;S4R1S2;G5E8K2;G5E8K3;S4R2S8;S4R2K9;G5E8K5;G3X971;A0A087WNU5	5;5;5;5;5;5;5;5;5;5;5;5;5;5;4;3;2;2;1;1	5;5;5;5;5;5;5;5;5;5;5;5;5;5;4;3;2;2;1;1	5;5;5;5;5;5;5;5;5;5;5;5;5;5;4;3;2;2;1;1	Ankyrin-3	Ank3	tr|S4R1X7|S4R1X7_MOUSE Ankyrin-3 OS=Mus musculus OX=10090 GN=Ank3 PE=1 SV=1;tr|S4R2C1|S4R2C1_MOUSE Ankyrin-3 OS=Mus musculus OX=10090 GN=Ank3 PE=1 SV=1;tr|S4R187|S4R187_MOUSE Ankyrin-3 OS=Mus musculus OX=10090 GN=Ank3 PE=1 SV=1;tr|S4R2F5|S4R2F5_MOUSE Ankyr	20	5	5	5	2	2	3	4	4	3	2	2	3	4	4	3	2	2	3	4	4	3	7.3	7.3	7.3	97.756	881	881;961;978;1001;1157;1174;1181;1758;1807;1940;1943;1985;2622;1961;838;2871;459;556;178;335	0	41.497	By matching	By matching	By MS/MS	By MS/MS	By MS/MS	By matching	2.8	2.8	4.3	5.8	5.8	4.3
A0A1Y7VK55;P70255;A2ADI3;B1AUB6;B1AUB8;B1AUB9;B1AUC0;Q02780	A0A1Y7VK55;P70255	4;4;1;1;1;1;1;1	4;4;1;1;1;1;1;1	2;2;0;0;0;0;0;0	Nuclear factor 1 C-type	Nfic	tr|A0A1Y7VK55|A0A1Y7VK55_MOUSE Nuclear factor 1 OS=Mus musculus OX=10090 GN=Nfic PE=1 SV=1;sp|P70255|NFIC_MOUSE Nuclear factor 1 C-type OS=Mus musculus OX=10090 GN=Nfic PE=1 SV=1	8	4	4	2	2	4	2	4	3	4	2	4	2	4	3	4	1	2	1	2	1	2	13.7	13.7	9.1	51.297	461	461;439;174;225;380;487;498;532	0	31.77	By MS/MS	By MS/MS	By matching	By MS/MS	By MS/MS	By MS/MS	9.1	13.7	9.1	13.7	6.7	13.7
A0A1Y7VK66;Q9D6P8	A0A1Y7VK66;Q9D6P8	1;1	1;1	1;1	Calmodulin-like protein 3	Calml3	tr|A0A1Y7VK66|A0A1Y7VK66_MOUSE Calmodulin-like protein 3 (Fragment) OS=Mus musculus OX=10090 GN=Calml3 PE=1 SV=1;sp|Q9D6P8|CALL3_MOUSE Calmodulin-like protein 3 OS=Mus musculus OX=10090 GN=Calml3 PE=2 SV=1	2	1	1	1	0	1	0	0	0	0	0	1	0	0	0	0	0	1	0	0	0	0	13.9	13.9	13.9	13.008	115	115;149	0.0042413	8.0074		By MS/MS					0	13.9	0	0	0	0
A0A1Y7VLR3	A0A1Y7VLR3	1	1	1			tr|A0A1Y7VLR3|A0A1Y7VLR3_MOUSE Protein Daple (Fragment) OS=Mus musculus OX=10090 GN=Ccdc88c PE=1 SV=1	1	1	1	1	0	0	0	1	0	1	0	0	0	1	0	1	0	0	0	1	0	1	6.8	6.8	6.8	26.303	235	235	0.0073881	6.449				By MS/MS		By MS/MS	0	0	0	6.8	0	6.8
A0A1Y7VME9;E9Q9B7;A0A1Y7VNF8;A0A1Y7VMH7	A0A1Y7VME9;E9Q9B7;A0A1Y7VNF8;A0A1Y7VMH7	8;8;7;7	8;8;7;7	8;8;7;7		Kidins220	tr|A0A1Y7VME9|A0A1Y7VME9_MOUSE Kinase D-interacting substrate 220 OS=Mus musculus OX=10090 GN=Kidins220 PE=1 SV=1;tr|E9Q9B7|E9Q9B7_MOUSE Kinase D-interacting substrate 220 OS=Mus musculus OX=10090 GN=Kidins220 PE=1 SV=1;tr|A0A1Y7VNF8|A0A1Y7VNF8_MOUSE Kinas	4	8	8	8	6	3	2	6	4	7	6	3	2	6	4	7	6	3	2	6	4	7	5.6	5.6	5.6	195.83	1763	1763;1793;1182;1672	0	51.212	By MS/MS	By matching	By MS/MS	By MS/MS	By MS/MS	By MS/MS	4	2.7	1.8	3.9	2.4	5
A0A1Y7VMH3;Q80X41;A0A1Y7VLL5	A0A1Y7VMH3;Q80X41;A0A1Y7VLL5	2;2;1	2;2;1	2;2;1	Serine/threonine-protein kinase VRK1	Vrk1	tr|A0A1Y7VMH3|A0A1Y7VMH3_MOUSE Serine/threonine-protein kinase VRK1 OS=Mus musculus OX=10090 GN=Vrk1 PE=1 SV=1;sp|Q80X41|VRK1_MOUSE Serine/threonine-protein kinase VRK1 OS=Mus musculus OX=10090 GN=Vrk1 PE=1 SV=2;tr|A0A1Y7VLL5|A0A1Y7VLL5_MOUSE Serine/threon	3	2	2	2	1	0	1	2	1	1	1	0	1	2	1	1	1	0	1	2	1	1	6.1	6.1	6.1	46.845	413	413;440;63	0	11.721	By matching		By matching	By MS/MS	By matching	By matching	3.9	0	3.9	6.1	3.9	3.9
A0A286YDB7;A0A286YCT4;A0A286YCG8;Q9CY50	A0A286YDB7;A0A286YCT4;A0A286YCG8;Q9CY50	3;3;3;3	3;3;3;3	3;3;3;3	Translocon-associated protein subunit alpha	Ssr1	tr|A0A286YDB7|A0A286YDB7_MOUSE Translocon-associated protein subunit alpha (Fragment) OS=Mus musculus OX=10090 GN=Ssr1 PE=1 SV=1;tr|A0A286YCT4|A0A286YCT4_MOUSE Translocon-associated protein subunit alpha OS=Mus musculus OX=10090 GN=Ssr1 PE=1 SV=1;tr|A0A286	4	3	3	3	3	3	3	2	3	3	3	3	3	2	3	3	3	3	3	2	3	3	29.6	29.6	29.6	13.111	115	115;298;318;286	0	20.493	By MS/MS	By MS/MS	By matching	By MS/MS	By MS/MS	By MS/MS	29.6	29.6	29.6	20	29.6	29.6
A0A286YCZ3;E9Q390;A0A286YDF5;Q69ZN7	A0A286YCZ3;E9Q390;A0A286YDF5;Q69ZN7	1;1;1;1	1;1;1;1	1;1;1;1	Myoferlin	Myof	tr|A0A286YCZ3|A0A286YCZ3_MOUSE Myoferlin (Fragment) OS=Mus musculus OX=10090 GN=Myof PE=1 SV=1;tr|E9Q390|E9Q390_MOUSE Myoferlin OS=Mus musculus OX=10090 GN=Myof PE=1 SV=2;tr|A0A286YDF5|A0A286YDF5_MOUSE Myoferlin OS=Mus musculus OX=10090 GN=Myof PE=1 SV=1;s	4	1	1	1	1	1	1	1	1	1	1	1	1	1	1	1	1	1	1	1	1	1	0.8	0.8	0.8	150.15	1307	1307;2048;2061;2048	0.0049261	6.8974	By MS/MS	By matching	By MS/MS	By matching	By matching	By matching	0.8	0.8	0.8	0.8	0.8	0.8
A0A286YD58;A0A286YDU3;Q9DCR2	A0A286YD58;A0A286YDU3;Q9DCR2	1;1;1	1;1;1	1;1;1	AP-3 complex subunit sigma-1	Ap3s1	tr|A0A286YD58|A0A286YD58_MOUSE AP-3 complex subunit sigma-1 OS=Mus musculus OX=10090 GN=Ap3s1 PE=1 SV=1;tr|A0A286YDU3|A0A286YDU3_MOUSE AP complex subunit sigma OS=Mus musculus OX=10090 GN=Ap3s1 PE=1 SV=1;sp|Q9DCR2|AP3S1_MOUSE AP-3 complex subunit sigma-1 O	3	1	1	1	1	0	0	1	1	1	1	0	0	1	1	1	1	0	0	1	1	1	27.8	27.8	27.8	6.4022	54	54;162;193	0.0043353	9.2524	By matching			By MS/MS	By MS/MS	By matching	27.8	0	0	27.8	27.8	27.8
A0A286YDA2;A0A286YDT3;E9Q5C9;A0A286YDV7;A0A286YDZ1;A0A286YCD1	A0A286YDA2;A0A286YDT3;E9Q5C9;A0A286YDV7	3;3;3;3;1;1	3;3;3;3;1;1	3;3;3;3;1;1		Nolc1	tr|A0A286YDA2|A0A286YDA2_MOUSE Nucleolar and coiled-body phosphoprotein 1 OS=Mus musculus OX=10090 GN=Nolc1 PE=1 SV=1;tr|A0A286YDT3|A0A286YDT3_MOUSE Nucleolar and coiled-body phosphoprotein 1 OS=Mus musculus OX=10090 GN=Nolc1 PE=1 SV=1;sp|E9Q5C9|NOLC1_MOUS	6	3	3	3	3	2	3	2	2	2	3	2	3	2	2	2	3	2	3	2	2	2	4.6	4.6	4.6	73.427	700	700;701;702;702;36;197	0	17.401	By MS/MS	By MS/MS	By MS/MS	By MS/MS	By MS/MS	By MS/MS	4.6	3	4.6	2.9	2.9	2.9
A0A286YDC5;A6H611	A0A286YDC5;A6H611	1;1	1;1	1;1	Mitochondrial intermediate peptidase	Mipep	tr|A0A286YDC5|A0A286YDC5_MOUSE Mitochondrial intermediate peptidase OS=Mus musculus OX=10090 GN=Mipep PE=1 SV=1;sp|A6H611|MIPEP_MOUSE Mitochondrial intermediate peptidase OS=Mus musculus OX=10090 GN=Mipep PE=1 SV=1	2	1	1	1	1	0	0	1	1	1	1	0	0	1	1	1	1	0	0	1	1	1	1.9	1.9	1.9	64.322	568	568;711	0.0069869	6.509	By MS/MS			By MS/MS	By matching	By matching	1.9	0	0	1.9	1.9	1.9
A0A286YDI8;G3X972;A0A286YD08	A0A286YDI8;G3X972	4;4;1	4;4;1	4;4;1		Sec24c	tr|A0A286YDI8|A0A286YDI8_MOUSE Sec24-related gene family, member C (S. cerevisiae) OS=Mus musculus OX=10090 GN=Sec24c PE=1 SV=1;tr|G3X972|G3X972_MOUSE SEC24 related gene family, member C (S. cerevisiae), isoform CRA_a OS=Mus musculus OX=10090 GN=Sec24c PE=	3	4	4	4	1	2	2	4	4	2	1	2	2	4	4	2	1	2	2	4	4	2	5	5	5	111.61	1020	1020;1096;174	0	31.619	By matching	By matching	By MS/MS	By MS/MS	By MS/MS	By MS/MS	1.3	2.8	2.8	5	5	2.8
A0A286YDK6	A0A286YDK6	1	1	1			tr|A0A286YDK6|A0A286YDK6_MOUSE Predicted gene, 38655 OS=Mus musculus OX=10090 GN=Gm38655 PE=4 SV=1	1	1	1	1	0	0	0	1	1	1	0	0	0	1	1	1	0	0	0	1	1	1	2.6	2.6	2.6	30.189	273	273	1	-2				By MS/MS	By MS/MS	By MS/MS	0	0	0	2.6	2.6	2.6
A0A2C9F2D2;Q07076;A0A286YCW4	A0A2C9F2D2;Q07076	3;3;1	3;3;1	3;3;1	Annexin A7	Anxa7	tr|A0A2C9F2D2|A0A2C9F2D2_MOUSE Annexin OS=Mus musculus OX=10090 GN=Anxa7 PE=1 SV=1;sp|Q07076|ANXA7_MOUSE Annexin A7 OS=Mus musculus OX=10090 GN=Anxa7 PE=1 SV=2	3	3	3	3	3	2	3	0	1	1	3	2	3	0	1	1	3	2	3	0	1	1	7.2	7.2	7.2	52.27	485	485;463;72	0	18.568	By MS/MS	By MS/MS	By MS/MS		By matching	By matching	7.2	3.9	7.2	0	3.3	2.3
A0A2I3BPG9;P83882;A0A0A6YW33	A0A2I3BPG9;P83882	7;7;3	7;7;3	7;7;3	60S ribosomal protein L36a	Rpl36a	tr|A0A2I3BPG9|A0A2I3BPG9_MOUSE MCG113838 OS=Mus musculus OX=10090 GN=Rpl36a-ps1 PE=3 SV=1;sp|P83882|RL36A_MOUSE 60S ribosomal protein L36a OS=Mus musculus OX=10090 GN=Rpl36a PE=3 SV=2	3	7	7	7	6	6	6	6	7	7	6	6	6	6	7	7	6	6	6	6	7	7	34.9	34.9	34.9	12.455	106	106;106;106	0	51.556	By MS/MS	By MS/MS	By MS/MS	By MS/MS	By MS/MS	By MS/MS	33	33	33	33	34.9	34.9
A0A2I3BQE0;Q9JI10;Q9JI11	A0A2I3BQE0;Q9JI10;Q9JI11	2;2;1	2;2;1	2;2;1	Serine/threonine-protein kinase 3;Serine/threonine-protein kinase 3 36kDa subunit;Serine/threonine-protein kinase 3 20kDa subunit;Serine/threonine-protein kinase 4;Serine/threonine-protein kinase 4 37kDa subunit;Serine/threonine-protein kinase 4 18kDa subunit	Stk3;Stk4	tr|A0A2I3BQE0|A0A2I3BQE0_MOUSE Serine/threonine-protein kinase 3 OS=Mus musculus OX=10090 GN=Stk3 PE=1 SV=1;sp|Q9JI10|STK3_MOUSE Serine/threonine-protein kinase 3 OS=Mus musculus OX=10090 GN=Stk3 PE=1 SV=1;sp|Q9JI11|STK4_MOUSE Serine/threonine-protein kina	3	2	2	2	2	1	2	2	2	2	2	1	2	2	2	2	2	1	2	2	2	2	5.7	5.7	5.7	56.673	495	495;497;487	0	13.867	By matching	By matching	By matching	By matching	By MS/MS	By MS/MS	5.7	3.2	5.7	5.7	5.7	5.7
E9PUW7;A0A2I3BQV5;Q9EPK7	E9PUW7;A0A2I3BQV5;Q9EPK7	2;2;2	2;2;2	1;1;1	Exportin-7	Xpo7	tr|E9PUW7|E9PUW7_MOUSE Exportin-7 OS=Mus musculus OX=10090 GN=Xpo7 PE=1 SV=1;tr|A0A2I3BQV5|A0A2I3BQV5_MOUSE Exportin-7 OS=Mus musculus OX=10090 GN=Xpo7 PE=1 SV=1;sp|Q9EPK7|XPO7_MOUSE Exportin-7 OS=Mus musculus OX=10090 GN=Xpo7 PE=1 SV=3	3	2	2	1	1	1	1	2	1	1	1	1	1	2	1	1	0	0	0	1	0	0	3.3	3.3	2.3	123.9	1088	1088;1088;1087	0	12.511	By MS/MS	By matching	By MS/MS	By MS/MS	By MS/MS	By MS/MS	1	1	1	3.3	1	1
A0A2I3BR81;A0A2I3BRL0;A0A2I3BQR1;Q91X76;A0A2I3BPH8	A0A2I3BR81;A0A2I3BRL0;A0A2I3BQR1;Q91X76	12;11;10;9;5	12;11;10;9;5	12;11;10;9;5		Nt5dc2	tr|A0A2I3BR81|A0A2I3BR81_MOUSE 5-nucleotidase domain-containing 2 OS=Mus musculus OX=10090 GN=Nt5dc2 PE=1 SV=1;tr|A0A2I3BRL0|A0A2I3BRL0_MOUSE 5-nucleotidase domain-containing 2 OS=Mus musculus OX=10090 GN=Nt5dc2 PE=1 SV=1;tr|A0A2I3BQR1|A0A2I3BQR1_MOUSE 5	5	12	12	12	11	7	7	7	10	12	11	7	7	7	10	12	11	7	7	7	10	12	28.9	28.9	28.9	63.858	553	553;493;464;390;281	0	87.098	By MS/MS	By MS/MS	By MS/MS	By MS/MS	By MS/MS	By MS/MS	27.5	18.8	13.6	13.6	19.9	28.9
A0A2I3BRA9;A0A2R8W6K5;A0A2I3BRU6;A0A2K6EDK7;A0A2R8VI79;A0A2R8VK79;Q9JJ43;Q8BP71;A2A4W9;A0A2I3BR20;Q8BIF2	A0A2I3BRA9;A0A2R8W6K5;A0A2I3BRU6;A0A2K6EDK7;A0A2R8VI79;A0A2R8VK79;Q9JJ43;Q8BP71;A2A4W9;A0A2I3BR20;Q8BIF2	2;2;2;2;2;2;2;2;1;1;1	2;2;2;2;2;2;2;2;1;1;1	2;2;2;2;2;2;2;2;1;1;1	RNA binding protein fox-1 homolog 1;RNA binding protein fox-1 homolog 2;RNA binding protein fox-1 homolog 3	Rbfox1;Rbfox2;Rbfox3	tr|A0A2I3BRA9|A0A2I3BRA9_MOUSE RNA-binding protein fox-1 homolog 2 (Fragment) OS=Mus musculus OX=10090 GN=Rbfox2 PE=1 SV=1;tr|A0A2R8W6K5|A0A2R8W6K5_MOUSE RNA-binding protein fox-1 homolog 1 (Fragment) OS=Mus musculus OX=10090 GN=Rbfox1 PE=1 SV=1;tr|A0A2I3B	11	2	2	2	1	1	0	2	1	2	1	1	0	2	1	2	1	1	0	2	1	2	5.8	5.8	5.8	29.8	275	275;289;300;349;358;396;396;449;169;201;374	0	11.552	By matching	By matching		By MS/MS	By MS/MS	By MS/MS	2.5	2.5	0	5.8	2.5	5.8
A0A2I3BRE1;B2ZRS5;Q570Y9	A0A2I3BRE1;B2ZRS5;Q570Y9	1;1;1	1;1;1	1;1;1	DEP domain-containing mTOR-interacting protein	Deptor	tr|A0A2I3BRE1|A0A2I3BRE1_MOUSE DEP domain-containing mTOR-interacting protein OS=Mus musculus OX=10090 GN=Deptor PE=1 SV=1;tr|B2ZRS5|B2ZRS5_MOUSE DEP domain-containing mTOR-interacting protein OS=Mus musculus OX=10090 GN=Deptor PE=1 SV=1;sp|Q570Y9|DPTOR_MO	3	1	1	1	1	0	0	0	1	0	1	0	0	0	1	0	1	0	0	0	1	0	10	10	10	11.783	100	100;401;409	0.0065674	6.5645	By matching				By MS/MS		10	0	0	0	10	0
A0A2I3BRL8;Q91VM5;A0A2I3BQC0	A0A2I3BRL8;Q91VM5	5;5;2	5;5;2	1;1;0	RNA binding motif protein, X-linked-like-1	Rbmxl1	tr|A0A2I3BRL8|A0A2I3BRL8_MOUSE Predicted gene 7324 OS=Mus musculus OX=10090 GN=Gm7324 PE=4 SV=1;sp|Q91VM5|RMXL1_MOUSE RNA binding motif protein, X-linked-like-1 OS=Mus musculus OX=10090 GN=Rbmxl1 PE=2 SV=1	3	5	5	1	5	5	5	5	5	3	5	5	5	5	5	3	1	1	1	1	1	1	14.4	14.4	2.1	42.178	388	388;388;30	0	44.666	By MS/MS	By MS/MS	By MS/MS	By MS/MS	By MS/MS	By MS/MS	14.4	14.4	14.4	14.4	14.4	9
A0A2I3BRN5;Q921M7;A0A2I3BPH9	A0A2I3BRN5;Q921M7;A0A2I3BPH9	2;2;1	2;2;1	2;2;1	Protein FAM49B	Fam49b	tr|A0A2I3BRN5|A0A2I3BRN5_MOUSE Protein FAM49B (Fragment) OS=Mus musculus OX=10090 GN=Fam49b PE=1 SV=1;sp|Q921M7|FA49B_MOUSE Protein FAM49B OS=Mus musculus OX=10090 GN=Fam49b PE=1 SV=1;tr|A0A2I3BPH9|A0A2I3BPH9_MOUSE Protein FAM49B (Fragment) OS=Mus musculus	3	2	2	2	1	1	1	1	0	1	1	1	1	1	0	1	1	1	1	1	0	1	15.8	15.8	15.8	21.732	190	190;324;114	0.0019812	10.798	By MS/MS	By matching	By matching	By MS/MS		By matching	10	10	10	5.8	0	10
A0A2I3BS49;Q9CXU4;Q9WTQ8	A0A2I3BS49;Q9CXU4;Q9WTQ8	4;4;4	4;4;4	4;4;4	Mitochondrial import inner membrane translocase subunit Tim23	Timm23	tr|A0A2I3BS49|A0A2I3BS49_MOUSE Mitochondrial import inner membrane translocase subunit Tim23 OS=Mus musculus OX=10090 GN=Timm23 PE=1 SV=1;tr|Q9CXU4|Q9CXU4_MOUSE Mitochondrial import inner membrane translocase subunit TIM23 OS=Mus musculus OX=10090 GN=Gm102	3	4	4	4	4	3	2	4	3	4	4	3	2	4	3	4	4	3	2	4	3	4	29.4	29.4	29.4	20.749	197	197;209;209	0	45.29	By MS/MS	By MS/MS	By MS/MS	By MS/MS	By MS/MS	By MS/MS	29.4	19.3	14.2	29.4	24.4	29.4
A0A2K6EDK3;Q6PIP5	A0A2K6EDK3;Q6PIP5	2;2	2;2	2;2	NudC domain-containing protein 1	Nudcd1	tr|A0A2K6EDK3|A0A2K6EDK3_MOUSE NudC domain-containing protein 1 OS=Mus musculus OX=10090 GN=Nudcd1 PE=1 SV=1;sp|Q6PIP5|NUDC1_MOUSE NudC domain-containing protein 1 OS=Mus musculus OX=10090 GN=Nudcd1 PE=1 SV=2	2	2	2	2	2	1	2	1	1	1	2	1	2	1	1	1	2	1	2	1	1	1	6	6	6	66.605	581	581;582	0	15.307	By MS/MS	By MS/MS	By matching	By matching	By MS/MS	By MS/MS	6	2.8	6	3.3	2.8	3.3
A0A2R8VHF9;E9QPE7;O08638;Q02566	A0A2R8VHF9;E9QPE7;O08638	33;33;29;2	1;1;1;0	1;1;1;0	Myosin-11	Myh11	tr|A0A2R8VHF9|A0A2R8VHF9_MOUSE Myosin-11 OS=Mus musculus OX=10090 GN=Myh11 PE=1 SV=1;tr|E9QPE7|E9QPE7_MOUSE Myosin-11 OS=Mus musculus OX=10090 GN=Myh11 PE=1 SV=2;sp|O08638|MYH11_MOUSE Myosin-11 OS=Mus musculus OX=10090 GN=Myh11 PE=1 SV=1	4	33	1	1	32	28	31	23	14	18	1	1	1	1	0	0	1	1	1	1	0	0	13.6	0.4	0.4	223.35	1938	1938;1972;1972;1938	1	-2	By matching	By matching	By matching	By MS/MS	By matching	By matching	13.6	12.3	12.1	10	7	9.2
A0A2R8VHH1;Q99P88	A0A2R8VHH1;Q99P88	28;28	28;28	28;28	Nuclear pore complex protein Nup155	Nup155	tr|A0A2R8VHH1|A0A2R8VHH1_MOUSE Nuclear pore complex protein Nup155 OS=Mus musculus OX=10090 GN=Nup155 PE=1 SV=1;sp|Q99P88|NU155_MOUSE Nuclear pore complex protein Nup155 OS=Mus musculus OX=10090 GN=Nup155 PE=1 SV=1	2	28	28	28	19	13	19	15	27	22	19	13	19	15	27	22	19	13	19	15	27	22	32.2	32.2	32.2	150.14	1346	1346;1391	0	258.17	By MS/MS	By MS/MS	By MS/MS	By MS/MS	By MS/MS	By MS/MS	21.8	14.3	22	16.9	31.7	23.8
A0A2R8VHJ4;Q9CPQ3	A0A2R8VHJ4;Q9CPQ3	1;1	1;1	1;1	Mitochondrial import receptor subunit TOM22 homolog	Tomm22	tr|A0A2R8VHJ4|A0A2R8VHJ4_MOUSE Mitochondrial import receptor subunit TOM22 homolog OS=Mus musculus OX=10090 GN=Tomm22 PE=1 SV=1;sp|Q9CPQ3|TOM22_MOUSE Mitochondrial import receptor subunit TOM22 homolog OS=Mus musculus OX=10090 GN=Tomm22 PE=1 SV=3	2	1	1	1	1	0	1	1	1	0	1	0	1	1	1	0	1	0	1	1	1	0	34.4	34.4	34.4	6.587	61	61;142	0	15.907	By MS/MS		By MS/MS	By MS/MS	By MS/MS		34.4	0	34.4	34.4	34.4	0
A0A2R8VHP3	A0A2R8VHP3	7	1	0			tr|A0A2R8VHP3|A0A2R8VHP3_MOUSE Uncharacterized protein OS=Mus musculus OX=10090 GN=Gm5478 PE=1 SV=1	1	7	1	0	5	7	4	4	3	5	0	1	0	0	0	0	0	0	0	0	0	0	10.7	3	0	57.919	535	535	0.0043499	9.6955	By matching	By MS/MS	By matching	By matching	By matching	By matching	8.4	10.7	6.5	6.5	5	8.4
A0A2R8VHP9;Q3TT81;A0A2R8VHN3;A0A2R8VKF0;A0A2R8VI15;A0A2R8VHI3	A0A2R8VHP9;Q3TT81;A0A2R8VHN3;A0A2R8VKF0	15;13;8;8;6;4	1;1;0;1;0;0	0;0;0;0;0;0		Pcbp2	tr|A0A2R8VHP9|A0A2R8VHP9_MOUSE Poly(rC)-binding protein 2 OS=Mus musculus OX=10090 GN=Pcbp2 PE=1 SV=1;tr|Q3TT81|Q3TT81_MOUSE Poly(rC)-binding protein 2 OS=Mus musculus OX=10090 GN=Pcbp2 PE=2 SV=1;tr|A0A2R8VHN3|A0A2R8VHN3_MOUSE Poly(rC)-binding protein 2 (F	6	15	1	0	11	11	13	11	13	11	0	0	0	1	1	0	0	0	0	0	0	0	77	11.3	0	35.346	335	335;322;168;190;192;96	0	13.529	By matching	By matching	By matching	By matching	By MS/MS	By matching	57.6	55.5	62.1	50.7	72.8	61.5
A0A2R8VJY7;A0A2R8VJN7;A0A2R8W6T4;A0A2R8W6M8;Q8K1N4	A0A2R8VJY7;A0A2R8VJN7;A0A2R8W6T4;A0A2R8W6M8;Q8K1N4	1;1;1;1;1	1;1;1;1;1	1;1;1;1;1	Spermatogenesis-associated serine-rich protein 2	Spats2	tr|A0A2R8VJY7|A0A2R8VJY7_MOUSE Spermatogenesis-associated serine-rich protein 2 (Fragment) OS=Mus musculus OX=10090 GN=Spats2 PE=1 SV=1;tr|A0A2R8VJN7|A0A2R8VJN7_MOUSE Spermatogenesis-associated serine-rich protein 2 (Fragment) OS=Mus musculus OX=10090 GN=S	5	1	1	1	0	0	1	1	0	0	0	0	1	1	0	0	0	0	1	1	0	0	8.8	8.8	8.8	17.298	160	160;160;200;255;545	0.0042939	8.667			By matching	By MS/MS			0	0	8.8	8.8	0	0
A0A2R8W6Y5;A0A2R8VKL5;E9Q066;G3X9Q6;Q8BWW4	A0A2R8W6Y5;A0A2R8VKL5;E9Q066;G3X9Q6;Q8BWW4	2;2;2;2;2	2;2;2;2;2	2;2;2;2;2	La-related protein 4	Larp4	tr|A0A2R8W6Y5|A0A2R8W6Y5_MOUSE La-related protein 4 OS=Mus musculus OX=10090 GN=Larp4 PE=1 SV=1;tr|A0A2R8VKL5|A0A2R8VKL5_MOUSE La-related protein 4 OS=Mus musculus OX=10090 GN=Larp4 PE=1 SV=1;tr|E9Q066|E9Q066_MOUSE La-related protein 4 OS=Mus musculus OX=1	5	2	2	2	1	2	1	2	2	1	1	2	1	2	2	1	1	2	1	2	2	1	3.8	3.8	3.8	67.487	610	610;660;718;719;719	0	13.99	By MS/MS	By MS/MS	By MS/MS	By MS/MS	By MS/MS	By MS/MS	2.1	3.8	2.1	3.8	3.8	2.1
A0A2R8VKP3;Q61466	A0A2R8VKP3;Q61466	3;3	2;2	2;2	SWI/SNF-related matrix-associated actin-dependent regulator of chromatin subfamily D member 1	Smarcd1	tr|A0A2R8VKP3|A0A2R8VKP3_MOUSE SWI/SNF-related matrix-associated actin-dependent regulator of chromatin subfamily D member 1 OS=Mus musculus OX=10090 GN=Smarcd1 PE=1 SV=1;sp|Q61466|SMRD1_MOUSE SWI/SNF-related matrix-associated actin-dependent regulator of	2	3	2	2	2	2	3	3	2	2	1	1	2	2	1	1	1	1	2	2	1	1	8.2	4.6	4.6	53.585	474	474;515	0.0010015	11.071	By MS/MS	By matching	By MS/MS	By matching	By matching	By matching	5.7	5.7	8.2	8.2	6.1	6.1
A0A2R8W6J9;Q8R093;Q8CGR7	A0A2R8W6J9;Q8R093;Q8CGR7	1;1;1	1;1;1	1;1;1	Uridine phosphorylase;Uridine phosphorylase 2	Upp2	tr|A0A2R8W6J9|A0A2R8W6J9_MOUSE Uridine phosphorylase OS=Mus musculus OX=10090 GN=Upp2 PE=1 SV=1;tr|Q8R093|Q8R093_MOUSE Uridine phosphorylase OS=Mus musculus OX=10090 GN=Upp2 PE=1 SV=1;sp|Q8CGR7|UPP2_MOUSE Uridine phosphorylase 2 OS=Mus musculus OX=10090 GN	3	1	1	1	1	1	1	0	0	0	1	1	1	0	0	0	1	1	1	0	0	0	4.2	4.2	4.2	34.106	306	306;338;320	1	-2	By MS/MS	By MS/MS	By matching				4.2	4.2	4.2	0	0	0
A0A2R8W6R3;P62878	A0A2R8W6R3;P62878	1;1	1;1	1;1	E3 ubiquitin-protein ligase RBX1;E3 ubiquitin-protein ligase RBX1, N-terminally processed	Rbx1	tr|A0A2R8W6R3|A0A2R8W6R3_MOUSE E3 ubiquitin-protein ligase RBX1 OS=Mus musculus OX=10090 GN=Rbx1 PE=1 SV=1;sp|P62878|RBX1_MOUSE E3 ubiquitin-protein ligase RBX1 OS=Mus musculus OX=10090 GN=Rbx1 PE=1 SV=1	2	1	1	1	1	1	0	0	0	1	1	1	0	0	0	1	1	1	0	0	0	1	21.7	21.7	21.7	9.1173	83	83;108	0.0042755	8.452	By MS/MS	By matching				By matching	21.7	21.7	0	0	0	21.7
A0A2R8W722;Q8R3F5	A0A2R8W722;Q8R3F5	1;1	1;1	1;1	Malonyl-CoA-acyl carrier protein transacylase, mitochondrial	Mcat	tr|A0A2R8W722|A0A2R8W722_MOUSE Malonyl-CoA-acyl carrier protein transacylase, mitochondrial (Fragment) OS=Mus musculus OX=10090 GN=Mcat PE=1 SV=1;sp|Q8R3F5|FABD_MOUSE Malonyl-CoA-acyl carrier protein transacylase, mitochondrial OS=Mus musculus OX=10090 GN=	2	1	1	1	1	1	0	1	1	1	1	1	0	1	1	1	1	1	0	1	1	1	11.2	11.2	11.2	12.898	116	116;381	0.0066696	6.785	By matching	By matching		By matching	By MS/MS	By matching	11.2	11.2	0	11.2	11.2	11.2
A1BN54;Q7TPR4;Q9JI91;O88990	A1BN54;Q7TPR4	9;9;3;3	3;3;0;0	3;3;0;0	Alpha-actinin-1	Actn1	tr|A1BN54|A1BN54_MOUSE Alpha actinin 1a OS=Mus musculus OX=10090 GN=Actn1 PE=1 SV=1;sp|Q7TPR4|ACTN1_MOUSE Alpha-actinin-1 OS=Mus musculus OX=10090 GN=Actn1 PE=1 SV=1	4	9	3	3	9	6	5	2	1	1	3	1	1	0	0	0	3	1	1	0	0	0	12.7	4.6	4.6	102.72	887	887;892;894;900	0	20.177	By MS/MS	By MS/MS	By matching	By matching	By matching	By matching	12.7	9	6.9	2.7	1.4	1
B0QZV3;A1L3P4	B0QZV3;A1L3P4	1;1	1;1	1;1	Sodium/hydrogen exchanger	Slc9a6	tr|B0QZV3|B0QZV3_MOUSE Sodium/hydrogen exchanger OS=Mus musculus OX=10090 GN=Slc9a6 PE=1 SV=1;tr|A1L3P4|A1L3P4_MOUSE Sodium/hydrogen exchanger OS=Mus musculus OX=10090 GN=Slc9a6 PE=1 SV=1	2	1	1	1	0	0	0	0	0	1	0	0	0	0	0	1	0	0	0	0	0	1	2.8	2.8	2.8	74.227	670	670;702	0.0066138	6.6724						By MS/MS	0	0	0	0	0	2.8
W4VSN9;Q9D4Y3;K7N6P1;A2AWL9;A2ANE0;A2A447	W4VSN9;Q9D4Y3;K7N6P1;A2AWL9;A2ANE0;A2A447	1;1;1;1;1;1	1;1;1;1;1;1	1;1;1;1;1;1		Rhox2d;Rhox2a;Rhox2h;Rhox2c;Rhox2f;Rhox2b	tr|W4VSN9|W4VSN9_MOUSE MCG125586 OS=Mus musculus OX=10090 GN=Rhox2d PE=1 SV=1;tr|Q9D4Y3|Q9D4Y3_MOUSE Reproductive homeobox 2A OS=Mus musculus OX=10090 GN=Rhox2a PE=2 SV=1;tr|K7N6P1|K7N6P1_MOUSE MCG119345 OS=Mus musculus OX=10090 GN=Rhox2h PE=4 SV=1;tr|A2AW	6	1	1	1	1	1	1	1	0	0	1	1	1	1	0	0	1	1	1	1	0	0	7.9	7.9	7.9	21.08	191	191;191;191;191;191;191	0.0046125	7.429	By MS/MS	By matching	By MS/MS	By matching			7.9	7.9	7.9	7.9	0	0
A2A4J1;P61290	A2A4J1;P61290	1;1	1;1	1;1	Proteasome activator complex subunit 3	Psme3	tr|A2A4J1|A2A4J1_MOUSE Proteasome activator complex subunit 3 (Fragment) OS=Mus musculus OX=10090 GN=Psme3 PE=1 SV=1;sp|P61290|PSME3_MOUSE Proteasome activator complex subunit 3 OS=Mus musculus OX=10090 GN=Psme3 PE=1 SV=1	2	1	1	1	1	1	1	0	0	1	1	1	1	0	0	1	1	1	1	0	0	1	4.4	4.4	4.4	23.406	203	203;254	0.007315	6.3505	By MS/MS	By matching	By matching			By matching	4.4	4.4	4.4	0	0	4.4
A2A547;P84099	A2A547;P84099	15;15	15;15	15;15	Ribosomal protein L19;60S ribosomal protein L19	Rpl19	tr|A2A547|A2A547_MOUSE Ribosomal protein L19 OS=Mus musculus OX=10090 GN=Rpl19 PE=1 SV=1;sp|P84099|RL19_MOUSE 60S ribosomal protein L19 OS=Mus musculus OX=10090 GN=Rpl19 PE=1 SV=1	2	15	15	15	13	14	12	9	12	12	13	14	12	9	12	12	13	14	12	9	12	12	43.3	43.3	43.3	23.247	194	194;196	0	142.33	By MS/MS	By MS/MS	By MS/MS	By MS/MS	By MS/MS	By MS/MS	42.8	39.2	38.1	31.4	41.8	42.3
A2A5R8;Q9DBE7;A2A5S3;Q9Z108;V9GX87	A2A5R8;Q9DBE7;A2A5S3;Q9Z108;V9GX87	10;10;10;9;6	10;10;10;9;6	10;10;10;9;6	Double-stranded RNA-binding protein Staufen homolog 1	Stau1	tr|A2A5R8|A2A5R8_MOUSE Double-stranded RNA-binding protein Staufen homolog 1 OS=Mus musculus OX=10090 GN=Stau1 PE=1 SV=1;tr|Q9DBE7|Q9DBE7_MOUSE Double-stranded RNA-binding protein Staufen homolog 1 OS=Mus musculus OX=10090 GN=Stau1 PE=1 SV=1;tr|A2A5S3|A2A5	5	10	10	10	6	4	7	9	10	7	6	4	7	9	10	7	6	4	7	9	10	7	24.9	24.9	24.9	53.746	485	485;489;495;487;436	0	103.17	By MS/MS	By MS/MS	By MS/MS	By MS/MS	By MS/MS	By MS/MS	15.3	11.5	17.7	21.6	24.9	19.4
A2A6T4;Q8R035	A2A6T4;Q8R035	1;1	1;1	1;1	Peptidyl-tRNA hydrolase ICT1, mitochondrial	Ict1	tr|A2A6T4|A2A6T4_MOUSE Immature colon carcinoma transcript 1, isoform CRA_c OS=Mus musculus OX=10090 GN=Mrpl58 PE=1 SV=1;sp|Q8R035|ICT1_MOUSE Peptidyl-tRNA hydrolase ICT1, mitochondrial OS=Mus musculus OX=10090 GN=Mrpl58 PE=1 SV=1	2	1	1	1	1	1	1	0	1	1	1	1	1	0	1	1	1	1	1	0	1	1	7.5	7.5	7.5	21.356	186	186;206	0.0042076	7.8477	By matching	By matching	By matching		By MS/MS	By MS/MS	7.5	7.5	7.5	0	7.5	7.5
A2A6U3;Q80UG5;A2A6U5;A8Y5D3	A2A6U3;Q80UG5;A2A6U5	9;9;6;1	9;9;6;1	9;9;6;1	Septin-9	2022-09-09	tr|A2A6U3|A2A6U3_MOUSE Septin-9 OS=Mus musculus OX=10090 GN=Sept9 PE=1 SV=1;sp|Q80UG5|SEPT9_MOUSE Septin-9 OS=Mus musculus OX=10090 GN=Sept9 PE=1 SV=1;tr|A2A6U5|A2A6U5_MOUSE Septin-9 (Fragment) OS=Mus musculus OX=10090 GN=Sept9 PE=1 SV=1	4	9	9	9	8	7	7	7	7	9	8	7	7	7	7	9	8	7	7	7	7	9	17.7	17.7	17.7	63.772	565	565;583;242;74	0	72.353	By MS/MS	By MS/MS	By MS/MS	By MS/MS	By MS/MS	By MS/MS	16.1	11.7	11.7	14.7	14.7	17.7
F6VYE2;A2A791	F6VYE2;A2A791	7;7	7;7	7;7	Zinc finger MYM-type protein 4	Zmym4	tr|F6VYE2|F6VYE2_MOUSE Zinc finger MYM-type protein 4 (Fragment) OS=Mus musculus OX=10090 GN=Zmym4 PE=1 SV=1;sp|A2A791|ZMYM4_MOUSE Zinc finger MYM-type protein 4 OS=Mus musculus OX=10090 GN=Zmym4 PE=1 SV=1	2	7	7	7	3	1	1	6	3	5	3	1	1	6	3	5	3	1	1	6	3	5	8.3	8.3	8.3	134.2	1209	1209;1549	0	43.449	By matching	By matching	By matching	By MS/MS	By MS/MS	By MS/MS	2.7	0.7	1	7.6	2.4	4.1
A2A7S7;Q91WQ3;F6VXZ2	A2A7S7;Q91WQ3	26;26;2	26;26;2	26;26;2	Tyrosine--tRNA ligase;Tyrosine--tRNA ligase, cytoplasmic;Tyrosine--tRNA ligase, cytoplasmic, N-terminally processed	Yars	tr|A2A7S7|A2A7S7_MOUSE Tyrosine--tRNA ligase OS=Mus musculus OX=10090 GN=Yars PE=1 SV=1;sp|Q91WQ3|SYYC_MOUSE Tyrosine--tRNA ligase, cytoplasmic OS=Mus musculus OX=10090 GN=Yars PE=1 SV=3	3	26	26	26	19	19	20	19	16	16	19	19	20	19	16	16	19	19	20	19	16	16	55.5	55.5	55.5	63.001	564	564;528;129	0	197.67	By MS/MS	By MS/MS	By MS/MS	By MS/MS	By MS/MS	By MS/MS	38.8	37.2	36.9	34.6	33.9	27.7
A2A8R7;B2RX14;A0A0A0MQJ6	A2A8R7;B2RX14;A0A0A0MQJ6	3;3;2	3;3;2	3;3;2	Terminal uridylyltransferase 4	Zcchc11	tr|A2A8R7|A2A8R7_MOUSE Terminal uridylyl transferase 4 OS=Mus musculus OX=10090 GN=Tut4 PE=1 SV=1;sp|B2RX14|TUT4_MOUSE Terminal uridylyltransferase 4 OS=Mus musculus OX=10090 GN=Tut4 PE=1 SV=2;tr|A0A0A0MQJ6|A0A0A0MQJ6_MOUSE Terminal uridylyl transferase 4	3	3	3	3	1	0	0	1	1	1	1	0	0	1	1	1	1	0	0	1	1	1	2.5	2.5	2.5	185.12	1648	1648;1644;1006	0	15.306	By MS/MS			By MS/MS	By MS/MS	By matching	0.9	0	0	0.7	0.9	0.9
A2ACG7;Q9DBG6	A2ACG7;Q9DBG6	13;13	13;13	13;13	Dolichyl-diphosphooligosaccharide--protein glycosyltransferase subunit 2	Rpn2	tr|A2ACG7|A2ACG7_MOUSE Dolichyl-diphosphooligosaccharide--protein glycosyltransferase subunit 2 OS=Mus musculus OX=10090 GN=Rpn2 PE=1 SV=1;sp|Q9DBG6|RPN2_MOUSE Dolichyl-diphosphooligosaccharide--protein glycosyltransferase subunit 2 OS=Mus musculus OX=1009	2	13	13	13	12	10	8	8	5	11	12	10	8	8	5	11	12	10	8	8	5	11	32.4	32.4	32.4	67.501	615	615;631	0	143.89	By MS/MS	By MS/MS	By MS/MS	By MS/MS	By matching	By MS/MS	30.6	24.9	22.4	18.4	14	30.2
A2ACM0;Q8K4Q0;E9PXZ5;F6U5L3;F7BQS0;F7B6I3;F7CN67	A2ACM0;Q8K4Q0	11;11;3;2;2;1;1	11;11;3;2;2;1;1	11;11;3;2;2;1;1	Regulatory-associated protein of mTOR	Rptor	tr|A2ACM0|A2ACM0_MOUSE Regulatory-associated protein of mTOR OS=Mus musculus OX=10090 GN=Rptor PE=1 SV=1;sp|Q8K4Q0|RPTOR_MOUSE Regulatory-associated protein of mTOR OS=Mus musculus OX=10090 GN=Rptor PE=1 SV=1	7	11	11	11	4	3	1	7	8	6	4	3	1	7	8	6	4	3	1	7	8	6	11.4	11.4	11.4	149.5	1335	1335;1335;387;89;171;102;264	0	85.605	By MS/MS	By matching	By matching	By MS/MS	By MS/MS	By MS/MS	4.1	3.1	1.6	6.8	8.8	6.7
F6TBV1;F6WHL0;A2ADH1;Q9CQY5	F6TBV1;F6WHL0;A2ADH1;Q9CQY5	3;3;3;3	3;3;3;3	3;3;3;3	Magnesium transporter protein 1	Magt1	tr|F6TBV1|F6TBV1_MOUSE Magnesium transporter protein 1 (Fragment) OS=Mus musculus OX=10090 GN=Magt1 PE=1 SV=1;tr|F6WHL0|F6WHL0_MOUSE Magnesium transporter protein 1 (Fragment) OS=Mus musculus OX=10090 GN=Magt1 PE=1 SV=1;tr|A2ADH1|A2ADH1_MOUSE Magnesium tra	4	3	3	3	3	3	1	3	3	1	3	3	1	3	3	1	3	3	1	3	3	1	9.3	9.3	9.3	35.154	312	312;343;368;335	0	21.255	By MS/MS	By MS/MS	By MS/MS	By MS/MS	By MS/MS	By MS/MS	9.3	9.3	3.2	9.3	9.3	3.2
A2AE89;P10649;D3YVP6;D3YX76;E9QAC8;F6WHQ7;P15626;F6Y363;D3YZ29;D3YVP8;D3YVP9;A2AE91;Q8R5I6;G5E8M7;P19639;O35660	A2AE89;P10649;D3YVP6;D3YX76;E9QAC8;F6WHQ7;P15626	3;3;2;2;2;2;2;1;1;1;1;1;1;1;1;1	3;3;2;2;2;2;2;1;1;1;1;1;1;1;1;1	1;1;0;0;0;1;0;0;0;0;0;0;0;0;0;0	Glutathione S-transferase Mu 1;Glutathione S-transferase Mu 2	Gstm1;Gstm7;Gstm2	tr|A2AE89|A2AE89_MOUSE Glutathione S-transferase Mu 1 OS=Mus musculus OX=10090 GN=Gstm1 PE=1 SV=2;sp|P10649|GSTM1_MOUSE Glutathione S-transferase Mu 1 OS=Mus musculus OX=10090 GN=Gstm1 PE=1 SV=2;tr|D3YVP6|D3YVP6_MOUSE Glutathione S-transferase Mu 7 OS=Mus	16	3	3	1	3	1	2	2	0	1	3	1	2	2	0	1	1	0	1	1	0	0	15.2	15.2	4.9	28.556	244	244;218;181;184;193;194;218;85;119;123;154;184;218;232;218;218	0	21.311	By MS/MS	By MS/MS	By MS/MS	By MS/MS		By matching	15.2	7	11.9	11.9	0	7
A2AFI6	A2AFI6	11	11	11		Gm364	tr|A2AFI6|A2AFI6_MOUSE Transmembrane 9 superfamily member OS=Mus musculus OX=10090 GN=Gm364 PE=1 SV=1	1	11	11	11	9	9	9	9	11	11	9	9	9	9	11	11	9	9	9	9	11	11	20.1	20.1	20.1	77.299	671	671	0	99.787	By MS/MS	By MS/MS	By MS/MS	By MS/MS	By MS/MS	By MS/MS	15.6	11.8	11.8	11.8	20.1	20.1
A2AFI9;A2AFJ1;Q60973;F6U539	A2AFI9;A2AFJ1;Q60973	5;5;5;2	5;5;5;2	2;2;2;0	Histone-binding protein RBBP7	Rbbp7	tr|A2AFI9|A2AFI9_MOUSE Histone-binding protein RBBP7 OS=Mus musculus OX=10090 GN=Rbbp7 PE=1 SV=1;tr|A2AFJ1|A2AFJ1_MOUSE Histone-binding protein RBBP7 OS=Mus musculus OX=10090 GN=Rbbp7 PE=1 SV=1;sp|Q60973|RBBP7_MOUSE Histone-binding protein RBBP7 OS=Mus mus	4	5	5	2	3	5	5	1	0	1	3	5	5	1	0	1	2	2	2	0	0	1	7.8	7.8	3.4	43.595	386	386;416;425;76	0	32.51	By MS/MS	By MS/MS	By MS/MS	By matching		By matching	5.4	7.8	7.8	2.1	0	2.6
A2AFQ0;Q7TMY8;F6XP90;F6UYC1	A2AFQ0;Q7TMY8	84;84;24;3	84;84;24;3	84;84;24;3	E3 ubiquitin-protein ligase HUWE1	Huwe1	tr|A2AFQ0|A2AFQ0_MOUSE E3 ubiquitin-protein ligase HUWE1 OS=Mus musculus OX=10090 GN=Huwe1 PE=1 SV=1;sp|Q7TMY8|HUWE1_MOUSE E3 ubiquitin-protein ligase HUWE1 OS=Mus musculus OX=10090 GN=Huwe1 PE=1 SV=5	4	84	84	84	58	47	56	60	66	64	58	47	56	60	66	64	58	47	56	60	66	64	28.4	28.4	28.4	482.69	4378	4378;4377;1176;150	0	323.31	By MS/MS	By MS/MS	By MS/MS	By MS/MS	By MS/MS	By MS/MS	19.6	15.1	17.7	19.1	21.7	19.6
A2AFQ9;E9PUU4;Q8BX17	A2AFQ9;E9PUU4;Q8BX17	16;16;16	16;16;16	16;16;16	Gem-associated protein 5	Gemin5	tr|A2AFQ9|A2AFQ9_MOUSE Gem-associated protein 5 OS=Mus musculus OX=10090 GN=Gemin5 PE=1 SV=1;tr|E9PUU4|E9PUU4_MOUSE Gem-associated protein 5 OS=Mus musculus OX=10090 GN=Gemin5 PE=1 SV=1;sp|Q8BX17|GEMI5_MOUSE Gem-associated protein 5 OS=Mus musculus OX=1009	3	16	16	16	13	10	12	11	13	12	13	10	12	11	13	12	13	10	12	11	13	12	12.9	12.9	12.9	166.52	1501	1501;1503;1502	0	117.71	By MS/MS	By MS/MS	By MS/MS	By MS/MS	By MS/MS	By MS/MS	11.1	8.1	9.5	9.7	10.9	10
A2AG68;Q64430	A2AG68;Q64430	3;3	3;3	3;3	Copper-transporting ATPase 1	Atp7a	tr|A2AG68|A2AG68_MOUSE Copper-transporting ATPase 1 OS=Mus musculus OX=10090 GN=Atp7a PE=1 SV=1;sp|Q64430|ATP7A_MOUSE Copper-transporting ATPase 1 OS=Mus musculus OX=10090 GN=Atp7a PE=1 SV=3	2	3	3	3	2	0	1	2	1	2	2	0	1	2	1	2	2	0	1	2	1	2	2.7	2.7	2.7	162.03	1492	1492;1491	0	18.789	By matching		By matching	By MS/MS	By matching	By MS/MS	2	0	1	2	1	1.7
A2AH25;Q5FWK3	A2AH25;Q5FWK3	8;8	8;8	8;8	Rho GTPase-activating protein 1	Arhgap1	tr|A2AH25|A2AH25_MOUSE Rho GTPase-activating protein 1 OS=Mus musculus OX=10090 GN=Arhgap1 PE=1 SV=1;sp|Q5FWK3|RHG01_MOUSE Rho GTPase-activating protein 1 OS=Mus musculus OX=10090 GN=Arhgap1 PE=1 SV=1	2	8	8	8	6	3	3	5	8	3	6	3	3	5	8	3	6	3	3	5	8	3	23.4	23.4	23.4	54.437	479	479;439	0	52.632	By matching	By matching	By MS/MS	By MS/MS	By MS/MS	By MS/MS	17.5	11.5	10.9	13.8	23.4	8.6
G3UZ34;A2AH85;O08810;G3UXK8	G3UZ34;A2AH85;O08810	8;8;8;3	6;6;6;1	6;6;6;1	116 kDa U5 small nuclear ribonucleoprotein component	Eftud2	tr|G3UZ34|G3UZ34_MOUSE 116 kDa U5 small nuclear ribonucleoprotein component OS=Mus musculus OX=10090 GN=Eftud2 PE=1 SV=1;tr|A2AH85|A2AH85_MOUSE 116 kDa U5 small nuclear ribonucleoprotein component OS=Mus musculus OX=10090 GN=Eftud2 PE=1 SV=1;sp|O08810|U5S1	4	8	6	6	7	6	6	4	3	4	5	4	4	3	2	3	5	4	4	3	2	3	8.2	7.1	7.1	108.34	962	962;972;971;85	0	38.527	By MS/MS	By MS/MS	By matching	By MS/MS	By MS/MS	By MS/MS	6.9	6.1	6.3	5	3.6	4.5
A2AHJ7;A2AHK0;Q80UP3;S4R215;S4R2G0;D3Z519;D3Z2W1;D3YWQ0	A2AHJ7;A2AHK0;Q80UP3;S4R215;S4R2G0;D3Z519;D3Z2W1;D3YWQ0	2;2;2;1;1;1;1;1	2;2;2;1;1;1;1;1	2;2;2;1;1;1;1;1	Diacylglycerol kinase;Diacylglycerol kinase zeta	Dgkz;Dgki	tr|A2AHJ7|A2AHJ7_MOUSE Diacylglycerol kinase OS=Mus musculus OX=10090 GN=Dgkz PE=1 SV=1;tr|A2AHK0|A2AHK0_MOUSE Diacylglycerol kinase OS=Mus musculus OX=10090 GN=Dgkz PE=1 SV=1;sp|Q80UP3|DGKZ_MOUSE Diacylglycerol kinase zeta OS=Mus musculus OX=10090 GN=Dgkz	8	2	2	2	1	1	0	2	1	1	1	1	0	2	1	1	1	1	0	2	1	1	3.7	3.7	3.7	105.9	946	946;1123;929;591;841;899;1050;1071	0	13.102	By matching	By matching		By MS/MS	By MS/MS	By matching	2.1	2.1	0	3.7	1.6	1.6
A2AJ72;Q3TIX6;A0A0A6YVV5;A0A0A6YY39;A0A0A6YX76;A2AJ71;F7AM43	A2AJ72;Q3TIX6	7;7;3;2;1;1;1	5;5;2;2;1;1;1	5;5;2;2;1;1;1		Fubp3	tr|A2AJ72|A2AJ72_MOUSE Far upstream element (FUSE)-binding protein 3 OS=Mus musculus OX=10090 GN=Fubp3 PE=1 SV=1;tr|Q3TIX6|Q3TIX6_MOUSE Far upstream element (FUSE)-binding protein 3 OS=Mus musculus OX=10090 GN=Fubp3 PE=1 SV=1	7	7	5	5	4	6	4	0	2	0	3	4	3	0	2	0	3	4	3	0	2	0	13.5	10.2	10.2	61.447	569	569;575;191;123;83;97;264	0	33.059	By MS/MS	By MS/MS	By matching		By matching		7.4	12	6.9	0	3	0
A2AJG0;Q80UU2	A2AJG0;Q80UU2	3;3	3;3	3;3	Ribonuclease P protein subunit p38	Rpp38	tr|A2AJG0|A2AJG0_MOUSE Ribonuclease P protein subunit p38 OS=Mus musculus OX=10090 GN=Rpp38 PE=1 SV=1;sp|Q80UU2|RPP38_MOUSE Ribonuclease P protein subunit p38 OS=Mus musculus OX=10090 GN=Rpp38 PE=1 SV=1	2	3	3	3	2	0	1	3	2	1	2	0	1	3	2	1	2	0	1	3	2	1	14.3	14.3	14.3	31.189	280	280;280	0	21.478	By MS/MS		By matching	By MS/MS	By MS/MS	By MS/MS	10	0	5.7	14.3	10	5.7
F7APP3;A2AJH3;O70311	F7APP3;A2AJH3;O70311	8;8;8	3;3;3	3;3;3	Glycylpeptide N-tetradecanoyltransferase;Glycylpeptide N-tetradecanoyltransferase 2	Nmt2	tr|F7APP3|F7APP3_MOUSE Glycylpeptide N-tetradecanoyltransferase OS=Mus musculus OX=10090 GN=Nmt2 PE=1 SV=1;tr|A2AJH3|A2AJH3_MOUSE Glycylpeptide N-tetradecanoyltransferase OS=Mus musculus OX=10090 GN=Nmt2 PE=1 SV=1;sp|O70311|NMT2_MOUSE Glycylpeptide N-tetra	3	8	3	3	7	5	7	6	8	5	2	0	2	2	3	2	2	0	2	2	3	2	19.2	8.5	8.5	56.537	485	485;498;529	0	24.641	By MS/MS	By matching	By matching	By MS/MS	By MS/MS	By MS/MS	17.5	10.7	17.5	12.8	19.2	15.1
A2AJI1;A8Y5P4;A2AJI0;F6WF36	A2AJI1;A8Y5P4;A2AJI0;F6WF36	7;7;7;5	7;7;7;5	7;7;7;5	MAP7 domain-containing protein 1	Map7d1	tr|A2AJI1|A2AJI1_MOUSE MAP7 domain-containing protein 1 OS=Mus musculus OX=10090 GN=Map7d1 PE=1 SV=1;tr|A8Y5P4|A8Y5P4_MOUSE MAP7 domain-containing protein 1 OS=Mus musculus OX=10090 GN=Map7d1 PE=1 SV=1;sp|A2AJI0|MA7D1_MOUSE MAP7 domain-containing protein 1	4	7	7	7	3	4	4	4	5	4	3	4	4	4	5	4	3	4	4	4	5	4	12.4	12.4	12.4	85.763	774	774;814;846;591	0	44.686	By MS/MS	By matching	By MS/MS	By MS/MS	By MS/MS	By MS/MS	4.9	7	7	7.6	8	6.7
A2AJK6	A2AJK6	2	2	2	Chromodomain-helicase-DNA-binding protein 7	Chd7	sp|A2AJK6|CHD7_MOUSE Chromodomain-helicase-DNA-binding protein 7 OS=Mus musculus OX=10090 GN=Chd7 PE=1 SV=1	1	2	2	2	0	0	0	1	1	0	0	0	0	1	1	0	0	0	0	1	1	0	0.8	0.8	0.8	334.06	2986	2986	0	11.847				By MS/MS	By MS/MS		0	0	0	0.5	0.3	0
D6RG41;A2AJL4;A2AJL3	D6RG41;A2AJL4;A2AJL3	1;1;1	1;1;1	1;1;1	FGGY carbohydrate kinase domain-containing protein	Fggy	tr|D6RG41|D6RG41_MOUSE FGGY carbohydrate kinase domain-containing protein (Fragment) OS=Mus musculus OX=10090 GN=Fggy PE=1 SV=2;tr|A2AJL4|A2AJL4_MOUSE FGGY carbohydrate kinase domain-containing protein OS=Mus musculus OX=10090 GN=Fggy PE=1 SV=1;sp|A2AJL3|F	3	1	1	1	1	0	0	1	0	0	1	0	0	1	0	0	1	0	0	1	0	0	20	20	20	11.515	110	110;464;552	0.0042715	8.3948	By MS/MS			By MS/MS			20	0	0	20	0	0
A2AKG8;E9PYJ6	A2AKG8;E9PYJ6	5;4	5;4	5;4	Focadhesin	Focad	sp|A2AKG8|FOCAD_MOUSE Focadhesin OS=Mus musculus OX=10090 GN=Focad PE=1 SV=1;tr|E9PYJ6|E9PYJ6_MOUSE Focadhesin OS=Mus musculus OX=10090 GN=Focad PE=1 SV=1	2	5	5	5	3	1	0	4	3	3	3	1	0	4	3	3	3	1	0	4	3	3	4.1	4.1	4.1	198.95	1798	1798;1712	0	30.801	By matching	By matching		By MS/MS	By MS/MS	By MS/MS	2.1	0.7	0	3.4	2.1	2.1
A2AL12;Q8BG05;A2AL13;V9GX38	A2AL12;Q8BG05	9;9;1;1	1;1;0;0	1;1;0;0	Heterogeneous nuclear ribonucleoprotein A3	Hnrnpa3	tr|A2AL12|A2AL12_MOUSE Heterogeneous nuclear ribonucleoprotein A3 OS=Mus musculus OX=10090 GN=Hnrnpa3 PE=1 SV=1;sp|Q8BG05|ROA3_MOUSE Heterogeneous nuclear ribonucleoprotein A3 OS=Mus musculus OX=10090 GN=Hnrnpa3 PE=1 SV=1	4	9	1	1	9	8	7	6	6	8	1	1	1	1	1	1	1	1	1	1	1	1	40.6	5	5	34.476	318	318;379;194;357	0.0045413	7.0818	By MS/MS	By MS/MS	By matching	By MS/MS	By matching	By matching	40.6	40.6	34	27.7	27.7	34.3
A2AL50;Q8C0I1;H3BKN2;A2AL49	A2AL50;Q8C0I1;H3BKN2;A2AL49	10;10;9;7	10;10;9;7	10;10;9;7	Alkyldihydroxyacetonephosphate synthase, peroxisomal	Agps	tr|A2AL50|A2AL50_MOUSE Alkylglycerone-phosphate synthase OS=Mus musculus OX=10090 GN=Agps PE=1 SV=1;sp|Q8C0I1|ADAS_MOUSE Alkyldihydroxyacetonephosphate synthase, peroxisomal OS=Mus musculus OX=10090 GN=Agps PE=1 SV=1;tr|H3BKN2|H3BKN2_MOUSE Alkylglycerone-p	4	10	10	10	7	6	7	8	9	5	7	6	7	8	9	5	7	6	7	8	9	5	24.1	24.1	24.1	74.342	671	671;645;568;508	0	81.54	By MS/MS	By MS/MS	By MS/MS	By MS/MS	By MS/MS	By MS/MS	15.6	12.4	13.9	18.5	22.4	10.6
Q8CBM2;A2AL85;Q8BSY0	Q8CBM2;A2AL85;Q8BSY0	6;6;6	6;6;6	6;6;6	Aspartyl/asparaginyl beta-hydroxylase	Asph	tr|Q8CBM2|Q8CBM2_MOUSE Aspartyl/asparaginyl beta-hydroxylase OS=Mus musculus OX=10090 GN=Asph PE=1 SV=1;tr|A2AL85|A2AL85_MOUSE Aspartyl/asparaginyl beta-hydroxylase OS=Mus musculus OX=10090 GN=Asph PE=1 SV=1;sp|Q8BSY0|ASPH_MOUSE Aspartyl/asparaginyl beta-h	3	6	6	6	4	3	4	3	5	4	4	3	4	3	5	4	4	3	4	3	5	4	12.2	12.2	12.2	75.127	658	658;725;741	0	58.455	By MS/MS	By MS/MS	By MS/MS	By MS/MS	By MS/MS	By MS/MS	7.4	5.6	9.1	6.2	9.1	7.4
A2ALB2;Q6PAQ4;A2ALB1	A2ALB2;Q6PAQ4;A2ALB1	8;8;7	8;8;7	8;8;7	RNA exonuclease 4	Rexo4	tr|A2ALB2|A2ALB2_MOUSE RNA exonuclease 4 OS=Mus musculus OX=10090 GN=Rexo4 PE=1 SV=1;sp|Q6PAQ4|REXO4_MOUSE RNA exonuclease 4 OS=Mus musculus OX=10090 GN=Rexo4 PE=2 SV=2;tr|A2ALB1|A2ALB1_MOUSE RNA exonuclease 4 (Fragment) OS=Mus musculus OX=10090 GN=Rexo4 P	3	8	8	8	6	5	7	8	6	7	6	5	7	8	6	7	6	5	7	8	6	7	26.7	26.7	26.7	45.465	409	409;432;363	0	56.005	By MS/MS	By MS/MS	By MS/MS	By MS/MS	By MS/MS	By MS/MS	17.8	16.6	23	26.7	19.3	23.7
A2ALN0;P48410	A2ALN0;P48410	3;3	3;3	3;3	ATP-binding cassette sub-family D member 1	Abcd1	tr|A2ALN0|A2ALN0_MOUSE ATP-binding cassette sub-family D member 1 OS=Mus musculus OX=10090 GN=Abcd1 PE=1 SV=1;sp|P48410|ABCD1_MOUSE ATP-binding cassette sub-family D member 1 OS=Mus musculus OX=10090 GN=Abcd1 PE=1 SV=1	2	3	3	3	3	2	2	2	2	3	3	2	2	2	2	3	3	2	2	2	2	3	11.5	11.5	11.5	55.805	504	504;736	0	26.5	By matching	By matching	By matching	By MS/MS	By MS/MS	By MS/MS	11.5	6.3	6.3	6.3	6.3	11.5
A2AMQ5;Q99L43;Q6PBC0;F6S4G2	A2AMQ5;Q99L43;Q6PBC0;F6S4G2	4;4;2;2	4;4;2;2	4;4;2;2	Phosphatidate cytidylyltransferase;Phosphatidate cytidylyltransferase 2	Cds2	tr|A2AMQ5|A2AMQ5_MOUSE Phosphatidate cytidylyltransferase OS=Mus musculus OX=10090 GN=Cds2 PE=1 SV=1;sp|Q99L43|CDS2_MOUSE Phosphatidate cytidylyltransferase 2 OS=Mus musculus OX=10090 GN=Cds2 PE=1 SV=1;tr|Q6PBC0|Q6PBC0_MOUSE Cds2 protein OS=Mus musculus OX	4	4	4	4	2	0	1	3	4	3	2	0	1	3	4	3	2	0	1	3	4	3	12.6	12.6	12.6	49.293	427	427;444;129;194	0	28.74	By matching		By matching	By matching	By MS/MS	By MS/MS	6.3	0	1.9	8.2	12.6	8.2
A2AMW0;F7CAZ6	A2AMW0;F7CAZ6	15;10	15;10	2;0		Capzb	tr|A2AMW0|A2AMW0_MOUSE Capping protein (Actin filament) muscle Z-line, beta, isoform CRA_a OS=Mus musculus OX=10090 GN=Capzb PE=1 SV=1;tr|F7CAZ6|F7CAZ6_MOUSE F-actin-capping protein subunit beta (Fragment) OS=Mus musculus OX=10090 GN=Capzb PE=1 SV=1	2	15	15	2	14	14	14	12	11	9	14	14	14	12	11	9	2	2	2	2	2	2	61.9	61.9	6.5	29.295	260	260;204	0	134.18	By MS/MS	By MS/MS	By MS/MS	By MS/MS	By MS/MS	By MS/MS	61.9	61.9	61.9	46.9	53.1	38.1
F6PYV5;A2AMY5;Q91VX2	F6PYV5;A2AMY5;Q91VX2	1;1;1	1;1;1	1;1;1	Ubiquitin-associated protein 2	Ubap2	tr|F6PYV5|F6PYV5_MOUSE Ubiquitin-associated protein 2 (Fragment) OS=Mus musculus OX=10090 GN=Ubap2 PE=1 SV=1;tr|A2AMY5|A2AMY5_MOUSE Ubiquitin-associated protein 2 OS=Mus musculus OX=10090 GN=Ubap2 PE=1 SV=1;sp|Q91VX2|UBAP2_MOUSE Ubiquitin-associated protei	3	1	1	1	1	1	1	0	0	0	1	1	1	0	0	0	1	1	1	0	0	0	6.5	6.5	6.5	26.827	245	245;1131;1132	0.0053548	6.8219	By matching	By MS/MS	By matching				6.5	6.5	6.5	0	0	0
A2AN08;F6SSP6;Z4YMA7	A2AN08	24;10;4	24;10;4	24;10;4	E3 ubiquitin-protein ligase UBR4	Ubr4	sp|A2AN08|UBR4_MOUSE E3 ubiquitin-protein ligase UBR4 OS=Mus musculus OX=10090 GN=Ubr4 PE=1 SV=1	3	24	24	24	16	7	10	18	18	11	16	7	10	18	18	11	16	7	10	18	18	11	6.4	6.4	6.4	572.28	5180	5180;2065;1301	0	176.97	By MS/MS	By matching	By MS/MS	By MS/MS	By MS/MS	By MS/MS	4	1.8	2.6	5	4.8	2.7
A2ANY6;J3QMC5	A2ANY6;J3QMC5	63;62	63;62	63;62		Mdn1	tr|A2ANY6|A2ANY6_MOUSE Midasin OS=Mus musculus OX=10090 GN=Mdn1 PE=1 SV=1;tr|J3QMC5|J3QMC5_MOUSE Midasin OS=Mus musculus OX=10090 GN=Mdn1 PE=1 SV=1	2	63	63	63	45	34	41	44	52	49	45	34	41	44	52	49	45	34	41	44	52	49	14.4	14.4	14.4	630.33	5589	5589;5582	0	323.31	By MS/MS	By MS/MS	By MS/MS	By MS/MS	By MS/MS	By MS/MS	10.7	8.2	9.7	9.7	12.2	11.1
A2API3;Q80V86	A2API3;Q80V86	3;3	3;3	3;3	Integrator complex subunit 8	Ints8	tr|A2API3|A2API3_MOUSE Integrator complex subunit 8 OS=Mus musculus OX=10090 GN=Ints8 PE=1 SV=1;sp|Q80V86|INT8_MOUSE Integrator complex subunit 8 OS=Mus musculus OX=10090 GN=Ints8 PE=1 SV=1	2	3	3	3	2	1	1	2	0	3	2	1	1	2	0	3	2	1	1	2	0	3	2.7	2.7	2.7	111.38	978	978;995	0	16.187	By matching	By matching	By matching	By MS/MS		By MS/MS	1.7	0.7	0.7	1.7	0	2.7
E9PXE6;F8VPR2;A2AQW2;A2APV2;A2AB60;A0A1W2P6X3;Q9JL26	E9PXE6;F8VPR2;A2AQW2;A2APV2	4;4;4;4;1;1;1	2;2;2;2;1;1;1	2;2;2;2;1;1;1	Formin-like protein 2	Fmnl2	tr|E9PXE6|E9PXE6_MOUSE Formin-like protein 2 OS=Mus musculus OX=10090 GN=Fmnl2 PE=1 SV=2;tr|F8VPR2|F8VPR2_MOUSE Formin-like protein 2 OS=Mus musculus OX=10090 GN=Fmnl2 PE=1 SV=1;tr|A2AQW2|A2AQW2_MOUSE Formin-like protein 2 OS=Mus musculus OX=10090 GN=Fmnl2	7	4	2	2	2	2	2	4	1	2	0	0	0	2	0	0	0	0	0	2	0	0	4.4	2	2	117.95	1034	1034;1083;1085;1086;1090;1100;1094	0.0019685	10.691	By matching	By matching	By matching	By MS/MS	By matching	By matching	2.4	2.4	2.4	4.4	1.4	2.4
A2AR02;A2AR01	A2AR02;A2AR01	4;2	4;2	4;2	Peptidyl-prolyl cis-trans isomerase G;Peptidyl-prolyl cis-trans isomerase	Ppig	sp|A2AR02|PPIG_MOUSE Peptidyl-prolyl cis-trans isomerase G OS=Mus musculus OX=10090 GN=Ppig PE=1 SV=1;tr|A2AR01|A2AR01_MOUSE Peptidyl-prolyl cis-trans isomerase (Fragment) OS=Mus musculus OX=10090 GN=Ppig PE=1 SV=1	2	4	4	4	3	2	4	3	1	2	3	2	4	3	1	2	3	2	4	3	1	2	5.7	5.7	5.7	88.324	752	752;127	0	27.06	By MS/MS	By MS/MS	By MS/MS	By matching	By MS/MS	By matching	4.1	2.8	5.7	4.4	1.2	3.2
A2AR26;Q3UDF0;A2AR27	A2AR26;Q3UDF0;A2AR27	2;2;1	2;2;1	2;2;1		Slc2a6	tr|A2AR26|A2AR26_MOUSE Slc2a6 protein OS=Mus musculus OX=10090 GN=Slc2a6 PE=1 SV=1;tr|Q3UDF0|Q3UDF0_MOUSE Solute carrier family 2 (Facilitated glucose transporter), member 6, isoform CRA_a OS=Mus musculus OX=10090 GN=Slc2a6 PE=1 SV=1;tr|A2AR27|A2AR27_MOUSE	3	2	2	2	0	0	0	1	1	1	0	0	0	1	1	1	0	0	0	1	1	1	7.4	7.4	7.4	48.547	443	443;497;85	0	20.271				By matching	By MS/MS	By MS/MS	0	0	0	4.3	4.3	3.2
A2ARP8;Q9QYR6	A2ARP8;Q9QYR6	5;5	3;3	3;3	Microtubule-associated protein 1A;MAP1A heavy chain;MAP1 light chain LC2	Map1a	tr|A2ARP8|A2ARP8_MOUSE Microtubule-associated protein 1A OS=Mus musculus OX=10090 GN=Map1a PE=1 SV=1;sp|Q9QYR6|MAP1A_MOUSE Microtubule-associated protein 1A OS=Mus musculus OX=10090 GN=Map1a PE=1 SV=2	2	5	3	3	5	2	4	2	4	4	3	1	2	1	2	2	3	1	2	1	2	2	2.1	1.4	1.4	325.88	3014	3014;2776	0	18.636	By matching	By matching	By MS/MS	By MS/MS	By MS/MS	By matching	2.1	0.8	1.6	0.8	1.8	1.6
A2AS98;P28660	A2AS98;P28660	12;12	12;12	12;12	Nck-associated protein 1	Nckap1	tr|A2AS98|A2AS98_MOUSE Nck-associated protein 1 OS=Mus musculus OX=10090 GN=Nckap1 PE=1 SV=1;sp|P28660|NCKP1_MOUSE Nck-associated protein 1 OS=Mus musculus OX=10090 GN=Nckap1 PE=1 SV=2	2	12	12	12	6	2	3	9	9	10	6	2	3	9	9	10	6	2	3	9	9	10	12.3	12.3	12.3	129.51	1134	1134;1128	0	83.802	By MS/MS	By matching	By matching	By MS/MS	By MS/MS	By MS/MS	6.6	2.6	3.4	10.3	8.4	10.1
Z4YJS5;Z4YK85;M0QWP1;A2ASQ1	Z4YJS5;Z4YK85;M0QWP1;A2ASQ1	1;1;1;1	1;1;1;1	1;1;1;1	Agrin;Agrin N-terminal 110 kDa subunit;Agrin C-terminal 110 kDa subunit;Agrin C-terminal 90 kDa fragment;Agrin C-terminal 22 kDa fragment	Agrn	tr|Z4YJS5|Z4YJS5_MOUSE Agrin OS=Mus musculus OX=10090 GN=Agrn PE=1 SV=1;tr|Z4YK85|Z4YK85_MOUSE Agrin OS=Mus musculus OX=10090 GN=Agrn PE=1 SV=1;tr|M0QWP1|M0QWP1_MOUSE Agrin OS=Mus musculus OX=10090 GN=Agrn PE=1 SV=1;sp|A2ASQ1|AGRIN_MOUSE Agrin OS=Mus muscu	4	1	1	1	1	0	0	0	1	0	1	0	0	0	1	0	1	0	0	0	1	0	1	1	1	121.88	1151	1151;1927;2034;1950	0.0089552	6.2359	By MS/MS				By matching		1	0	0	0	1	0
A2AT37	A2AT37	3	3	3		Upf2	tr|A2AT37|A2AT37_MOUSE UPF2 regulator of nonsense transcripts homolog (Yeast) OS=Mus musculus OX=10090 GN=Upf2 PE=1 SV=1	1	3	3	3	2	1	3	3	3	3	2	1	3	3	3	3	2	1	3	3	3	3	2.5	2.5	2.5	147.55	1269	1269	0	16.296	By matching	By matching	By MS/MS	By MS/MS	By MS/MS	By MS/MS	1.3	0.7	2.5	2.5	2.5	2.5
A2ATQ5;P53995	A2ATQ5;P53995	2;2	2;2	2;2	Anaphase-promoting complex subunit 1	Anapc1	tr|A2ATQ5|A2ATQ5_MOUSE Anaphase-promoting complex subunit 1 OS=Mus musculus OX=10090 GN=Anapc1 PE=1 SV=1;sp|P53995|APC1_MOUSE Anaphase-promoting complex subunit 1 OS=Mus musculus OX=10090 GN=Anapc1 PE=1 SV=2	2	2	2	2	0	0	0	2	0	0	0	0	0	2	0	0	0	0	0	2	0	0	2.7	2.7	2.7	134.72	1213	1213;1944	0	13.412				By MS/MS			0	0	0	2.7	0	0
A2AU61;A2AU62;Q64012;A2AU60	A2AU61;A2AU62;Q64012;A2AU60	6;6;6;4	6;6;6;4	6;6;6;4	RNA-binding protein Raly	Raly	tr|A2AU61|A2AU61_MOUSE RNA-binding protein Raly (Fragment) OS=Mus musculus OX=10090 GN=Raly PE=1 SV=1;tr|A2AU62|A2AU62_MOUSE RNA-binding protein Raly (Fragment) OS=Mus musculus OX=10090 GN=Raly PE=1 SV=1;sp|Q64012|RALY_MOUSE RNA-binding protein Raly OS=Mus	4	6	6	6	3	4	5	6	6	4	3	4	5	6	6	4	3	4	5	6	6	4	27	27	27	23.12	211	211;298;312;141	0	36.449	By MS/MS	By MS/MS	By MS/MS	By MS/MS	By MS/MS	By MS/MS	12.3	18.5	22.3	27	27	19
A2AVJ7;Q99PL5	A2AVJ7;Q99PL5	12;12	12;12	12;12	Ribosome-binding protein 1	Rrbp1	tr|A2AVJ7|A2AVJ7_MOUSE Ribosome-binding protein 1 OS=Mus musculus OX=10090 GN=Rrbp1 PE=1 SV=1;sp|Q99PL5|RRBP1_MOUSE Ribosome-binding protein 1 OS=Mus musculus OX=10090 GN=Rrbp1 PE=1 SV=2	2	12	12	12	9	10	9	6	5	6	9	10	9	6	5	6	9	10	9	6	5	6	10.1	10.1	10.1	158.39	1464	1464;1605	0	91.219	By MS/MS	By MS/MS	By MS/MS	By MS/MS	By MS/MS	By MS/MS	8.1	8.6	7.7	5	4.4	5.5
A2AWA9;A0A0A6YWT4;A0A0A6YY35	A2AWA9;A0A0A6YWT4;A0A0A6YY35	2;1;1	2;1;1	2;1;1	Rab GTPase-activating protein 1	Rabgap1;Rabgap1l	sp|A2AWA9|RBGP1_MOUSE Rab GTPase-activating protein 1 OS=Mus musculus OX=10090 GN=Rabgap1 PE=1 SV=1;tr|A0A0A6YWT4|A0A0A6YWT4_MOUSE Rab GTPase-activating protein 1-like (Fragment) OS=Mus musculus OX=10090 GN=Rabgap1l PE=1 SV=1;tr|A0A0A6YY35|A0A0A6YY35_MOUSE	3	2	2	2	2	0	2	1	1	2	2	0	2	1	1	2	2	0	2	1	1	2	2.9	2.9	2.9	120.8	1064	1064;230;234	0	11.552	By MS/MS		By matching	By matching	By MS/MS	By matching	2.9	0	2.9	1.5	1.5	2.9
A2AWT6;A2AWT7;A2AWT5;P25976;G3UZW9;E9Q4A8	A2AWT6;A2AWT7;A2AWT5;P25976	13;13;13;12;5;5	13;13;13;12;5;5	13;13;13;12;5;5	Nucleolar transcription factor 1	Ubtf	tr|A2AWT6|A2AWT6_MOUSE Nucleolar transcription factor 1 OS=Mus musculus OX=10090 GN=Ubtf PE=1 SV=1;tr|A2AWT7|A2AWT7_MOUSE Nucleolar transcription factor 1 OS=Mus musculus OX=10090 GN=Ubtf PE=1 SV=1;tr|A2AWT5|A2AWT5_MOUSE Nucleolar transcription factor 1 OS	6	13	13	13	11	5	10	11	11	12	11	5	10	11	11	12	11	5	10	11	11	12	20.5	20.5	20.5	85.009	727	727;752;764;765;151;169	0	98.207	By MS/MS	By MS/MS	By MS/MS	By MS/MS	By MS/MS	By MS/MS	18.4	7.8	16.4	17.3	17.3	19
A2BE28	A2BE28	4	4	4	Ribosomal biogenesis protein LAS1L	Las1l	sp|A2BE28|LAS1L_MOUSE Ribosomal biogenesis protein LAS1L OS=Mus musculus OX=10090 GN=Las1l PE=1 SV=1	1	4	4	4	2	0	1	3	3	3	2	0	1	3	3	3	2	0	1	3	3	3	7	7	7	89.413	776	776	0	26.242	By matching		By matching	By MS/MS	By MS/MS	By MS/MS	4.3	0	2.1	4.9	5.2	4.9
A2BE93;Q9EQU5;A2BE92	A2BE93;Q9EQU5;A2BE92	3;3;2	3;3;2	3;3;2	Protein SET	Set	tr|A2BE93|A2BE93_MOUSE Protein SET (Fragment) OS=Mus musculus OX=10090 GN=Set PE=1 SV=1;sp|Q9EQU5|SET_MOUSE Protein SET OS=Mus musculus OX=10090 GN=Set PE=1 SV=1;tr|A2BE92|A2BE92_MOUSE Protein SET (Fragment) OS=Mus musculus OX=10090 GN=Set PE=1 SV=1	3	3	3	3	2	2	2	1	2	0	2	2	2	1	2	0	2	2	2	1	2	0	16.7	16.7	16.7	24.923	215	215;289;151	0	19.959	By MS/MS	By MS/MS	By matching	By matching	By matching		12.6	10.2	12.6	6	10.2	0
Q62012;L7MU67;B1B0X0;A2BI02;L7N236;B1B0X6;B1AZM2;B1AVZ5;B1AV09;E9QA14;A2BI72;A2ADW8;A2AJU2;L7N278;E9Q1L3	Q62012;L7MU67;B1B0X0;A2BI02;L7N236;B1B0X6;B1AZM2;B1AVZ5;B1AV09;E9QA14;A2BI72;A2ADW8;A2AJU2;L7N278;E9Q1L3	6;6;6;6;5;5;5;5;5;5;5;5;4;4;4	6;6;6;6;5;5;5;5;5;5;5;5;4;4;4	6;6;6;6;5;5;5;5;5;5;5;5;4;4;4		Ott;Gm15097;Gm15107;Gm15080;Gm15127;Gm15114;Gm15091;Luzp4;Gm15093;Gm15128;Gm10439	tr|Q62012|Q62012_MOUSE Ott protein OS=Mus musculus OX=10090 GN=Gm15085 PE=2 SV=1;tr|L7MU67|L7MU67_MOUSE Uncharacterized protein OS=Mus musculus OX=10090 GN=Gm15097 PE=4 SV=1;tr|B1B0X0|B1B0X0_MOUSE Uncharacterized protein OS=Mus musculus OX=10090 GN=Gm15107	15	6	6	6	5	5	4	3	4	5	5	5	4	3	4	5	5	5	4	3	4	5	14.7	14.7	14.7	52.825	449	449;449;449;449;433;433;449;449;449;449;449;449;433;449;449	0	39.755	By MS/MS	By MS/MS	By MS/MS	By MS/MS	By MS/MS	By MS/MS	12	12	8.5	7.6	10.2	12.9
A2CEK3;Q9D0F9	A2CEK3;Q9D0F9	1;1	1;1	1;1	Phosphoglucomutase-1	Pgm2;Pgm1	tr|A2CEK3|A2CEK3_MOUSE Phosphoglucomutase-2 OS=Mus musculus OX=10090 GN=Pgm2 PE=1 SV=1;sp|Q9D0F9|PGM1_MOUSE Phosphoglucomutase-1 OS=Mus musculus OX=10090 GN=Pgm1 PE=1 SV=4	2	1	1	1	1	1	1	0	0	0	1	1	1	0	0	0	1	1	1	0	0	0	2.1	2.1	2.1	63.747	580	580;562	0.0097872	6.2228	By MS/MS	By matching	By matching				2.1	2.1	2.1	0	0	0
A2CG35;P35283	A2CG35;P35283	5;5	5;5	5;5	Ras-related protein Rab-12	Rab12	tr|A2CG35|A2CG35_MOUSE Ras-related protein Rab-12 OS=Mus musculus OX=10090 GN=Rab12 PE=1 SV=1;sp|P35283|RAB12_MOUSE Ras-related protein Rab-12 OS=Mus musculus OX=10090 GN=Rab12 PE=1 SV=3	2	5	5	5	4	2	2	3	5	5	4	2	2	3	5	5	4	2	2	3	5	5	19.6	19.6	19.6	32.238	291	291;243	0	30.615	By matching	By matching	By matching	By MS/MS	By MS/MS	By MS/MS	17.2	10	5.5	13.1	19.6	19.6
Q91YZ8;A3KFU5;A3KFU8;Q6PHQ9;V9GXG3;A0A0A6YWT2;G5E8X2	Q91YZ8;A3KFU5;A3KFU8;Q6PHQ9	23;23;23;23;9;2;2	13;13;13;13;4;1;1	12;12;12;12;3;0;0	Polyadenylate-binding protein	Pabpc4	tr|Q91YZ8|Q91YZ8_MOUSE Polyadenylate-binding protein OS=Mus musculus OX=10090 GN=Pabpc4 PE=1 SV=1;tr|A3KFU5|A3KFU5_MOUSE Polyadenylate-binding protein OS=Mus musculus OX=10090 GN=Pabpc4 PE=1 SV=1;tr|A3KFU8|A3KFU8_MOUSE Polyadenylate-binding protein OS=Mus	7	23	13	12	19	19	20	18	19	17	12	9	11	11	13	11	11	8	10	10	12	10	40.3	23.4	22	67.852	615	615;631;644;660;168;172;370	0	93.395	By MS/MS	By MS/MS	By MS/MS	By MS/MS	By MS/MS	By MS/MS	34.1	32.7	38.4	31.2	33	28.3
A3KGR9;Q9D8V0;Q6PGJ8	A3KGR9;Q9D8V0	3;3;1	3;3;1	3;3;1	Minor histocompatibility antigen H13	H13;Hm13	tr|A3KGR9|A3KGR9_MOUSE Histocompatibility 13 (Fragment) OS=Mus musculus OX=10090 GN=H13 PE=1 SV=1;sp|Q9D8V0|HM13_MOUSE Minor histocompatibility antigen H13 OS=Mus musculus OX=10090 GN=Hm13 PE=1 SV=1	3	3	3	3	1	1	2	2	3	2	1	1	2	2	3	2	1	1	2	2	3	2	8.4	8.4	8.4	38.174	347	347;378;224	0	19.112	By matching	By matching	By matching	By MS/MS	By MS/MS	By MS/MS	2	2	4.9	5.5	8.4	5.5
A3KGU5;A3KGU7;E9Q447;A3KGU9;P16546;A3KGU4	A3KGU5;A3KGU7;E9Q447;A3KGU9;P16546	38;38;38;38;38;3	38;38;38;38;38;3	38;38;38;38;38;3	Spectrin alpha chain, non-erythrocytic 1	Sptan1	tr|A3KGU5|A3KGU5_MOUSE Spectrin alpha chain, non-erythrocytic 1 OS=Mus musculus OX=10090 GN=Sptan1 PE=1 SV=1;tr|A3KGU7|A3KGU7_MOUSE Spectrin alpha chain, non-erythrocytic 1 OS=Mus musculus OX=10090 GN=Sptan1 PE=1 SV=1;tr|E9Q447|E9Q447_MOUSE Spectrin alpha	6	38	38	38	37	20	23	9	4	7	37	20	23	9	4	7	37	20	23	9	4	7	21.6	21.6	21.6	282.89	2457	2457;2477;2478;2498;2472;219	0	281.87	By MS/MS	By MS/MS	By MS/MS	By matching	By matching	By MS/MS	21	11	14.2	4.3	2.3	4.5
A6H6E9	A6H6E9	1	1	1	Tetratricopeptide repeat protein 23-like	Ttc23l	sp|A6H6E9|TT23L_MOUSE Tetratricopeptide repeat protein 23-like OS=Mus musculus OX=10090 GN=Ttc23l PE=2 SV=1	1	1	1	1	1	1	1	1	1	1	1	1	1	1	1	1	1	1	1	1	1	1	1.7	1.7	1.7	51.532	458	458	0.0042857	8.5919	By MS/MS	By matching	By matching	By MS/MS	By MS/MS	By MS/MS	1.7	1.7	1.7	1.7	1.7	1.7
A7YY80;Q9WV92;A0A286YDY4;A0A286YD84;A0A286YDD0;A0A286YCY1;A0A286YCY8;A0A286YD94;A0A1D5RLV1;A2A839;A2A838;A2AD32;A2A842;A2A841;P48193	A7YY80;Q9WV92;A0A286YDY4;A0A286YD84	8;8;6;5;2;2;2;1;1;1;1;1;1;1;1	6;6;5;4;1;2;1;1;1;1;1;1;1;1;1	6;6;5;4;1;2;1;1;1;1;1;1;1;1;1	Band 4.1-like protein 3;Band 4.1-like protein 3, N-terminally processed	Epb4.1l3;Epb41l3	tr|A7YY80|A7YY80_MOUSE 130kDa Protein 4.1B MEF cell isoform OS=Mus musculus OX=10090 GN=Epb41l3 PE=1 SV=1;sp|Q9WV92|E41L3_MOUSE Band 4.1-like protein 3 OS=Mus musculus OX=10090 GN=Epb41l3 PE=1 SV=1;tr|A0A286YDY4|A0A286YDY4_MOUSE Band 4.1-like protein 3 (Fr	15	8	6	6	8	7	6	5	7	7	6	5	4	4	5	5	6	5	4	4	5	5	11.6	9.7	9.7	97.596	876	876;929;852;605;53;262;287;29;476;639;667;715;769;869;858	0	40.142	By MS/MS	By matching	By matching	By MS/MS	By MS/MS	By MS/MS	11.6	9.7	8	7.5	9.8	10.5
A8Y5J3;Q9CWS4	A8Y5J3;Q9CWS4	3;3	3;3	3;3	Integrator complex subunit 11	Cpsf3l	tr|A8Y5J3|A8Y5J3_MOUSE Integrator complex subunit 11 OS=Mus musculus OX=10090 GN=Ints11 PE=1 SV=1;sp|Q9CWS4|INT11_MOUSE Integrator complex subunit 11 OS=Mus musculus OX=10090 GN=Ints11 PE=1 SV=1	2	3	3	3	0	1	1	2	3	3	0	1	1	2	3	3	0	1	1	2	3	3	10.4	10.4	10.4	65.42	578	578;600	0	24.381		By MS/MS	By matching	By MS/MS	By MS/MS	By MS/MS	0	1.7	4.8	5.5	10.4	10.4
B0R0U1;F6W103	B0R0U1;F6W103	2;1	2;1	2;1		Mettl8	tr|B0R0U1|B0R0U1_MOUSE Methyltransferase-like protein OS=Mus musculus OX=10090 GN=Mettl8 PE=1 SV=1;tr|F6W103|F6W103_MOUSE Methyltransferase-like protein 8 (Fragment) OS=Mus musculus OX=10090 GN=Mettl8 PE=4 SV=1	2	2	2	2	0	0	0	1	2	1	0	0	0	1	2	1	0	0	0	1	2	1	7	7	7	38.96	341	341;110	0	14.903				By MS/MS	By MS/MS	By matching	0	0	0	3.8	7	3.8
H3BKL8;B1AQF4;Q9D7X3	H3BKL8;B1AQF4;Q9D7X3	2;2;2	2;2;2	2;2;2	Dual specificity protein phosphatase 3	Dusp3	tr|H3BKL8|H3BKL8_MOUSE Dual-specificity protein phosphatase 3 OS=Mus musculus OX=10090 GN=Dusp3 PE=1 SV=1;tr|B1AQF4|B1AQF4_MOUSE Dual-specificity protein phosphatase 3 OS=Mus musculus OX=10090 GN=Dusp3 PE=1 SV=1;sp|Q9D7X3|DUS3_MOUSE Dual specificity protei	3	2	2	2	2	1	1	2	2	1	2	1	1	2	2	1	2	1	1	2	2	1	20.7	20.7	20.7	16.013	145	145;210;185	0	18.024	By matching	By matching	By matching	By MS/MS	By MS/MS	By matching	20.7	9	11.7	20.7	20.7	11.7
B1AQJ2;B0QZF8	B1AQJ2;B0QZF8	4;2	4;2	4;2	Ubiquitin carboxyl-terminal hydrolase 36	Usp36	sp|B1AQJ2|UBP36_MOUSE Ubiquitin carboxyl-terminal hydrolase 36 OS=Mus musculus OX=10090 GN=Usp36 PE=1 SV=1;tr|B0QZF8|B0QZF8_MOUSE Ubiquitin carboxyl-terminal hydrolase 36 (Fragment) OS=Mus musculus OX=10090 GN=Usp36 PE=1 SV=1	2	4	4	4	2	1	1	4	2	3	2	1	1	4	2	3	2	1	1	4	2	3	4.1	4.1	4.1	119.91	1098	1098;890	0	22.314	By MS/MS	By matching	By matching	By MS/MS	By MS/MS	By MS/MS	1.9	0.6	0.6	4.1	1.9	2.8
B1AQR8;G3X9T7;O08573	B1AQR8;G3X9T7;O08573	2;2;2	2;2;2	2;2;2	Galectin;Galectin-9	Lgals9	tr|B1AQR8|B1AQR8_MOUSE Galectin OS=Mus musculus OX=10090 GN=Lgals9 PE=1 SV=1;tr|G3X9T7|G3X9T7_MOUSE Galectin OS=Mus musculus OX=10090 GN=Lgals9 PE=1 SV=1;sp|O08573|LEG9_MOUSE Galectin-9 OS=Mus musculus OX=10090 GN=Lgals9 PE=1 SV=1	3	2	2	2	1	0	0	0	0	1	1	0	0	0	0	1	1	0	0	0	0	1	6.8	6.8	6.8	39.907	352	352;353;353	0	13.401	By MS/MS					By MS/MS	3.4	0	0	0	0	3.4
B1AQX6;B1AQX7;B1AQX9;Q9QWI6;B1AQX8	B1AQX6;B1AQX7;B1AQX9;Q9QWI6;B1AQX8	2;2;2;2;1	2;2;2;2;1	2;2;2;2;1	SRC kinase signaling inhibitor 1	Srcin1	tr|B1AQX6|B1AQX6_MOUSE SRC kinase-signaling inhibitor 1 OS=Mus musculus OX=10090 GN=Srcin1 PE=1 SV=1;tr|B1AQX7|B1AQX7_MOUSE SRC kinase-signaling inhibitor 1 OS=Mus musculus OX=10090 GN=Srcin1 PE=1 SV=1;tr|B1AQX9|B1AQX9_MOUSE SRC kinase-signaling inhibitor	5	2	2	2	2	0	1	1	0	1	2	0	1	1	0	1	2	0	1	1	0	1	1.3	1.3	1.3	126.99	1174	1174;1198;1217;1250;473	0.0019861	10.869	By MS/MS		By MS/MS	By matching		By matching	1.3	0	0.6	0.6	0	0.6
Q3TET1;Q3UI47;B1AQZ2;P28741;B1AQZ5;E9PX57	Q3TET1;Q3UI47;B1AQZ2;P28741;B1AQZ5;E9PX57	2;2;2;2;1;1	1;1;1;1;1;0	1;1;1;1;1;0	Kinesin-like protein;Kinesin-like protein KIF3A	Kif3a;Kif6	tr|Q3TET1|Q3TET1_MOUSE Kinesin-like protein OS=Mus musculus OX=10090 GN=Kif3a PE=1 SV=1;tr|Q3UI47|Q3UI47_MOUSE Kinesin-like protein OS=Mus musculus OX=10090 GN=Kif3a PE=1 SV=1;tr|B1AQZ2|B1AQZ2_MOUSE Kinesin-like protein OS=Mus musculus OX=10090 GN=Kif3a PE	6	2	1	1	1	1	1	1	0	1	0	0	0	1	0	0	0	0	0	1	0	0	3.3	1.7	1.7	79.444	694	694;698;725;701;185;802	0.0049594	6.9846	By matching	By matching	By matching	By MS/MS		By matching	1.6	1.6	1.6	1.7	0	1.6
B1ASE2;Q9DCX2	B1ASE2;Q9DCX2	4;4	4;4	4;4	ATP synthase subunit d, mitochondrial	Atp5h	tr|B1ASE2|B1ASE2_MOUSE ATP synthase subunit d, mitochondrial (Fragment) OS=Mus musculus OX=10090 GN=Atp5h PE=1 SV=1;sp|Q9DCX2|ATP5H_MOUSE ATP synthase subunit d, mitochondrial OS=Mus musculus OX=10090 GN=Atp5h PE=1 SV=3	2	4	4	4	4	3	1	1	1	2	4	3	1	1	1	2	4	3	1	1	1	2	37.7	37.7	37.7	15.882	138	138;161	0	33.063	By MS/MS	By MS/MS	By MS/MS	By matching	By matching	By matching	37.7	29	12.3	5.1	5.1	17.4
B1ASP2;P52332	B1ASP2;P52332	5;4	5;4	5;4	Tyrosine-protein kinase;Tyrosine-protein kinase JAK1	Jak1	tr|B1ASP2|B1ASP2_MOUSE Tyrosine-protein kinase OS=Mus musculus OX=10090 GN=Jak1 PE=1 SV=1;sp|P52332|JAK1_MOUSE Tyrosine-protein kinase JAK1 OS=Mus musculus OX=10090 GN=Jak1 PE=1 SV=1	2	5	5	5	0	1	2	4	3	5	0	1	2	4	3	5	0	1	2	4	3	5	4.8	4.8	4.8	133.35	1153	1153;1153	0	33.156		By matching	By matching	By MS/MS	By MS/MS	By MS/MS	0	1.1	2.1	3.7	2.9	4.8
B1AV77;B1ATI0;P47740;P47739	B1AV77;B1ATI0;P47740;P47739	2;2;2;1	2;2;2;1	2;2;2;1	Aldehyde dehydrogenase;Fatty aldehyde dehydrogenase;Aldehyde dehydrogenase, dimeric NADP-preferring	Aldh3a2;Aldh3a1	tr|B1AV77|B1AV77_MOUSE Aldehyde dehydrogenase OS=Mus musculus OX=10090 GN=Aldh3a2 PE=1 SV=1;tr|B1ATI0|B1ATI0_MOUSE Aldehyde dehydrogenase OS=Mus musculus OX=10090 GN=Aldh3a2 PE=1 SV=1;sp|P47740|AL3A2_MOUSE Fatty aldehyde dehydrogenase OS=Mus musculus OX=10	4	2	2	2	2	1	1	1	1	0	2	1	1	1	1	0	2	1	1	1	1	0	4.9	4.9	4.9	54.33	487	487;532;484;453	0	13.951	By MS/MS	By matching	By matching	By matching	By MS/MS		4.9	2.5	2.5	2.5	2.5	0
Q3MIA8;B1ATU4;G3UXW9;Q99LD4;A0A140LJB7	Q3MIA8;B1ATU4;G3UXW9;Q99LD4;A0A140LJB7	2;2;2;2;1	2;2;2;2;1	2;2;2;2;1	COP9 signalosome complex subunit 1	Gps1	tr|Q3MIA8|Q3MIA8_MOUSE COP9 signalosome complex subunit 1 OS=Mus musculus OX=10090 GN=Gps1 PE=1 SV=1;tr|B1ATU4|B1ATU4_MOUSE COP9 signalosome complex subunit 1 OS=Mus musculus OX=10090 GN=Gps1 PE=1 SV=1;tr|G3UXW9|G3UXW9_MOUSE COP9 signalosome complex subuni	5	2	2	2	2	1	1	1	1	0	2	1	1	1	1	0	2	1	1	1	1	0	4.3	4.3	4.3	55.163	487	487;490;526;471;486	0	15.741	By MS/MS	By matching	By MS/MS	By MS/MS	By MS/MS		4.3	2.1	2.1	2.1	2.1	0
B1AU76;B1AU75;Q99MD9	B1AU76;B1AU75;Q99MD9	6;6;6	6;6;6	6;6;6	Nuclear autoantigenic sperm protein	Nasp	tr|B1AU76|B1AU76_MOUSE Nuclear autoantigenic sperm protein OS=Mus musculus OX=10090 GN=Nasp PE=1 SV=1;tr|B1AU75|B1AU75_MOUSE Nuclear autoantigenic sperm protein OS=Mus musculus OX=10090 GN=Nasp PE=1 SV=1;sp|Q99MD9|NASP_MOUSE Nuclear autoantigenic sperm pro	3	6	6	6	5	5	4	2	0	1	5	5	4	2	0	1	5	5	4	2	0	1	14.5	14.5	14.5	48.765	448	448;773;773	0	34.594	By MS/MS	By MS/MS	By MS/MS	By matching		By matching	12.9	10	11.4	3.6	0	1.6
B1AUN3;Q3UKV0;B1AUN2	B1AUN3;Q3UKV0;B1AUN2	11;11;11	11;11;11	11;11;11		Eif2b3	tr|B1AUN3|B1AUN3_MOUSE Eukaryotic translation initiation factor 2B, subunit 3 OS=Mus musculus OX=10090 GN=Eif2b3 PE=1 SV=1;tr|Q3UKV0|Q3UKV0_MOUSE Eukaryotic translation initiation factor 2B, subunit 3 OS=Mus musculus OX=10090 GN=Eif2b3 PE=1 SV=1;tr|B1AUN2|	3	11	11	11	9	7	6	8	11	9	9	7	6	8	11	9	9	7	6	8	11	9	37.9	37.9	37.9	45.065	401	401;445;452	0	108.61	By MS/MS	By MS/MS	By MS/MS	By MS/MS	By MS/MS	By MS/MS	32.9	24.4	23.9	26.9	37.9	33.2
B1AUX2;Q61191	B1AUX2;Q61191	3;3	3;3	3;3	Host cell factor 1;HCF N-terminal chain 1;HCF N-terminal chain 2;HCF N-terminal chain 3;HCF N-terminal chain 4;HCF N-terminal chain 5;HCF N-terminal chain 6;HCF C-terminal chain 1;HCF C-terminal chain 2;HCF C-terminal chain 3;HCF C-terminal chain 4;HCF C-terminal chain 5;HCF C-terminal chain 6	Hcfc1	tr|B1AUX2|B1AUX2_MOUSE Host cell factor 1 OS=Mus musculus OX=10090 GN=Hcfc1 PE=1 SV=1;sp|Q61191|HCFC1_MOUSE Host cell factor 1 OS=Mus musculus OX=10090 GN=Hcfc1 PE=1 SV=2	2	3	3	3	2	2	1	1	2	3	2	2	1	1	2	3	2	2	1	1	2	3	2	2	2	215.05	2090	2090;2045	0	20.503	By MS/MS	By MS/MS	By MS/MS	By MS/MS	By matching	By matching	1.2	1.2	0.7	0.8	1.2	2
B1AUY9;B1AUZ1;Q9CQX6;B1AUY8;Q3V4D5;B1AUY7;Q3UX61;Q9QY36	B1AUY9;B1AUZ1;Q9CQX6;B1AUY8;Q3V4D5;B1AUY7;Q3UX61;Q9QY36	3;3;3;3;3;3;3;3	3;3;3;3;3;3;3;3	3;3;3;3;3;3;3;3	N-alpha-acetyltransferase 11;N-alpha-acetyltransferase 10	Naa10;Gm16286;Naa11	tr|B1AUY9|B1AUY9_MOUSE N-alpha-acetyltransferase 10 OS=Mus musculus OX=10090 GN=Naa10 PE=1 SV=1;tr|B1AUZ1|B1AUZ1_MOUSE N-alpha-acetyltransferase 10 OS=Mus musculus OX=10090 GN=Naa10 PE=1 SV=1;tr|Q9CQX6|Q9CQX6_MOUSE MCG141091, isoform CRA_a OS=Mus musculus	8	3	3	3	2	2	3	3	3	2	2	2	3	3	3	2	2	2	3	3	3	2	22.9	22.9	22.9	19.57	170	170;206;220;220;225;233;218;235	0	19.462	By MS/MS	By matching	By MS/MS	By MS/MS	By MS/MS	By MS/MS	15.9	15.9	22.9	22.9	22.9	15.9
B1AWD6;Q9CYL5	B1AWD6;Q9CYL5	1;1	1;1	1;1	Golgi-associated plant pathogenesis-related protein 1	Glipr2	tr|B1AWD6|B1AWD6_MOUSE Golgi-associated plant pathogenesis-related protein 1 OS=Mus musculus OX=10090 GN=Glipr2 PE=1 SV=1;sp|Q9CYL5|GAPR1_MOUSE Golgi-associated plant pathogenesis-related protein 1 OS=Mus musculus OX=10090 GN=Glipr2 PE=1 SV=3	2	1	1	1	1	0	1	0	0	0	1	0	1	0	0	0	1	0	1	0	0	0	15.7	15.7	15.7	9.0801	83	83;154	0	11.756	By MS/MS		By MS/MS				15.7	0	15.7	0	0	0
B1AWT2;B1AWT3;Q99K70;Q7TT45;B1AWT4	B1AWT2;B1AWT3;Q99K70;Q7TT45;B1AWT4	4;4;4;4;3	4;4;4;4;3	4;4;4;4;3	Ras-related GTP-binding protein C;Ras-related GTP-binding protein D	Rragd;Rragc	tr|B1AWT2|B1AWT2_MOUSE Ras-related GTP binding D, isoform CRA_a OS=Mus musculus OX=10090 GN=Rragd PE=1 SV=1;tr|B1AWT3|B1AWT3_MOUSE Ras-related GTP-binding protein D OS=Mus musculus OX=10090 GN=Rragd PE=1 SV=1;sp|Q99K70|RRAGC_MOUSE Ras-related GTP-binding p	5	4	4	4	2	1	1	3	4	2	2	1	1	3	4	2	2	1	1	3	4	2	14	14	14	45.145	399	399;454;398;449;279	0	28.593	By MS/MS	By matching	By matching	By MS/MS	By MS/MS	By MS/MS	7.5	3.5	3.5	8.3	14	5.3
B1AXI9;J3QMP9;Q62036	B1AXI9;J3QMP9;Q62036	2;2;2	2;2;2	2;2;2	Centrosomal protein of 131 kDa	Cep131	tr|B1AXI9|B1AXI9_MOUSE 5-azacytidine induced gene 1 OS=Mus musculus OX=10090 GN=Cep131 PE=1 SV=1;tr|J3QMP9|J3QMP9_MOUSE Centrosomal protein of 131 kDa OS=Mus musculus OX=10090 GN=Cep131 PE=1 SV=1;sp|Q62036|CP131_MOUSE Centrosomal protein of 131 kDa OS=Mus	3	2	2	2	1	1	1	2	2	2	1	1	1	2	2	2	1	1	1	2	2	2	1.9	1.9	1.9	120.23	1059	1059;1060;1060	0.0010055	11.123	By MS/MS	By matching	By matching	By MS/MS	By matching	By matching	1	1	1	1.9	1.9	1.9
B1AXN9;P18654;B1AXP0;B1AXN8;B1AXN5;F6UG16;B2GVN8;A2CEE6;A2CEE5;E9PUP0;A2CEE7;E9QK39;Q7TPS0;A2CEE8;B1B0X1	B1AXN9;P18654	12;12;4;3;3;2;2;2;2;2;2;2;2;1;1	12;12;4;3;3;2;2;2;2;2;2;2;2;1;1	9;9;1;1;1;0;1;1;1;1;1;1;1;0;0	Ribosomal protein S6 kinase alpha-3	Rps6ka3	tr|B1AXN9|B1AXN9_MOUSE Non-specific serine/threonine protein kinase OS=Mus musculus OX=10090 GN=Rps6ka3 PE=1 SV=1;sp|P18654|KS6A3_MOUSE Ribosomal protein S6 kinase alpha-3 OS=Mus musculus OX=10090 GN=Rps6ka3 PE=1 SV=2	15	12	12	9	8	4	7	9	10	9	8	4	7	9	10	9	5	3	5	7	7	6	22.8	22.8	17.8	80.669	712	712;740;211;135;172;129;162;737;760;776;781;860;764;163;203	0	89.512	By MS/MS	By matching	By matching	By MS/MS	By MS/MS	By MS/MS	14	6.7	11.5	16	19.8	14
B1AXZ0;Q80UJ0;Q3UR02;Q80Y51;B1AXZ6;B1AXZ4;B1AXZ5;Q60899;A2A9S3;A2A9S2;A2A9R8;A2A9R6;Q8BVA9;A2A9S0;Q60900;Q61701	B1AXZ0;Q80UJ0;Q3UR02;Q80Y51;B1AXZ6;B1AXZ4;B1AXZ5;Q60899	3;3;3;3;3;3;3;3;1;1;1;1;1;1;1;1	3;3;3;3;3;3;3;3;1;1;1;1;1;1;1;1	3;3;3;3;3;3;3;3;1;1;1;1;1;1;1;1	ELAV-like protein;ELAV-like protein 2	Elavl2	tr|B1AXZ0|B1AXZ0_MOUSE ELAV-like protein OS=Mus musculus OX=10090 GN=Elavl2 PE=1 SV=1;tr|Q80UJ0|Q80UJ0_MOUSE ELAV-like protein OS=Mus musculus OX=10090 GN=Elavl2 PE=1 SV=2;tr|Q3UR02|Q3UR02_MOUSE ELAV-like protein OS=Mus musculus OX=10090 GN=Elavl2 PE=1 SV=	16	3	3	3	2	3	2	3	2	3	2	3	2	3	2	3	2	3	2	3	2	3	9.5	9.5	9.5	38.001	346	346;347;359;373;376;388;389;360;356;366;366;371;380;383;367;385	0	21.827	By MS/MS	By MS/MS	By MS/MS	By MS/MS	By MS/MS	By MS/MS	7.5	9.5	5.2	9.5	5.2	9.5
B1AZI6	B1AZI6	1	1	1	THO complex subunit 2	Thoc2	sp|B1AZI6|THOC2_MOUSE THO complex subunit 2 OS=Mus musculus OX=10090 GN=Thoc2 PE=1 SV=1	1	1	1	1	1	0	0	1	1	0	1	0	0	1	1	0	1	0	0	1	1	0	0.8	0.8	0.8	182.77	1594	1594	0.0062278	6.7868	By matching			By MS/MS	By matching		0.8	0	0	0.8	0.8	0
B1B0C7;E9PZ16;Q05793	B1B0C7;E9PZ16;Q05793	5;5;5	5;5;5	5;5;5	Basement membrane-specific heparan sulfate proteoglycan core protein;Endorepellin;LG3 peptide	Hspg2	tr|B1B0C7|B1B0C7_MOUSE Basement membrane-specific heparan sulfate proteoglycan core protein OS=Mus musculus OX=10090 GN=Hspg2 PE=1 SV=1;tr|E9PZ16|E9PZ16_MOUSE Basement membrane-specific heparan sulfate proteoglycan core protein OS=Mus musculus OX=10090 GN=	3	5	5	5	4	3	5	2	2	2	4	3	5	2	2	2	4	3	5	2	2	2	1.3	1.3	1.3	469.02	4375	4375;4383;3707	0	30.519	By MS/MS	By matching	By MS/MS	By MS/MS	By matching	By matching	1	0.8	1.3	0.5	0.5	0.5
B1B1D8;Q9D773;B1B1D7	B1B1D8;Q9D773;B1B1D7	2;2;1	2;2;1	2;2;1	39S ribosomal protein L2, mitochondrial	Mrpl2	tr|B1B1D8|B1B1D8_MOUSE 39S ribosomal protein L2, mitochondrial OS=Mus musculus OX=10090 GN=Mrpl2 PE=1 SV=1;sp|Q9D773|RM02_MOUSE 39S ribosomal protein L2, mitochondrial OS=Mus musculus OX=10090 GN=Mrpl2 PE=1 SV=1;tr|B1B1D7|B1B1D7_MOUSE 39S ribosomal protein	3	2	2	2	1	1	0	2	1	1	1	1	0	2	1	1	1	1	0	2	1	1	14.5	14.5	14.5	33.099	304	304;306;247	0	18.698	By matching	By matching		By MS/MS	By MS/MS	By MS/MS	4.3	4.3	0	14.5	4.3	10.2
B2C3G8;P42232;P42230	B2C3G8;P42232;P42230	2;2;2	2;2;2	2;2;2	Signal transducer and activator of transcription;Signal transducer and activator of transcription 5B;Signal transducer and activator of transcription 5A	Stat5a;Stat5b	tr|B2C3G8|B2C3G8_MOUSE Signal transducer and activator of transcription OS=Mus musculus OX=10090 GN=Stat5a PE=1 SV=1;sp|P42232|STA5B_MOUSE Signal transducer and activator of transcription 5B OS=Mus musculus OX=10090 GN=Stat5b PE=1 SV=1;sp|P42230|STA5A_MOUS	3	2	2	2	2	1	1	1	0	0	2	1	1	1	0	0	2	1	1	1	0	0	2.4	2.4	2.4	91.622	797	797;786;793	0	11.304	By MS/MS	By MS/MS	By matching	By matching			2.4	1.3	1.3	1.3	0	0
B2M1R7;A0A2R8VI25;A0A2R8W6L5;A0A2R8VI12;A0A2R8VI71;A0A2R8VHG2;A0A2R8VKN0;A0A2R8VI73;A0A2R8W6U6;A0A2R8W6H3	B2M1R7;A0A2R8VI25;A0A2R8W6L5;A0A2R8VI12;A0A2R8VI71;A0A2R8VHG2;A0A2R8VKN0;A0A2R8VI73;A0A2R8W6U6	17;15;12;12;11;10;10;10;9;6	1;1;0;0;0;0;0;0;0;0	0;0;0;0;0;0;0;0;0;0		Pcbp2	tr|B2M1R7|B2M1R7_MOUSE Poly(rC)-binding protein 2 OS=Mus musculus OX=10090 GN=Pcbp2 PE=1 SV=1;tr|A0A2R8VI25|A0A2R8VI25_MOUSE Poly(RC) binding protein 2, isoform CRA_d OS=Mus musculus OX=10090 GN=Pcbp2 PE=1 SV=1;tr|A0A2R8W6L5|A0A2R8W6L5_MOUSE Poly(rC)-bindi	10	17	1	0	14	13	15	13	15	14	1	0	0	0	1	1	0	0	0	0	0	0	70.4	8	0	38.15	361	361;316;224;280;241;186;253;264;265;184	0	13.692	By MS/MS	By matching	By matching	By matching	By MS/MS	By MS/MS	62.9	52.9	56.5	46.3	66.5	66.5
B2RQC6;E9QAI5;G3UWN2;E9QAT6;F6S3Z3;Q8C196	B2RQC6;E9QAI5;G3UWN2	106;104;101;45;7;2	106;104;101;45;7;2	106;104;101;45;7;2	CAD protein;Glutamine-dependent carbamoyl-phosphate synthase;Aspartate carbamoyltransferase;Dihydroorotase	Cad	sp|B2RQC6|PYR1_MOUSE CAD protein OS=Mus musculus OX=10090 GN=Cad PE=1 SV=1;tr|E9QAI5|E9QAI5_MOUSE CAD protein OS=Mus musculus OX=10090 GN=Cad PE=1 SV=1;tr|G3UWN2|G3UWN2_MOUSE CAD protein OS=Mus musculus OX=10090 GN=Cad PE=1 SV=1	6	106	106	106	85	76	84	76	95	90	85	76	84	76	95	90	85	76	84	76	95	90	69.9	69.9	69.9	243.24	2225	2225;2162;2164;971;194;1500	0	323.31	By MS/MS	By MS/MS	By MS/MS	By MS/MS	By MS/MS	By MS/MS	60.5	52.1	55.8	48.7	65.4	61.9
B2RR24;S4R299	B2RR24;S4R299	1;1	1;1	1;1		Zfp236	tr|B2RR24|B2RR24_MOUSE Zinc finger protein 236 OS=Mus musculus OX=10090 GN=Zfp236 PE=1 SV=1;tr|S4R299|S4R299_MOUSE Zinc finger protein 236 OS=Mus musculus OX=10090 GN=Zfp236 PE=1 SV=1	2	1	1	1	1	0	0	0	0	1	1	0	0	0	0	1	1	0	0	0	0	1	0.6	0.6	0.6	197.83	1799	1799;1847	1	-2	By MS/MS					By matching	0.6	0	0	0	0	0.6
B2RR83;A0A0J9YV44	B2RR83	4;1	4;1	4;1	Probable ATP-dependent RNA helicase YTHDC2	Ythdc2	sp|B2RR83|YTDC2_MOUSE 3-5 RNA helicase YTHDC2 OS=Mus musculus OX=10090 GN=Ythdc2 PE=1 SV=1	2	4	4	4	1	2	3	3	1	2	1	2	3	3	1	2	1	2	3	3	1	2	3.8	3.8	3.8	161.09	1445	1445;585	0	23.15	By matching	By MS/MS	By MS/MS	By MS/MS	By MS/MS	By MS/MS	0.6	1.5	2.8	2.5	0.9	1.9
K3W4L0;B2RRE2;E9QAX2;Q9JMH9;E9QA74;E9Q405;A0A1C7ZN10	K3W4L0;B2RRE2;E9QAX2;Q9JMH9;E9QA74;E9Q405;A0A1C7ZN10	21;21;21;21;18;18;18	21;21;21;21;18;18;18	21;21;21;21;18;18;18	Unconventional myosin-XVIIIa	Myo18a	tr|K3W4L0|K3W4L0_MOUSE Unconventional myosin-XVIIIa OS=Mus musculus OX=10090 GN=Myo18a PE=1 SV=1;tr|B2RRE2|B2RRE2_MOUSE Myo18a protein OS=Mus musculus OX=10090 GN=Myo18a PE=1 SV=1;tr|E9QAX2|E9QAX2_MOUSE Unconventional myosin-XVIIIa OS=Mus musculus OX=10090	7	21	21	21	18	9	19	5	0	1	18	9	19	5	0	1	18	9	19	5	0	1	13.5	13.5	13.5	230.99	2036	2036;2047;2083;2050;1642;1700;1722	0	170.21	By MS/MS	By MS/MS	By MS/MS	By MS/MS		By matching	11.4	5.3	12.6	3.5	0	0.7
B2RUE8;A0A0A6YWR8;A0A0A6YWM8;A0A0A6YW53;B7ZNR9;E9PVG7;F8VPL5;P97820;E0CZF8;E0CZD7;E0CXD6;E0CY98;E9PUL9;Q5SXG1;Q5SXG3;G3X9G2;B9EKN8;B2RQ80;Q9JM52;P83510;A0A0A6YVZ8;F7AMS7;E0CYV5;A0A0A6YWJ2;A0A0A6YXE5;A0A0A6YVR7	B2RUE8;A0A0A6YWR8;A0A0A6YWM8;A0A0A6YW53;B7ZNR9;E9PVG7;F8VPL5;P97820	24;23;23;23;22;22;20;20;10;10;10;10;10;10;10;10;10;10;10;10;9;9;3;2;2;1	24;23;23;23;22;22;20;20;10;10;10;10;10;10;10;10;10;10;10;10;9;9;3;2;2;1	24;23;23;23;22;22;20;20;10;10;10;10;10;10;10;10;10;10;10;10;9;9;3;2;2;1	Mitogen-activated protein kinase kinase kinase kinase 4	Map4k4	tr|B2RUE8|B2RUE8_MOUSE Map4k4 protein OS=Mus musculus OX=10090 GN=Map4k4 PE=1 SV=1;tr|A0A0A6YWR8|A0A0A6YWR8_MOUSE Mitogen-activated protein kinase kinase kinase kinase 4 OS=Mus musculus OX=10090 GN=Map4k4 PE=1 SV=1;tr|A0A0A6YWM8|A0A0A6YWM8_MOUSE Mitogen-ac	26	24	24	24	15	12	9	16	21	19	15	12	9	16	21	19	15	12	9	16	21	19	23.3	23.3	23.3	139.06	1221	1221;1234;1272;1288;1208;1288;1238;1233;1268;1276;1297;1305;1331;1334;1337;1344;1352;1360;1308;1323;404;1198;227;236;237;209	0	207.05	By MS/MS	By MS/MS	By MS/MS	By MS/MS	By MS/MS	By MS/MS	12.9	12.4	9.7	15	21.7	20.7
B2RUP0;A0A1D5RLR3;Q8C5L7	B2RUP0;A0A1D5RLR3;Q8C5L7	12;11;11	12;11;11	12;11;11	RNA-binding protein 34	Rbm34	tr|B2RUP0|B2RUP0_MOUSE RNA binding motif protein 34 OS=Mus musculus OX=10090 GN=Rbm34 PE=1 SV=1;tr|A0A1D5RLR3|A0A1D5RLR3_MOUSE RNA-binding protein 34 OS=Mus musculus OX=10090 GN=Rbm34 PE=1 SV=1;sp|Q8C5L7|RBM34_MOUSE RNA-binding protein 34 OS=Mus musculus O	3	12	12	12	5	5	6	11	7	8	5	5	6	11	7	8	5	5	6	11	7	8	33.9	33.9	33.9	49.116	442	442;422;375	0	71.345	By MS/MS	By matching	By MS/MS	By MS/MS	By MS/MS	By MS/MS	14	14	17.9	29.9	21.5	25.8
Q7TSI4;B2RXC6	Q7TSI4;B2RXC6	1;1	1;1	1;1	DNA-directed RNA polymerase	Polr3a	tr|Q7TSI4|Q7TSI4_MOUSE DNA-directed RNA polymerase subunit OS=Mus musculus OX=10090 GN=Polr3a PE=1 SV=1;tr|B2RXC6|B2RXC6_MOUSE DNA-directed RNA polymerase subunit OS=Mus musculus OX=10090 GN=Polr3a PE=1 SV=1	2	1	1	1	0	0	0	0	1	0	0	0	0	0	1	0	0	0	0	0	1	0	1.8	1.8	1.8	73.638	649	649;1390	0.0073753	6.4276					By MS/MS		0	0	0	0	1.8	0
B2RXM2;J3QNY1	B2RXM2;J3QNY1	10;10	10;10	2;2		Gm6793;Gm9242	tr|B2RXM2|B2RXM2_MOUSE EG627828 protein OS=Mus musculus OX=10090 GN=Gm6793 PE=1 SV=1;tr|J3QNY1|J3QNY1_MOUSE Uncharacterized protein OS=Mus musculus OX=10090 GN=Gm9242 PE=4 SV=1	2	10	10	2	10	9	8	6	5	7	10	9	8	6	5	7	2	2	2	1	0	0	36.2	36.2	4	36.609	351	351;357	0	94.291	By MS/MS	By MS/MS	By MS/MS	By MS/MS	By MS/MS	By MS/MS	36.2	36.2	30.2	24.5	20.5	26.5
S4R2B0;B2RY56;S4R2J1;S4R2A4	S4R2B0;B2RY56;S4R2J1;S4R2A4	2;2;1;1	2;2;1;1	2;2;1;1	RNA-binding protein 25	Rbm25	tr|S4R2B0|S4R2B0_MOUSE RNA-binding protein 25 (Fragment) OS=Mus musculus OX=10090 GN=Rbm25 PE=1 SV=1;sp|B2RY56|RBM25_MOUSE RNA-binding protein 25 OS=Mus musculus OX=10090 GN=Rbm25 PE=1 SV=2;tr|S4R2J1|S4R2J1_MOUSE RNA-binding protein 25 (Fragment) OS=Mus mu	4	2	2	2	2	2	2	2	2	1	2	2	2	2	2	1	2	2	2	2	2	1	4.3	4.3	4.3	71.006	585	585;838;174;194	0	11.884	By MS/MS	By MS/MS	By MS/MS	By MS/MS	By MS/MS	By MS/MS	4.3	4.3	4.3	4.3	4.3	2.6
B7FAU9;Q8BTM8;B7FAV1;F6XC15;F6Z2C0;J3JS91;F7AVL7	B7FAU9;Q8BTM8;B7FAV1	89;89;88;20;7;5;1	89;89;88;20;7;5;1	82;82;81;15;7;5;1	Filamin-A	Flna	tr|B7FAU9|B7FAU9_MOUSE Filamin, alpha OS=Mus musculus OX=10090 GN=Flna PE=1 SV=1;sp|Q8BTM8|FLNA_MOUSE Filamin-A OS=Mus musculus OX=10090 GN=Flna PE=1 SV=5;tr|B7FAV1|B7FAV1_MOUSE Filamin, alpha (Fragment) OS=Mus musculus OX=10090 GN=Flna PE=1 SV=1	7	89	89	82	83	76	76	71	71	76	83	76	76	71	71	76	76	70	70	64	65	70	48.1	48.1	45.7	280.5	2639	2639;2647;2583;511;280;277;74	0	323.31	By MS/MS	By MS/MS	By MS/MS	By MS/MS	By MS/MS	By MS/MS	44.6	40.5	40.8	38.6	40.1	42.1
B7ZCA9;Q5SSK3	B7ZCA9;Q5SSK3	4;4	4;4	4;4	Transcription elongation factor, mitochondrial	Tefm	tr|B7ZCA9|B7ZCA9_MOUSE Transcription elongation factor, mitochondrial (Fragment) OS=Mus musculus OX=10090 GN=Tefm PE=1 SV=8;sp|Q5SSK3|TEFM_MOUSE Transcription elongation factor, mitochondrial OS=Mus musculus OX=10090 GN=Tefm PE=1 SV=1	2	4	4	4	4	2	4	4	4	4	4	2	4	4	4	4	4	2	4	4	4	4	20.8	20.8	20.8	25.363	221	221;364	0	26.02	By MS/MS	By matching	By MS/MS	By MS/MS	By MS/MS	By MS/MS	20.8	10.4	20.8	20.8	20.8	20.8
F6YCH1;B7ZP47;Q65Z40	F6YCH1;B7ZP47;Q65Z40	2;2;2	2;2;2	2;2;2	Wings apart-like protein homolog	Wapal	tr|F6YCH1|F6YCH1_MOUSE Wings apart-like protein homolog (Fragment) OS=Mus musculus OX=10090 GN=Wapl PE=1 SV=1;tr|B7ZP47|B7ZP47_MOUSE Wapal protein OS=Mus musculus OX=10090 GN=Wapl PE=1 SV=1;sp|Q65Z40|WAPL_MOUSE Wings apart-like protein homolog OS=Mus muscu	3	2	2	2	0	0	0	0	1	2	0	0	0	0	1	2	0	0	0	0	1	2	4.4	4.4	4.4	48.663	430	430;1194;1200	0	11.488					By MS/MS	By MS/MS	0	0	0	0	2.6	4.4
B8JJI9;F7CII1;D3YYP4;Q32NY6;P43135;Q60632;A0A140LJF1	B8JJI9;F7CII1;D3YYP4;Q32NY6;P43135;Q60632;A0A140LJF1	2;2;2;2;2;2;1	2;2;2;2;2;2;1	2;2;2;2;2;2;1	COUP transcription factor 2;COUP transcription factor 1	Nr2f1;Nr2f2	tr|B8JJI9|B8JJI9_MOUSE COUP transcription factor 1 OS=Mus musculus OX=10090 GN=Nr2f1 PE=1 SV=1;tr|F7CII1|F7CII1_MOUSE COUP transcription factor 1 OS=Mus musculus OX=10090 GN=Nr2f1 PE=1 SV=2;tr|D3YYP4|D3YYP4_MOUSE COUP transcription factor 2 OS=Mus musculus	7	2	2	2	2	2	2	1	2	2	2	2	2	1	2	2	2	2	2	1	2	2	8.7	8.7	8.7	29.314	263	263;273;281;420;414;422;170	0	15.333	By matching	By matching	By matching	By matching	By MS/MS	By MS/MS	8.7	8.7	8.7	3.4	8.7	8.7
B8ZXI1;Z4YJE9;D6RGP3	B8ZXI1;Z4YJE9	4;3;1	4;3;1	4;3;1	Queuine tRNA-ribosyltransferase subunit QTRTD1	Qtrtd1	sp|B8ZXI1|QTRT2_MOUSE Queuine tRNA-ribosyltransferase accessory subunit 2 OS=Mus musculus OX=10090 GN=Qtrt2 PE=1 SV=2;tr|Z4YJE9|Z4YJE9_MOUSE Queuine tRNA-ribosyltransferase accessory subunit 2 OS=Mus musculus OX=10090 GN=Qtrt2 PE=1 SV=1	3	4	4	4	2	1	2	3	3	3	2	1	2	3	3	3	2	1	2	3	3	3	14.5	14.5	14.5	46.288	415	415;345;92	0	24.821	By MS/MS	By matching	By matching	By matching	By MS/MS	By MS/MS	7.5	3.1	8.2	10.6	10.6	12
B9EJ54;A0A0J9YUD5;E9Q880	B9EJ54;A0A0J9YUD5	48;47;10	48;47;10	48;47;10		Nup205	tr|B9EJ54|B9EJ54_MOUSE MCG21756, isoform CRA_b OS=Mus musculus OX=10090 GN=Nup205 PE=1 SV=1;tr|A0A0J9YUD5|A0A0J9YUD5_MOUSE Nucleoporin 205 OS=Mus musculus OX=10090 GN=Nup205 PE=1 SV=1	3	48	48	48	31	21	29	29	44	38	31	21	29	29	44	38	31	21	29	29	44	38	32.8	32.8	32.8	227.46	2008	2008;2061;322	0	323.31	By MS/MS	By MS/MS	By MS/MS	By MS/MS	By MS/MS	By MS/MS	21.3	13.9	17.4	18.8	30.1	25.4
B9EJR8;B2RY24	B9EJR8	3;1	3;1	3;1	Dynein assembly factor 5, axonemal	Dnaaf5	sp|B9EJR8|DAAF5_MOUSE Dynein assembly factor 5, axonemal OS=Mus musculus OX=10090 GN=Dnaaf5 PE=1 SV=1	2	3	3	3	1	1	1	2	2	3	1	1	1	2	2	3	1	1	1	2	2	3	5.7	5.7	5.7	93.85	853	853;558	0	17.454	By matching	By matching	By matching	By MS/MS	By MS/MS	By matching	2.9	2.9	2.9	4.9	2.8	5.7
B9EKJ3;Q80TL7;A0A1W2P878	B9EKJ3;Q80TL7	7;7;1	7;7;1	7;7;1	Protein MON2 homolog	Mon2	tr|B9EKJ3|B9EKJ3_MOUSE Mon2 protein OS=Mus musculus OX=10090 GN=Mon2 PE=1 SV=1;sp|Q80TL7|MON2_MOUSE Protein MON2 homolog OS=Mus musculus OX=10090 GN=Mon2 PE=1 SV=2	3	7	7	7	2	2	2	6	6	4	2	2	2	6	6	4	2	2	2	6	6	4	5.7	5.7	5.7	188.35	1709	1709;1715;436	0	46.52	By matching	By matching	By matching	By MS/MS	By MS/MS	By MS/MS	2.3	1.2	1.2	4.8	5	2.5
CON__A2A5Y0;Q61765;Q6IFX3;E9PV64	CON__A2A5Y0;Q61765	15;15;3;2	1;1;0;0	1;1;0;0	Keratin, type I cuticular Ha1	Krt31	;sp|Q61765|K1H1_MOUSE Keratin, type I cuticular Ha1 OS=Mus musculus OX=10090 GN=Krt31 PE=1 SV=2	4	15	1	1	10	2	14	2	1	3	1	0	0	0	0	0	1	0	0	0	0	0	35.8	2.4	2.4	47.117	416	416;416;439;359	0.0043373	9.2912	By MS/MS	By matching	By matching	By matching	By matching	By matching	23.8	5.3	33.4	3.6	1.7	5.8
CON__A3EZ79	CON__A3EZ79	2	1	1				1	2	1	1	0	2	0	1	0	0	0	1	0	0	0	0	0	1	0	0	0	0	4.7	3.1	3.1	45.048	449	449	0.0073244	6.3568		By MS/MS		By matching			0	4.7	0	1.6	0	0
CON__A3EZ82	CON__A3EZ82	2	2	1				1	2	2	1	1	2	0	1	0	0	1	2	0	1	0	0	1	1	0	0	0	0	5	5	3.6	47.082	476	476	0	26.96	By matching	By MS/MS		By matching			3.6	5	0	1.5	0	0
CON__ENSEMBL:ENSP00000377550;CON__P13646-1	CON__ENSEMBL:ENSP00000377550;CON__P13646-1	10;9	2;2	1;1			;	2	10	2	1	10	7	8	8	6	7	2	0	0	2	0	0	1	0	0	1	0	0	16.7	4.5	2.4	45.771	420	420;458	0	12.3	By MS/MS	By matching	By matching	By MS/MS	By matching	By matching	16.7	11.7	12.1	15.7	8.8	11.7
CON__O43790;Q9CPR6	CON__O43790	48;2	22;2	4;0				2	48	22	4	31	4	48	6	5	2	10	1	22	4	3	0	0	1	4	0	0	0	83.7	45.5	12.8	53.5	486	486;171	0	311.54	By MS/MS	By matching	By MS/MS	By matching	By matching	By matching	49.2	9.7	83.7	12.6	10.7	4.9
CON__O76009;CON__Q6NTB9	CON__O76009;CON__Q6NTB9	23;21	1;1	0;0			;	2	23	1	0	14	4	22	2	1	3	0	0	1	0	0	0	0	0	0	0	0	0	51.7	2.5	0	45.935	404	404;404	1	-2	By matching	By matching	By MS/MS	By matching	By matching	By matching	35.6	11.4	48.5	3.7	1.7	5.9
CON__O76013;B1AQ75	CON__O76013	23;7	19;4	13;1				2	23	19	13	12	3	21	1	2	3	10	2	17	0	1	2	5	2	12	0	1	1	50.5	43	29.1	52.247	467	467;473	0	143.2	By MS/MS	By matching	By MS/MS	By matching	By matching	By matching	22.1	5.1	46.3	1.5	3.4	4.9
CON__O95678	CON__O95678	17	1	1				1	17	1	1	16	16	15	8	9	11	1	0	1	0	0	0	1	0	1	0	0	0	20	2.2	2.2	59.504	551	551	0.0042553	8.132	By MS/MS	By matching	By MS/MS	By matching	By matching	By matching	20	17.8	20	11.8	10.2	14.2
CON__P00761;E9QPR6;Q5U405	CON__P00761	7;1;1	7;1;1	6;0;0				3	7	7	6	7	7	7	5	6	7	7	7	7	5	6	7	6	6	6	4	6	6	28.6	28.6	25.1	24.409	231	231;548;543	0	313.07	By MS/MS	By MS/MS	By MS/MS	By MS/MS	By MS/MS	By MS/MS	28.6	28.6	28.6	28.6	25.1	28.6
CON__P02070;CON__Q3SX09	CON__P02070;CON__Q3SX09	1;1	1;1	1;1			;	2	1	1	1	1	1	1	0	0	0	1	1	1	0	0	0	1	1	1	0	0	0	8.3	8.3	8.3	15.954	145	145;201	0.0065992	6.6515	By MS/MS	By matching	By matching				8.3	8.3	8.3	0	0	0
CON__P02533;CON__Q6IFX2;Q6IFX2;CON__Q61782	CON__P02533	40;16;16;5	20;7;7;1	5;2;2;1				4	40	20	5	36	40	33	20	20	29	17	20	16	8	6	13	4	5	4	3	2	4	69.3	43.9	15.9	51.621	472	472;452;452;93	0	277.21	By MS/MS	By MS/MS	By MS/MS	By MS/MS	By MS/MS	By MS/MS	65.3	69.3	65.3	45.3	39.4	62.9
CON__P02538;CON__H-INV:HIT000292931;D3Z6R0	CON__P02538	52;3;2	3;0;0	3;0;0				3	52	3	3	35	52	33	23	18	34	2	3	2	2	0	2	2	3	2	2	0	2	64.2	7.4	7.4	60.044	564	564;443;159	0	30.521	By MS/MS	By MS/MS	By MS/MS	By matching	By matching	By matching	54.3	64.2	54.3	40.8	26.4	54.6
CON__P02662	CON__P02662	6	6	6				1	6	6	6	3	5	5	2	2	3	3	5	5	2	2	3	3	5	5	2	2	3	33.2	33.2	33.2	22.975	199	199	0	50.032	By MS/MS	By MS/MS	By MS/MS	By MS/MS	By MS/MS	By MS/MS	14.6	33.2	28.1	11.1	7	14.6
CON__P02663	CON__P02663	4	4	4				1	4	4	4	2	4	3	1	1	2	2	4	3	1	1	2	2	4	3	1	1	2	17.4	17.4	17.4	24.348	207	207	0	26.69	By MS/MS	By MS/MS	By MS/MS	By matching	By matching	By MS/MS	7.7	17.4	13	3.9	3.9	7.7
CON__P02666	CON__P02666	5	5	5				1	5	5	5	5	5	5	3	5	5	5	5	5	3	5	5	5	5	5	3	5	5	19.1	19.1	19.1	23.583	209	209	0	80.868	By MS/MS	By MS/MS	By MS/MS	By matching	By MS/MS	By MS/MS	19.1	19.1	19.1	6.7	19.1	19.1
CON__P02668	CON__P02668	3	3	3				1	3	3	3	2	3	3	1	2	3	2	3	3	1	2	3	2	3	3	1	2	3	21.3	21.3	21.3	18.974	169	169	0	21.927	By MS/MS	By MS/MS	By MS/MS	By matching	By matching	By MS/MS	16.6	21.3	21.3	10.7	16.6	21.3
CON__P02672	CON__P02672	1	1	1				1	1	1	1	0	0	0	0	1	0	0	0	0	0	1	0	0	0	0	0	1	0	1.8	1.8	1.8	67.011	615	615	0.0066489	6.743					By MS/MS		0	0	0	0	1.8	0
CON__P02754	CON__P02754	3	3	3				1	3	3	3	1	3	2	1	1	2	1	3	2	1	1	2	1	3	2	1	1	2	16	16	16	18.281	162	162	0	18.319	By MS/MS	By MS/MS	By MS/MS	By matching	By matching	By matching	4.9	16	9.9	4.9	4.9	9.9
CON__P02769;CON__P02768-1	CON__P02769	24;5	24;5	24;5				2	24	24	24	14	13	11	6	24	10	14	13	11	6	24	10	14	13	11	6	24	10	24.1	24.1	24.1	69.293	607	607;609	0	191.96	By MS/MS	By MS/MS	By MS/MS	By MS/MS	By MS/MS	By MS/MS	18	18	18	10.9	24.1	16.8
CON__P04259	CON__P04259	53	5	5				1	53	5	5	37	53	32	22	17	33	1	5	1	1	0	1	1	5	1	1	0	1	64.2	7.4	7.4	59.998	564	564	0	52.292	By matching	By MS/MS	By matching	By matching	By matching	By MS/MS	55.1	64.2	51.6	39	23.4	52.8
CON__P04264;CON__H-INV:HIT000016045	CON__P04264	63;3	59;2	43;0				2	63	59	43	58	63	52	40	45	48	54	59	49	37	42	45	38	43	33	24	28	30	68.5	68.5	57.6	66.017	644	644;99	0	323.31	By MS/MS	By MS/MS	By MS/MS	By MS/MS	By MS/MS	By MS/MS	65.4	68.5	58.7	52.3	52	57.8
CON__P07477	CON__P07477	2	1	1				1	2	1	1	2	2	2	2	1	2	1	1	1	1	1	1	1	1	1	1	1	1	11.3	8.1	8.1	26.558	247	247	0	11.275	By MS/MS	By MS/MS	By MS/MS	By MS/MS	By MS/MS	By MS/MS	11.3	11.3	11.3	11.3	8.1	11.3
CON__P08779;CON__Q9Z2K1;CON__Q3ZAW8;Q9Z2K1;CON__A2A4G1;B1AQ77;Q61414;CON__P19001;P19001;Q8CCX5;CON__Q8N1A0	CON__P08779	46;16;16;16;9;9;9;6;6;2;1	41;14;14;14;4;4;4;3;3;2;1	26;5;5;5;0;0;0;0;0;0;0				11	46	41	26	36	45	31	20	18	34	31	40	26	17	13	29	17	25	14	8	4	18	79.5	75.7	57.1	51.267	473	473;469;474;469;456;456;452;403;403;294;295	0	323.31	By MS/MS	By MS/MS	By MS/MS	By MS/MS	By MS/MS	By MS/MS	66.2	79.5	59.4	43.3	29.6	68.9
CON__P12035	CON__P12035	15	2	1				1	15	2	1	15	14	11	9	11	12	2	1	0	1	0	1	1	0	0	0	0	0	15.3	3.5	1.9	64.503	629	629	0	13.142	By MS/MS	By matching	By matching	By matching	By matching	By matching	15.3	13.4	10.3	10.8	11.6	11.3
CON__P13645;A2A513;CON__P02535-1;P02535;CON__Q7Z3Y7;CON__Q148H6;CON__P05784;CON__Q7Z3Z0;CON__Q7Z3Y8;CON__Q2M2I5;P05784;CON__Q7Z3Y9;Q8VCW2;Q9Z320;A6BLY7;A1L317	CON__P13645	46;11;11;11;4;3;2;2;2;2;2;1;1;1;1;1	45;11;11;11;4;3;1;2;2;2;1;1;1;1;1;1	39;7;7;7;2;1;0;1;1;0;0;0;0;0;0;0				16	46	45	39	40	46	40	29	31	37	39	45	39	28	30	36	33	39	33	24	24	30	66.1	66.1	60	59.51	593	593;561;570;570;486;464;423;450;459;525;423;468;446;448;462;512	0	323.31	By MS/MS	By MS/MS	By MS/MS	By MS/MS	By MS/MS	By MS/MS	61.4	66.1	62.7	56	56	57.5
CON__P13647	CON__P13647	52	28	9				1	52	28	9	44	51	41	23	23	32	24	27	23	11	9	15	7	8	7	4	2	4	59.5	42.2	14.6	62.378	590	590	0	288.93	By MS/MS	By MS/MS	By MS/MS	By MS/MS	By MS/MS	By MS/MS	54.9	56.9	52.9	33.1	31.5	39.2
CON__P35527	CON__P35527	52	52	51				1	52	52	51	46	52	45	29	33	40	46	52	45	29	33	40	45	51	44	28	32	39	72.7	72.7	72.7	62.129	623	623	0	323.31	By MS/MS	By MS/MS	By MS/MS	By MS/MS	By MS/MS	By MS/MS	71.3	72.7	65.3	62.4	56.8	67.9
CON__P35908;CON__Q6NXH9;Q6NXH9;Q6IFZ9	CON__P35908	64;5;5;3	64;5;5;3	42;0;0;0				4	64	64	42	61	64	55	36	49	50	61	64	55	36	49	50	40	42	36	22	30	33	86.4	86.4	66.4	65.865	645	645;539;539;495	0	323.31	By MS/MS	By MS/MS	By MS/MS	By MS/MS	By MS/MS	By MS/MS	85.1	86.4	81.2	62.2	75.8	80.6
CON__P48668	CON__P48668	55	41	0				1	55	41	0	37	55	32	22	18	33	24	41	18	13	7	21	0	0	0	0	0	0	64.2	54.8	0	60.024	564	564	0	323.31	By MS/MS	By MS/MS	By MS/MS	By MS/MS	By MS/MS	By MS/MS	55.1	64.2	51.6	39	26.4	52.8
CON__P78386	CON__P78386	49	48	15				1	49	48	15	31	3	49	2	3	2	30	2	48	1	2	1	3	0	15	0	0	0	80.5	80.5	32.3	55.802	507	507	0	323.31	By MS/MS	By MS/MS	By MS/MS	By matching	By matching	By matching	47.1	5.5	80.5	4.7	6.5	4.7
CON__P81644	CON__P81644	1	1	1				1	1	1	1	0	0	0	0	1	0	0	0	0	0	1	0	0	0	0	0	1	0	16	16	16	11.202	100	100	0.0024546	10.623					By MS/MS		0	0	0	0	16	0
CON__Q04695;CON__Q99PS0;Q99PS0	CON__Q04695	27;1;1	10;1;1	2;0;0				3	27	10	2	21	27	17	10	10	14	5	10	4	2	0	2	2	2	2	0	0	0	49.8	30.8	6.9	48.105	432	432;422;422	0	78.723	By MS/MS	By MS/MS	By matching	By MS/MS	By matching	By matching	35.2	49.8	31.2	23.6	17.1	25.9
CON__Q14525	CON__Q14525	30	29	9				1	30	29	9	14	4	30	3	2	4	13	3	29	2	1	3	3	0	9	0	0	0	73.3	71.5	27.7	46.213	404	404	0	323.31	By MS/MS	By matching	By MS/MS	By matching	By matching	By matching	30	11.4	73.3	5.4	3.5	7.7
CON__Q14532	CON__Q14532	8	1	1				1	8	1	1	6	2	8	1	1	2	1	0	1	0	0	1	1	0	1	0	0	1	17	2	2	50.319	448	448	0	11.422	By MS/MS	By matching	By matching	By matching	By matching	By matching	10.9	4.2	17	1.6	1.6	3.6
CON__Q14533	CON__Q14533	46	4	2				1	46	4	2	32	3	45	6	5	2	2	0	3	0	0	0	1	0	2	0	0	0	73.9	10.5	5	54.971	505	505	0	44.006	By MS/MS	By matching	By MS/MS	By matching	By matching	By matching	48.7	5.5	71.1	12.1	10.3	4.8
CON__Q9UE12;CON__Q15323	CON__Q9UE12;CON__Q15323	29;29	10;10	5;5			;	2	29	10	5	14	5	28	3	2	4	4	1	9	0	0	0	0	0	5	0	0	0	67.5	32.2	15.1	47.237	416	416;416	0	114.74	By MS/MS	By matching	By MS/MS	By matching	By matching	By matching	35.6	14.7	64.4	5.3	3.4	7.5
CON__Q7RTS7;CON__Q32MB2;CON__Q3SY84	CON__Q7RTS7;CON__Q32MB2;CON__Q3SY84	6;6;4	1;1;1	0;0;0			;;	3	6	1	0	6	6	5	6	5	6	1	1	1	1	1	1	0	0	0	0	0	0	7.6	2.3	0	57.865	529	529;540;523	0.0042816	8.5117	By MS/MS	By MS/MS	By MS/MS	By MS/MS	By MS/MS	By matching	7.6	7.6	5.7	7.6	5.7	7.6
CON__Q3SZR3	CON__Q3SZR3	1	1	1				1	1	1	1	0	0	0	0	1	0	0	0	0	0	1	0	0	0	0	0	1	0	4.5	4.5	4.5	23.182	202	202	0.0049283	6.9191					By MS/MS		0	0	0	0	4.5	0
CON__Q5D862	CON__Q5D862	4	4	4				1	4	4	4	3	4	3	2	1	2	3	4	3	2	1	2	3	4	3	2	1	2	2.3	2.3	2.3	248.07	2391	2391	0	28.722	By MS/MS	By MS/MS	By MS/MS	By MS/MS	By MS/MS	By MS/MS	1.9	2.3	1.3	1	0.5	1
CON__Q5XKE5	CON__Q5XKE5	13	2	0				1	13	2	0	13	11	12	7	9	11	2	0	1	1	0	1	0	0	0	0	0	0	17	3.2	0	57.809	535	535	0	11.448	By MS/MS	By matching	By MS/MS	By matching	By matching	By matching	17	13.8	15.3	9.9	11.2	14.4
E9Q1Y9;CON__Q61726;Q9ERE2	E9Q1Y9;CON__Q61726;Q9ERE2	27;27;24	4;4;2	1;1;1	Keratin, type II cuticular Hb1	5430421N21Rik;Krt81	tr|E9Q1Y9|E9Q1Y9_MOUSE Keratin 83 OS=Mus musculus OX=10090 GN=Krt83 PE=1 SV=1;;sp|Q9ERE2|KRT81_MOUSE Keratin, type II cuticular Hb1 OS=Mus musculus OX=10090 GN=Krt81 PE=2 SV=2	3	27	4	1	24	2	21	3	2	1	4	1	0	1	0	0	1	0	0	0	0	0	37.6	7.3	3.3	52.809	479	479;479;481	0	30.027	By MS/MS	By matching	By matching	By matching	By matching	By matching	35.1	3.3	26.5	5.2	3.3	1.5
CON__Q6IFU6	CON__Q6IFU6	3	3	2				1	3	3	2	1	0	3	1	1	1	1	0	3	1	1	1	0	0	2	0	0	0	8.6	8.6	6.7	55.651	491	491	0	19.383	By matching		By MS/MS	By matching	By matching	By matching	1.8	0	8.6	1.8	1.8	1.8
CON__Q6IFZ6;Q6IFZ6	CON__Q6IFZ6;Q6IFZ6	10;10	2;2	0;0	Keratin, type II cytoskeletal 1b	Krt77	;sp|Q6IFZ6|K2C1B_MOUSE Keratin, type II cytoskeletal 1b OS=Mus musculus OX=10090 GN=Krt77 PE=1 SV=1	2	10	2	0	9	9	9	6	5	7	1	2	1	0	0	0	0	0	0	0	0	0	11.9	4.2	0	61.358	572	572;572	0	18.243	By matching	By MS/MS	By matching	By matching	By matching	By matching	9.8	10.5	9.8	6.8	5.4	6.8
CON__Q9NSB2;CON__Q6ISB0	CON__Q9NSB2;CON__Q6ISB0	25;25	17;17	14;14			;	2	25	17	14	9	8	25	4	6	5	1	2	17	0	2	1	1	2	14	0	2	1	46.7	39	33.5	64.895	600	600;600	0	132.66	By matching	By matching	By MS/MS	By matching	By matching	By matching	9.7	10.2	46.7	4	7.3	5.2
CON__Q6KB66-1;Q3TBQ1;A0A2R8VHR6;CON__Q0VBK2;Q0VBK2	CON__Q6KB66-1	3;1;1;1;1	3;1;1;1;1	3;1;1;1;1				5	3	3	3	0	3	0	0	0	0	0	3	0	0	0	0	0	3	0	0	0	0	6.9	6.9	6.9	50.525	452	452;221;399;452;452	0	20.862		By MS/MS					0	6.9	0	0	0	0
CON__Q6NT21;CON__P78385	CON__Q6NT21;CON__P78385	41;38	2;0	2;0			;	2	41	2	2	31	3	40	5	5	2	1	0	2	0	0	0	1	0	2	0	0	0	65.7	6.3	6.3	54.195	493	493;493	0	15.103	By MS/MS	By matching	By MS/MS	By matching	By matching	By matching	46.5	5.7	62.9	10.5	10.5	4.9
CON__Q8N1N4-2;CON__Q7RTT2	CON__Q8N1N4-2;CON__Q7RTT2	8;8	5;5	5;5			;	2	8	5	5	6	8	4	4	3	3	3	5	2	1	1	0	3	5	2	1	1	0	13.2	10.4	10.4	56.964	521	521;521	0	43.906	By MS/MS	By MS/MS	By MS/MS	By matching	By matching	By matching	10.4	13.2	6.7	6.5	5.2	4.8
CON__Q7Z794	CON__Q7Z794	8	2	2				1	8	2	2	6	8	5	4	4	4	1	2	0	0	0	0	1	2	0	0	0	0	15.9	6.7	6.7	61.802	578	578	0	32.021	By matching	By MS/MS	By matching	By matching	By matching	By matching	9.2	15.9	7.1	5	5	5
CON__Q86YZ3	CON__Q86YZ3	3	3	3				1	3	3	3	3	3	2	1	1	1	3	3	2	1	1	1	3	3	2	1	1	1	5.8	5.8	5.8	282.39	2850	2850	0	110.22	By MS/MS	By MS/MS	By MS/MS	By MS/MS	By matching	By MS/MS	5.8	5.8	3.1	1.7	1.7	1.7
CON__Q8IUT8;CON__O76011	CON__Q8IUT8;CON__O76011	30;28	17;15	9;9			;	2	30	17	9	8	3	30	3	1	3	2	1	17	1	0	1	1	0	9	1	0	1	67.4	45.2	31.7	49.411	436	436;394	0	254.33	By MS/MS	By matching	By MS/MS	By matching	By matching	By matching	15.1	6	67.4	5.7	1.6	5.7
CON__Q92764	CON__Q92764	12	6	2				1	12	6	2	12	3	6	2	1	1	6	1	1	1	0	0	2	0	1	0	0	0	28.5	13.4	5.2	47.596	425	425	0	47.471	By MS/MS	By matching	By MS/MS	By matching	By matching	By matching	28.5	6.8	13.4	4	1.6	1.6
CON__Q99456	CON__Q99456	3	1	1				1	3	1	1	3	2	2	2	2	2	1	0	0	1	0	0	1	0	0	1	0	0	4.3	2.4	2.4	53.511	494	494	0.0057906	6.8017	By MS/MS	By matching	By matching	By matching	By matching	By matching	4.3	1.8	1.8	3.8	1.8	1.8
CON__Q9BYQ5	CON__Q9BYQ5	4	4	3				1	4	4	3	0	0	4	0	0	0	0	0	4	0	0	0	0	0	3	0	0	0	19	19	19	21.825	205	205	0	40.654			By MS/MS				0	0	19	0	0	0
CON__Q9BYQ8	CON__Q9BYQ8	4	3	3				1	4	3	3	0	0	4	0	0	0	0	0	3	0	0	0	0	0	3	0	0	0	17.1	17.1	17.1	22.406	210	210	0	26.357			By MS/MS				0	0	17.1	0	0	0
CON__Q9BYR8	CON__Q9BYR8	2	2	2				1	2	2	2	0	0	2	0	0	0	0	0	2	0	0	0	0	0	2	0	0	0	24.5	24.5	24.5	10.539	98	98	0	16.008			By MS/MS				0	0	24.5	0	0	0
CON__Q9BYR9;Q9D3H4;A0PK51	CON__Q9BYR9	5;1;1	5;1;1	5;1;1				3	5	5	5	2	0	5	0	0	0	2	0	5	0	0	0	2	0	5	0	0	0	25.8	25.8	25.8	13.48	128	128;131;136	0	63.55	By MS/MS		By MS/MS				7.8	0	25.8	0	0	0
CON__Q9C075	CON__Q9C075	6	3	3				1	6	3	3	2	5	3	1	1	1	0	3	0	0	0	0	0	3	0	0	0	0	13.5	9.2	9.2	48.131	422	422	0	21.487	By matching	By MS/MS	By matching	By matching	By matching	By matching	2.1	13	4.3	1.7	1.7	1.7
CON__Q9NSB4	CON__Q9NSB4	8	1	0				1	8	1	0	7	1	6	0	0	0	1	0	0	0	0	0	0	0	0	0	0	0	11.3	1.9	0	56.682	513	513	0.0045372	7.0793	By MS/MS	By matching	By matching				9.7	2.1	7.6	0	0	0
CON__REFSEQ:XP_986630;Q61897	CON__REFSEQ:XP_986630;Q61897	14;14	3;3	3;3	Keratin, type I cuticular Ha3-II	Krt33b	;sp|Q61897|KT33B_MOUSE Keratin, type I cuticular Ha3-II OS=Mus musculus OX=10090 GN=Krt33b PE=1 SV=2	2	14	3	3	11	2	13	3	2	4	3	0	3	1	1	1	3	0	3	1	1	1	29.4	4.8	4.8	53.728	476	476;404	0	26.704	By MS/MS	By matching	By MS/MS	By matching	By matching	By matching	23.1	4.6	26.1	5.7	4	7.6
CON__Streptavidin	CON__Streptavidin	8	8	8				1	8	8	8	6	7	8	6	6	7	6	7	8	6	6	7	6	7	8	6	6	7	49.4	49.4	49.4	16.622	160	160	0	279.89	By MS/MS	By MS/MS	By MS/MS	By MS/MS	By MS/MS	By MS/MS	49.4	49.4	49.4	46.9	46.9	49.4
D3YWT0;D3Z569;D3YTS1;Q9R0P6	D3YWT0;D3Z569;D3YTS1;Q9R0P6	2;2;2;2	2;2;2;2	2;2;2;2	Signal peptidase complex catalytic subunit SEC11;Signal peptidase complex catalytic subunit SEC11A	Sec11a	tr|D3YWT0|D3YWT0_MOUSE Signal peptidase complex catalytic subunit SEC11 OS=Mus musculus OX=10090 GN=Sec11a PE=1 SV=1;tr|D3Z569|D3Z569_MOUSE Signal peptidase complex catalytic subunit SEC11 OS=Mus musculus OX=10090 GN=Sec11a PE=1 SV=1;tr|D3YTS1|D3YTS1_MOUSE	4	2	2	2	2	1	1	1	2	0	2	1	1	1	2	0	2	1	1	1	2	0	12.4	12.4	12.4	19.569	170	170;190;247;179	0	12.939	By MS/MS	By MS/MS	By matching	By matching	By MS/MS		12.4	7.1	7.1	5.3	12.4	0
D3YU17;Q8VCM8;F6S731	D3YU17;Q8VCM8	13;13;1	13;13;1	13;13;1	Nicalin	Ncln	tr|D3YU17|D3YU17_MOUSE Nicalin OS=Mus musculus OX=10090 GN=Ncln PE=1 SV=1;sp|Q8VCM8|NCLN_MOUSE Nicalin OS=Mus musculus OX=10090 GN=Ncln PE=1 SV=2	3	13	13	13	12	12	11	10	13	12	12	12	11	10	13	12	12	12	11	10	13	12	29	29	29	62.779	562	562;563;64	0	101.2	By MS/MS	By MS/MS	By MS/MS	By MS/MS	By MS/MS	By MS/MS	25.3	25.3	23.8	21	29	25.3
D3YUD4;E9PYH6;D3YXL2;D3YX07	D3YUD4;E9PYH6;D3YXL2;D3YX07	2;2;1;1	2;2;1;1	2;2;1;1	Histone-lysine N-methyltransferase	Setd1a	tr|D3YUD4|D3YUD4_MOUSE SET domain-containing 1A (Fragment) OS=Mus musculus OX=10090 GN=Setd1a PE=1 SV=1;tr|E9PYH6|E9PYH6_MOUSE SET domain-containing 1A OS=Mus musculus OX=10090 GN=Setd1a PE=1 SV=1;tr|D3YXL2|D3YXL2_MOUSE SET domain-containing 1A (Fragment)	4	2	2	2	1	1	1	2	1	1	1	1	1	2	1	1	1	1	1	2	1	1	10.5	10.5	10.5	27.525	247	247;1716;70;196	0	12.873	By matching	By matching	By matching	By MS/MS	By matching	By matching	4.9	4.9	4.9	10.5	4.9	5.7
D3YUM1;Q91YT0;D3Z1U9;D6RG60;D3Z0K1;D3YXX5	D3YUM1;Q91YT0;D3Z1U9	5;5;3;2;2;1	5;5;3;2;2;1	5;5;3;2;2;1	NADH dehydrogenase [ubiquinone] flavoprotein 1, mitochondrial	Ndufv1	tr|D3YUM1|D3YUM1_MOUSE NADH dehydrogenase [ubiquinone] flavoprotein 1, mitochondrial OS=Mus musculus OX=10090 GN=Ndufv1 PE=1 SV=1;sp|Q91YT0|NDUV1_MOUSE NADH dehydrogenase [ubiquinone] flavoprotein 1, mitochondrial OS=Mus musculus OX=10090 GN=Ndufv1 PE=1 SV	6	5	5	5	3	1	2	4	3	4	3	1	2	4	3	4	3	1	2	4	3	4	16.5	16.5	16.5	49.913	455	455;464;385;120;146;115	0	32.69	By MS/MS	By MS/MS	By MS/MS	By MS/MS	By MS/MS	By MS/MS	11	5.9	7.7	13.2	11	14.7
D3YV30;D3YUN1;E9Q179;Q8C5Q4	D3YV30;D3YUN1;E9Q179;Q8C5Q4	1;1;1;1	1;1;1;1	1;1;1;1	G-rich sequence factor 1	Grsf1	tr|D3YV30|D3YV30_MOUSE G-rich sequence factor 1 (Fragment) OS=Mus musculus OX=10090 GN=Grsf1 PE=1 SV=1;tr|D3YUN1|D3YUN1_MOUSE G-rich sequence factor 1 (Fragment) OS=Mus musculus OX=10090 GN=Grsf1 PE=1 SV=1;tr|E9Q179|E9Q179_MOUSE G-rich sequence factor 1 OS	4	1	1	1	1	1	0	0	0	1	1	1	0	0	0	1	1	1	0	0	0	1	29.8	29.8	29.8	6.6105	57	57;137;362;479	0.0042174	7.884	By MS/MS	By MS/MS				By matching	29.8	29.8	0	0	0	29.8
D3YUS5;E9PW37	D3YUS5;E9PW37	2;2	2;2	2;2		Rasal2	tr|D3YUS5|D3YUS5_MOUSE RAS protein activator-like 2 OS=Mus musculus OX=10090 GN=Rasal2 PE=1 SV=1;tr|E9PW37|E9PW37_MOUSE RAS protein activator-like 2 OS=Mus musculus OX=10090 GN=Rasal2 PE=1 SV=1	2	2	2	2	0	1	0	2	1	1	0	1	0	2	1	1	0	1	0	2	1	1	1.8	1.8	1.8	142.01	1261	1261;1286	0	12.255		By matching		By MS/MS	By matching	By MS/MS	0	0.8	0	1.8	0.8	1
D3YUW8;D3YUX1;Q0VGT3;Q8BZH4	D3YUW8;D3YUX1;Q0VGT3;Q8BZH4	3;3;3;3	3;3;3;3	3;3;3;3	Pogo transposable element with ZNF domain	Pogz	tr|D3YUW8|D3YUW8_MOUSE Pogo transposable element with ZNF domain OS=Mus musculus OX=10090 GN=Pogz PE=1 SV=1;tr|D3YUX1|D3YUX1_MOUSE Pogo transposable element with ZNF domain OS=Mus musculus OX=10090 GN=Pogz PE=1 SV=1;tr|Q0VGT3|Q0VGT3_MOUSE Pogo transposable	4	3	3	3	2	1	3	2	3	2	2	1	3	2	3	2	2	1	3	2	3	2	2.3	2.3	2.3	144.86	1314	1314;1356;1400;1409	0	18.816	By matching	By matching	By matching	By MS/MS	By MS/MS	By MS/MS	1.6	1.1	2.3	1.6	2.3	1.6
D3YUY3;F8WI18;P70182;F8WHW6;O70161	D3YUY3;F8WI18;P70182;F8WHW6;O70161	2;2;2;1;1	2;2;2;1;1	2;2;2;1;1	Phosphatidylinositol 4-phosphate 5-kinase type-1 alpha;Phosphatidylinositol 4-phosphate 5-kinase type-1 gamma	Pip5k1a;Pip5k1c	tr|D3YUY3|D3YUY3_MOUSE Phosphatidylinositol 4-phosphate 5-kinase type-1 alpha OS=Mus musculus OX=10090 GN=Pip5k1a PE=1 SV=1;tr|F8WI18|F8WI18_MOUSE Phosphatidylinositol 4-phosphate 5-kinase type-1 alpha OS=Mus musculus OX=10090 GN=Pip5k1a PE=1 SV=1;sp|P7018	5	2	2	2	0	0	0	2	2	0	0	0	0	2	2	0	0	0	0	2	2	0	5	5	5	55.36	497	497;545;546;687;661	0	14.484				By MS/MS	By MS/MS		0	0	0	5	5	0
D3YVH4;E9Q4Q2;D3YZC9;D3YZD0;Q64213	D3YVH4;E9Q4Q2;D3YZC9;D3YZD0;Q64213	2;2;2;2;2	2;2;2;2;2	2;2;2;2;2	Splicing factor 1	Sf1	tr|D3YVH4|D3YVH4_MOUSE Splicing factor 1 (Fragment) OS=Mus musculus OX=10090 GN=Sf1 PE=1 SV=1;tr|E9Q4Q2|E9Q4Q2_MOUSE Splicing factor 1 OS=Mus musculus OX=10090 GN=Sf1 PE=1 SV=1;tr|D3YZC9|D3YZC9_MOUSE Splicing factor 1 OS=Mus musculus OX=10090 GN=Sf1 PE=1 S	5	2	2	2	2	2	0	0	1	0	2	2	0	0	1	0	2	2	0	0	1	0	9	9	9	30.125	267	267;548;571;638;653	0	15.571	By MS/MS	By MS/MS			By matching		9	9	0	0	4.1	0
D3Z0S0;D3YVI6;D3Z440;Q9CZ04	D3Z0S0;D3YVI6;D3Z440;Q9CZ04	2;2;2;2	2;2;2;2	2;2;2;2	COP9 signalosome complex subunit 7a	Cops7a	tr|D3Z0S0|D3Z0S0_MOUSE COP9 signalosome complex subunit 7a (Fragment) OS=Mus musculus OX=10090 GN=Cops7a PE=1 SV=1;tr|D3YVI6|D3YVI6_MOUSE COP9 signalosome complex subunit 7a (Fragment) OS=Mus musculus OX=10090 GN=Cops7a PE=1 SV=1;tr|D3Z440|D3Z440_MOUSE COP	4	2	2	2	1	1	1	1	1	0	1	1	1	1	1	0	1	1	1	1	1	0	32.9	32.9	32.9	8.6438	79	79;176;226;275	0	12.505	By MS/MS	By MS/MS	By matching	By matching	By matching		15.2	17.7	17.7	17.7	17.7	0
D3Z3E8;E9PW39;D3YVL0;P23249	D3Z3E8;E9PW39;D3YVL0;P23249	10;10;10;10	10;10;10;10	10;10;10;10	Putative helicase MOV-10	Mov10	tr|D3Z3E8|D3Z3E8_MOUSE Putative helicase MOV-10 OS=Mus musculus OX=10090 GN=Mov10 PE=1 SV=1;tr|E9PW39|E9PW39_MOUSE Putative helicase MOV-10 OS=Mus musculus OX=10090 GN=Mov10 PE=1 SV=1;tr|D3YVL0|D3YVL0_MOUSE Putative helicase MOV-10 OS=Mus musculus OX=10090	4	10	10	10	5	3	5	6	8	7	5	3	5	6	8	7	5	3	5	6	8	7	14.1	14.1	14.1	113.6	1004	1004;1077;1077;1004	0	72.114	By MS/MS	By matching	By MS/MS	By MS/MS	By MS/MS	By MS/MS	8	4.6	7.3	9	10.2	9.2
D3YVX4;Q91VZ6	D3YVX4;Q91VZ6	2;2	2;2	2;2	Stromal membrane-associated protein 1	Smap1	tr|D3YVX4|D3YVX4_MOUSE Stromal membrane-associated protein 1 OS=Mus musculus OX=10090 GN=Smap1 PE=1 SV=1;sp|Q91VZ6|SMAP1_MOUSE Stromal membrane-associated protein 1 OS=Mus musculus OX=10090 GN=Smap1 PE=1 SV=1	2	2	2	2	1	1	2	0	1	1	1	1	2	0	1	1	1	1	2	0	1	1	7	7	7	37.841	355	355;440	0	16.057	By MS/MS	By MS/MS	By MS/MS		By matching	By matching	3.7	3.7	7	0	3.7	3.7
D3YW20;D3YW19;I1E4X5;Q8BWQ6;F6RR19;H3BJE8	D3YW20;D3YW19;I1E4X5;Q8BWQ6	4;4;4;4;1;1	4;4;4;4;1;1	4;4;4;4;1;1	UPF0505 protein C16orf62 homolog	9030624J02Rik	tr|D3YW20|D3YW20_MOUSE RIKEN cDNA 9030624J02 gene (Fragment) OS=Mus musculus OX=10090 GN=9030624J02Rik PE=1 SV=2;tr|D3YW19|D3YW19_MOUSE RIKEN cDNA 9030624J02 gene (Fragment) OS=Mus musculus OX=10090 GN=9030624J02Rik PE=1 SV=2;tr|I1E4X5|I1E4X5_MOUSE RIKEN c	6	4	4	4	1	1	3	2	4	3	1	1	3	2	4	3	1	1	3	2	4	3	5.4	5.4	5.4	98.915	874	874;940;991;963;203;245	0	26.427	By MS/MS	By matching	By matching	By MS/MS	By MS/MS	By MS/MS	1.6	1.6	4.3	2.6	5.4	4.3
D3YWC2;D3Z6F1;Q9JM93	D3YWC2;D3Z6F1;Q9JM93	3;3;3	3;3;3	3;3;3	ADP-ribosylation factor-like protein 6-interacting protein 4	Arl6ip4	tr|D3YWC2|D3YWC2_MOUSE ADP-ribosylation factor-like 6 interacting protein 4 OS=Mus musculus OX=10090 GN=Arl6ip4 PE=1 SV=1;tr|D3Z6F1|D3Z6F1_MOUSE ADP-ribosylation factor-like protein 6-interacting protein 4 (Fragment) OS=Mus musculus OX=10090 GN=Arl6ip4 PE=	3	3	3	3	3	2	3	2	1	2	3	2	3	2	1	2	3	2	3	2	1	2	24	24	24	22.605	200	200;226;229	0	25.844	By MS/MS	By MS/MS	By MS/MS	By MS/MS	By matching	By matching	24	18	24	16	10	18
D3YWF6;Q7TQI3;D3Z7K0	D3YWF6;Q7TQI3;D3Z7K0	10;10;5	10;10;5	10;10;5	Ubiquitin thioesterase OTUB1	Otub1	tr|D3YWF6|D3YWF6_MOUSE Ubiquitin thioesterase OTUB1 OS=Mus musculus OX=10090 GN=Otub1 PE=1 SV=1;sp|Q7TQI3|OTUB1_MOUSE Ubiquitin thioesterase OTUB1 OS=Mus musculus OX=10090 GN=Otub1 PE=1 SV=2;tr|D3Z7K0|D3Z7K0_MOUSE Ubiquitin thioesterase OTUB1 (Fragment) OS	3	10	10	10	9	9	9	6	10	8	9	9	9	6	10	8	9	9	9	6	10	8	49	49	49	28.036	241	241;271;95	0	85.606	By MS/MS	By MS/MS	By MS/MS	By MS/MS	By MS/MS	By MS/MS	45.6	49	49	30.7	49	39.4
D3YWK1;Q80W47	D3YWK1;Q80W47	2;2	2;2	2;2	WD repeat domain phosphoinositide-interacting protein 2	Wipi2	tr|D3YWK1|D3YWK1_MOUSE WD repeat domain phosphoinositide-interacting protein 2 OS=Mus musculus OX=10090 GN=Wipi2 PE=1 SV=1;sp|Q80W47|WIPI2_MOUSE WD repeat domain phosphoinositide-interacting protein 2 OS=Mus musculus OX=10090 GN=Wipi2 PE=1 SV=1	2	2	2	2	0	1	0	2	0	1	0	1	0	2	0	1	0	1	0	2	0	1	9.6	9.6	9.6	46.434	425	425;445	0	12.094		By matching		By MS/MS		By MS/MS	0	2.1	0	9.6	0	2.1
D3YWM4	D3YWM4	7	1	1		Pcca	tr|D3YWM4|D3YWM4_MOUSE Propionyl-CoA carboxylase alpha chain, mitochondrial (Fragment) OS=Mus musculus OX=10090 GN=Pcca PE=1 SV=8	1	7	1	1	6	5	5	7	7	7	1	0	0	1	1	1	1	0	0	1	1	1	59.5	14.5	14.5	14.602	131	131	0	17.431	By matching	By matching	By matching	By MS/MS	By MS/MS	By matching	51.1	36.6	36.6	59.5	59.5	59.5
D3YWS5;E9QP13;Q80WP8	D3YWS5;E9QP13;Q80WP8	1;1;1	1;1;1	1;1;1	Acidic amino acid decarboxylase GADL1	Gadl1	tr|D3YWS5|D3YWS5_MOUSE Acidic amino acid decarboxylase GADL1 OS=Mus musculus OX=10090 GN=Gadl1 PE=3 SV=1;tr|E9QP13|E9QP13_MOUSE Acidic amino acid decarboxylase GADL1 OS=Mus musculus OX=10090 GN=Gadl1 PE=3 SV=1;sp|Q80WP8|GADL1_MOUSE Acidic amino acid decarb	3	1	1	1	1	1	1	1	1	1	1	1	1	1	1	1	1	1	1	1	1	1	1.7	1.7	1.7	54.484	478	478;502;550	0.0085727	6.293	By MS/MS	By matching	By matching	By MS/MS	By MS/MS	By MS/MS	1.7	1.7	1.7	1.7	1.7	1.7
D3YWS8;Q8CBY3	D3YWS8;Q8CBY3	1;1	1;1	1;1	Leukocyte receptor cluster member 8 homolog	Leng8	tr|D3YWS8|D3YWS8_MOUSE Leukocyte receptor cluster (LRC) member 8, isoform CRA_a OS=Mus musculus OX=10090 GN=Leng8 PE=1 SV=1;sp|Q8CBY3|LENG8_MOUSE Leukocyte receptor cluster member 8 homolog OS=Mus musculus OX=10090 GN=Leng8 PE=1 SV=1	2	1	1	1	0	0	0	1	1	0	0	0	0	1	1	0	0	0	0	1	1	0	2.2	2.2	2.2	88.463	801	801;785	0.0043541	9.8826				By MS/MS	By matching		0	0	0	2.2	2.2	0
D3YX27;Q9JIY5;F6XUR8;F6TCV0;S4R1B3;D3YX28;S4R1A8	D3YX27;Q9JIY5;F6XUR8;F6TCV0;S4R1B3;D3YX28	4;4;3;3;3;3;1	4;4;3;3;3;3;1	4;4;3;3;3;3;1	Serine protease HTRA2, mitochondrial	Htra2	tr|D3YX27|D3YX27_MOUSE Serine protease HTRA2, mitochondrial OS=Mus musculus OX=10090 GN=Htra2 PE=1 SV=1;sp|Q9JIY5|HTRA2_MOUSE Serine protease HTRA2, mitochondrial OS=Mus musculus OX=10090 GN=Htra2 PE=1 SV=2;tr|F6XUR8|F6XUR8_MOUSE Serine protease HTRA2, mit	7	4	4	4	2	4	1	0	0	0	2	4	1	0	0	0	2	4	1	0	0	0	15.7	15.7	15.7	45.822	426	426;458;249;294;328;361;137	0	29.763	By matching	By MS/MS	By matching				9.4	15.7	3.3	0	0	0
D3YX62;O70252;D3YXN4	D3YX62;O70252;D3YXN4	3;3;2	3;3;2	3;3;2	Heme oxygenase 2	Hmox2	tr|D3YX62|D3YX62_MOUSE Heme oxygenase 2 (Fragment) OS=Mus musculus OX=10090 GN=Hmox2 PE=1 SV=1;sp|O70252|HMOX2_MOUSE Heme oxygenase 2 OS=Mus musculus OX=10090 GN=Hmox2 PE=1 SV=1;tr|D3YXN4|D3YXN4_MOUSE Heme oxygenase 2 (Fragment) OS=Mus musculus OX=10090 GN	3	3	3	3	2	3	1	1	1	1	2	3	1	1	1	1	2	3	1	1	1	1	13.2	13.2	13.2	26.385	228	228;315;93	0	17.001	By MS/MS	By MS/MS	By matching	By MS/MS	By MS/MS	By MS/MS	7.5	13.2	3.5	3.9	3.9	3.9
D3YXP6;Q9D1G2	D3YXP6;Q9D1G2	12;12	12;12	12;12	Phosphomevalonate kinase	Pmvk	tr|D3YXP6|D3YXP6_MOUSE Phosphomevalonate kinase OS=Mus musculus OX=10090 GN=Pmvk PE=1 SV=1;sp|Q9D1G2|PMVK_MOUSE Phosphomevalonate kinase OS=Mus musculus OX=10090 GN=Pmvk PE=1 SV=3	2	12	12	12	10	10	10	9	9	9	10	10	10	9	9	9	10	10	10	9	9	9	73.4	73.4	73.4	17.942	158	158;192	0	93.577	By MS/MS	By MS/MS	By MS/MS	By MS/MS	By MS/MS	By MS/MS	61.4	56.3	61.4	50.6	62	50.6
D3YXW1;Q9D945;A0A1W2P865	D3YXW1;Q9D945;A0A1W2P865	2;2;1	2;2;1	2;2;1	Protein LLP homolog	Llph	tr|D3YXW1|D3YXW1_MOUSE MCG19223 OS=Mus musculus OX=10090 GN=Llph PE=1 SV=2;sp|Q9D945|LLPH_MOUSE Protein LLP homolog OS=Mus musculus OX=10090 GN=Llph PE=1 SV=1;tr|A0A1W2P865|A0A1W2P865_MOUSE Protein LLP homolog OS=Mus musculus OX=10090 GN=Llph PE=1 SV=1	3	2	2	2	2	2	2	1	2	2	2	2	2	1	2	2	2	2	2	1	2	2	29.2	29.2	29.2	15.391	130	130;130;76	0	16.972	By MS/MS	By MS/MS	By matching	By MS/MS	By matching	By MS/MS	29.2	29.2	29.2	12.3	29.2	29.2
D3YYA0;E9PU93;Q91X20;D6RI55	D3YYA0;E9PU93;Q91X20;D6RI55	2;2;2;1	2;2;2;1	2;2;2;1	Set1/Ash2 histone methyltransferase complex subunit ASH2	Ash2l	tr|D3YYA0|D3YYA0_MOUSE Set1/Ash2 histone methyltransferase complex subunit ASH2 OS=Mus musculus OX=10090 GN=Ash2l PE=1 SV=1;tr|E9PU93|E9PU93_MOUSE Set1/Ash2 histone methyltransferase complex subunit ASH2 OS=Mus musculus OX=10090 GN=Ash2l PE=1 SV=1;sp|Q91X2	4	2	2	2	1	0	0	2	1	1	1	0	0	2	1	1	1	0	0	2	1	1	5.4	5.4	5.4	56.411	501	501;534;623;346	0	12.621	By MS/MS			By MS/MS	By matching	By matching	1.6	0	0	5.4	1.6	1.6
F6UFG6;D3YYE1;D3Z7M9;O35381;Q64G17	F6UFG6;D3YYE1;D3Z7M9;O35381;Q64G17	4;4;4;4;2	3;3;3;3;1	3;3;3;3;1	Acidic leucine-rich nuclear phosphoprotein 32 family member A;Putative acidic leucine-rich nuclear phosphoprotein 32 family member C	Anp32a;Anp32c	tr|F6UFG6|F6UFG6_MOUSE Acidic leucine-rich nuclear phosphoprotein 32 family member A (Fragment) OS=Mus musculus OX=10090 GN=Anp32a PE=1 SV=1;tr|D3YYE1|D3YYE1_MOUSE Acidic leucine-rich nuclear phosphoprotein 32 family member A (Fragment) OS=Mus musculus OX=	5	4	3	3	4	1	1	2	2	1	3	0	0	1	1	0	3	0	0	1	1	0	29.7	23.9	23.9	15.306	138	138;198;233;247;123	0	19.483	By MS/MS	By matching	By matching	By MS/MS	By matching	By matching	29.7	5.8	5.8	12.3	17.4	5.8
D6RIL0;D6RI94;D3Z3R4;F6THL5;D3YYF2;E9Q7L3;D3Z1W6;E9Q7L2;D3Z1N4;E9Q4Y5;F8VQD1;Q8BSQ9	D6RIL0;D6RI94;D3Z3R4;F6THL5;D3YYF2;E9Q7L3;D3Z1W6;E9Q7L2;D3Z1N4;E9Q4Y5;F8VQD1;Q8BSQ9	5;5;5;5;5;5;5;5;5;5;5;5	5;5;5;5;5;5;5;5;5;5;5;5	5;5;5;5;5;5;5;5;5;5;5;5	Protein polybromo-1	Pbrm1	tr|D6RIL0|D6RIL0_MOUSE Protein polybromo-1 OS=Mus musculus OX=10090 GN=Pbrm1 PE=1 SV=1;tr|D6RI94|D6RI94_MOUSE Protein polybromo-1 OS=Mus musculus OX=10090 GN=Pbrm1 PE=1 SV=1;tr|D3Z3R4|D3Z3R4_MOUSE Protein polybromo-1 (Fragment) OS=Mus musculus OX=10090 GN=	12	5	5	5	5	2	4	1	4	3	5	2	4	1	4	3	5	2	4	1	4	3	7.7	7.7	7.7	99.018	856	856;860;931;1085;1460;1582;1582;1597;1652;1689;1704;1634	0	39.485	By MS/MS	By matching	By MS/MS	By matching	By MS/MS	By matching	7.7	2.8	6	2	5.7	4.7
D3YYK8;E9Q6X0;Q8R001;A0A0J9YVB9;Q3TG90;D3Z6G3;Q6PER3	D3YYK8;E9Q6X0;Q8R001;A0A0J9YVB9;Q3TG90;D3Z6G3;Q6PER3	2;2;2;1;1;1;1	2;2;2;1;1;1;1	2;2;2;1;1;1;1	Microtubule-associated protein RP/EB family member 2;Microtubule-associated protein RP/EB family member 3	Mapre2;Mapre3	tr|D3YYK8|D3YYK8_MOUSE Microtubule-associated protein RP/EB family member 2 (Fragment) OS=Mus musculus OX=10090 GN=Mapre2 PE=1 SV=1;tr|E9Q6X0|E9Q6X0_MOUSE Microtubule-associated protein RP/EB family member 2 OS=Mus musculus OX=10090 GN=Mapre2 PE=1 SV=1;sp|	7	2	2	2	2	0	2	2	2	2	2	0	2	2	2	2	2	0	2	2	2	2	11.5	11.5	11.5	29.425	260	260;284;326;140;171;266;281	0	12.707	By matching		By matching	By matching	By MS/MS	By MS/MS	11.5	0	11.5	11.5	11.5	11.5
D3YYK9;G3X9K3;F6YCJ0;A2A5R2	D3YYK9;G3X9K3;F6YCJ0;A2A5R2	2;2;1;1	2;2;1;1	2;2;1;1	Brefeldin A-inhibited guanine nucleotide-exchange protein 1;Brefeldin A-inhibited guanine nucleotide-exchange protein 2	Arfgef1;Arfgef2	tr|D3YYK9|D3YYK9_MOUSE Brefeldin A-inhibited guanine nucleotide-exchange protein 1 OS=Mus musculus OX=10090 GN=Arfgef1 PE=1 SV=1;sp|G3X9K3|BIG1_MOUSE Brefeldin A-inhibited guanine nucleotide-exchange protein 1 OS=Mus musculus OX=10090 GN=Arfgef1 PE=1 SV=1;	4	2	2	2	1	1	2	1	2	2	1	1	2	1	2	2	1	1	2	1	2	2	1.3	1.3	1.3	117.87	1054	1054;1846;283;1792	0.0019743	10.73	By matching	By matching	By matching	By matching	By MS/MS	By MS/MS	0.7	0.7	1.3	0.7	1.3	1.3
D3YYT1;Q922P9	D3YYT1;Q922P9	12;12	12;12	12;12	Putative oxidoreductase GLYR1	Glyr1	tr|D3YYT1|D3YYT1_MOUSE Putative oxidoreductase GLYR1 OS=Mus musculus OX=10090 GN=Glyr1 PE=1 SV=1;sp|Q922P9|GLYR1_MOUSE Putative oxidoreductase GLYR1 OS=Mus musculus OX=10090 GN=Glyr1 PE=1 SV=1	2	12	12	12	10	9	8	6	11	10	10	9	8	6	11	10	10	9	8	6	11	10	28.3	28.3	28.3	60.435	552	552;546	0	102.08	By MS/MS	By MS/MS	By MS/MS	By MS/MS	By MS/MS	By MS/MS	25.7	21.6	20.5	16.5	26.4	24.6
Q3TYK3;D3YZ00;E9PUH7;P70257	Q3TYK3;D3YZ00;E9PUH7;P70257	3;3;3;3	1;1;1;1	1;1;1;1	Nuclear factor 1;Nuclear factor 1 X-type	Nfix	tr|Q3TYK3|Q3TYK3_MOUSE Nuclear factor 1 OS=Mus musculus OX=10090 GN=Nfix PE=1 SV=1;tr|D3YZ00|D3YZ00_MOUSE Nuclear factor 1 (Fragment) OS=Mus musculus OX=10090 GN=Nfix PE=1 SV=1;tr|E9PUH7|E9PUH7_MOUSE Nuclear factor 1 OS=Mus musculus OX=10090 GN=Nfix PE=1 S	4	3	1	1	1	2	1	3	2	2	0	0	0	1	0	0	0	0	0	1	0	0	14.1	8.7	8.7	43.594	391	391;488;494;488	0.0085653	6.279	By matching	By matching	By matching	By MS/MS	By matching	By matching	2.6	5.4	2.6	14.1	5.4	5.4
D3YZ09;Q9CY66;F6SL78	D3YZ09;Q9CY66	4;4;1	4;4;1	4;4;1	H/ACA ribonucleoprotein complex subunit 1	Gar1	tr|D3YZ09|D3YZ09_MOUSE H/ACA ribonucleoprotein complex subunit (Fragment) OS=Mus musculus OX=10090 GN=Gar1 PE=1 SV=1;sp|Q9CY66|GAR1_MOUSE H/ACA ribonucleoprotein complex subunit 1 OS=Mus musculus OX=10090 GN=Gar1 PE=1 SV=1	3	4	4	4	3	3	4	4	3	4	3	3	4	4	3	4	3	3	4	4	3	4	22.7	22.7	22.7	20.448	198	198;231;79	0	27.301	By MS/MS	By MS/MS	By MS/MS	By MS/MS	By MS/MS	By MS/MS	18.2	18.2	22.7	22.7	18.2	22.7
D3YZ57;E9Q696;F8WI90;P06240;P39688;Q04736;P05480	D3YZ57;E9Q696;F8WI90;P06240;P39688;Q04736;P05480	1;1;1;1;1;1;1	1;1;1;1;1;1;1	1;1;1;1;1;1;1	Non-specific protein-tyrosine kinase;Proto-oncogene tyrosine-protein kinase LCK;Tyrosine-protein kinase Fyn;Tyrosine-protein kinase Yes;Neuronal proto-oncogene tyrosine-protein kinase Src	Fyn;Lck;Yes1;Src	tr|D3YZ57|D3YZ57_MOUSE Tyrosine-protein kinase OS=Mus musculus OX=10090 GN=Fyn PE=1 SV=1;tr|E9Q696|E9Q696_MOUSE Tyrosine-protein kinase OS=Mus musculus OX=10090 GN=Lck PE=1 SV=1;tr|F8WI90|F8WI90_MOUSE Tyrosine-protein kinase OS=Mus musculus OX=10090 GN=Src	7	1	1	1	1	1	0	0	0	0	1	1	0	0	0	0	1	1	0	0	0	0	2.1	2.1	2.1	54.426	482	482;520;535;509;537;541;541	0.0073657	6.4096	By MS/MS	By matching					2.1	2.1	0	0	0	0
D3YZN4;Q3ULF4;D3YXB7;G3UX97;D3Z342;F6W695	D3YZN4;Q3ULF4;D3YXB7	3;3;2;1;1;1	3;3;2;1;1;1	3;3;2;1;1;1	Paraplegin	Spg7	tr|D3YZN4|D3YZN4_MOUSE Paraplegin OS=Mus musculus OX=10090 GN=Spg7 PE=1 SV=1;sp|Q3ULF4|SPG7_MOUSE Paraplegin OS=Mus musculus OX=10090 GN=Spg7 PE=1 SV=1;tr|D3YXB7|D3YXB7_MOUSE Paraplegin OS=Mus musculus OX=10090 GN=Spg7 PE=1 SV=2	6	3	3	3	3	2	2	3	3	3	3	2	2	3	3	3	3	2	2	3	3	3	5.9	5.9	5.9	75.002	676	676;781;744;209;230;253	0	18.974	By MS/MS	By MS/MS	By MS/MS	By MS/MS	By MS/MS	By MS/MS	5.9	2.1	2.1	5.9	5.9	5.9
D3Z061;Q8C7R4	D3Z061;Q8C7R4	2;2	2;2	2;2	Ubiquitin-like modifier-activating enzyme 6	Uba6	tr|D3Z061|D3Z061_MOUSE Ubiquitin-like modifier-activating enzyme 6 OS=Mus musculus OX=10090 GN=Uba6 PE=1 SV=1;sp|Q8C7R4|UBA6_MOUSE Ubiquitin-like modifier-activating enzyme 6 OS=Mus musculus OX=10090 GN=Uba6 PE=1 SV=1	2	2	2	2	1	0	1	2	2	0	1	0	1	2	2	0	1	0	1	2	2	0	2.1	2.1	2.1	114.77	1022	1022;1053	0	11.657	By matching		By matching	By MS/MS	By MS/MS		1.2	0	1.2	2.1	2.1	0
D3Z067;O88848	D3Z067;O88848	2;2	2;2	2;2	ADP-ribosylation factor-like protein 6	Arl6	tr|D3Z067|D3Z067_MOUSE ADP-ribosylation factor-like protein 6 (Fragment) OS=Mus musculus OX=10090 GN=Arl6 PE=1 SV=1;sp|O88848|ARL6_MOUSE ADP-ribosylation factor-like protein 6 OS=Mus musculus OX=10090 GN=Arl6 PE=1 SV=1	2	2	2	2	1	0	0	1	2	2	1	0	0	1	2	2	1	0	0	1	2	2	8.8	8.8	8.8	22.258	194	194;186	0.0010035	11.099	By matching			By MS/MS	By MS/MS	By MS/MS	4.6	0	0	4.6	8.8	8.8
D3Z0B3	D3Z0B3	11	2	2		Acacb	tr|D3Z0B3|D3Z0B3_MOUSE Acetyl-CoA carboxylase 2 (Fragment) OS=Mus musculus OX=10090 GN=Acacb PE=1 SV=1	1	11	2	2	7	6	6	9	10	11	1	1	1	2	1	2	1	1	1	2	1	2	67.1	13	13	16.512	146	146	0	15.533	By matching	By MS/MS	By matching	By MS/MS	By MS/MS	By MS/MS	66.4	61.6	61.6	66.4	67.1	67.1
D3Z0M9	D3Z0M9	19	19	19		Ddx23	tr|D3Z0M9|D3Z0M9_MOUSE DEAD (Asp-Glu-Ala-Asp) box polypeptide 23 OS=Mus musculus OX=10090 GN=Ddx23 PE=1 SV=1	1	19	19	19	17	16	16	18	18	17	17	16	16	18	18	17	17	16	16	18	18	17	26.1	26.1	26.1	95.493	819	819	0	127.29	By MS/MS	By MS/MS	By MS/MS	By MS/MS	By MS/MS	By MS/MS	23.1	20.6	20.6	25.2	25.2	22.1
D3Z0S6;Q62189;F8VQ88	D3Z0S6;Q62189;F8VQ88	3;3;2	3;3;2	2;2;1	U1 small nuclear ribonucleoprotein A	Snrpa;Gm5145	tr|D3Z0S6|D3Z0S6_MOUSE U1 small nuclear ribonucleoprotein A (Fragment) OS=Mus musculus OX=10090 GN=Snrpa PE=1 SV=1;sp|Q62189|SNRPA_MOUSE U1 small nuclear ribonucleoprotein A OS=Mus musculus OX=10090 GN=Snrpa PE=1 SV=3;tr|F8VQ88|F8VQ88_MOUSE Uncharacterized	3	3	3	2	2	2	2	2	2	0	2	2	2	2	2	0	1	1	1	1	1	0	10.5	10.5	7.3	27.372	247	247;287;278	0	15.849	By MS/MS	By matching	By matching	By MS/MS	By matching		7.3	7.3	7.3	6.5	6.5	0
D3Z0Z6;D3Z136;Q8BHI7	D3Z0Z6;D3Z136;Q8BHI7	1;1;1	1;1;1	1;1;1	Elongation of very long chain fatty acids protein;Elongation of very long chain fatty acids protein 5	Elovl5	tr|D3Z0Z6|D3Z0Z6_MOUSE Elongation of very long chain fatty acids protein (Fragment) OS=Mus musculus OX=10090 GN=Elovl5 PE=1 SV=1;tr|D3Z136|D3Z136_MOUSE Elongation of very long chain fatty acids protein (Fragment) OS=Mus musculus OX=10090 GN=Elovl5 PE=1 SV=	3	1	1	1	1	1	1	1	1	1	1	1	1	1	1	1	1	1	1	1	1	1	18.3	18.3	18.3	8.3538	71	71;180;299	0	12.291	By MS/MS	By MS/MS	By MS/MS	By MS/MS	By MS/MS	By MS/MS	18.3	18.3	18.3	18.3	18.3	18.3
D3Z1S9;Q3TUU5;D3Z7L3;D3Z094	D3Z1S9;Q3TUU5;D3Z7L3;D3Z094	2;2;1;1	2;2;1;1	2;2;1;1	Testis-expressed sequence 30 protein	Tex30	tr|D3Z1S9|D3Z1S9_MOUSE Testis-expressed protein 30 (Fragment) OS=Mus musculus OX=10090 GN=Tex30 PE=1 SV=1;sp|Q3TUU5|TEX30_MOUSE Testis-expressed protein 30 OS=Mus musculus OX=10090 GN=Tex30 PE=1 SV=1;tr|D3Z7L3|D3Z7L3_MOUSE Testis-expressed protein 30 (Frag	4	2	2	2	2	0	1	2	2	2	2	0	1	2	2	2	2	0	1	2	2	2	39.4	39.4	39.4	7.9329	71	71;225;69;77	0	20.066	By matching		By matching	By MS/MS	By MS/MS	By matching	39.4	0	12.7	39.4	39.4	39.4
D3Z1Z8;D3Z5N2;P54227	D3Z1Z8;D3Z5N2;P54227	2;2;2	2;2;2	2;2;2	Stathmin	Stmn1	tr|D3Z1Z8|D3Z1Z8_MOUSE Stathmin (Fragment) OS=Mus musculus OX=10090 GN=Stmn1 PE=1 SV=1;tr|D3Z5N2|D3Z5N2_MOUSE Stathmin OS=Mus musculus OX=10090 GN=Stmn1 PE=1 SV=1;sp|P54227|STMN1_MOUSE Stathmin OS=Mus musculus OX=10090 GN=Stmn1 PE=1 SV=2	3	2	2	2	2	2	2	1	0	0	2	2	2	1	0	0	2	2	2	1	0	0	20.6	20.6	20.6	11.729	102	102;147;149	0	14.54	By MS/MS	By MS/MS	By matching	By matching			20.6	20.6	20.6	7.8	0	0
D3Z2B3;D3Z7X0;Q8K370	D3Z2B3;D3Z7X0;Q8K370	2;2;2	2;2;2	2;2;2	Acyl-CoA dehydrogenase family member 10	Acad12;Acad10	tr|D3Z2B3|D3Z2B3_MOUSE Acyl-Coenzyme A dehydrogenase family, member 12 OS=Mus musculus OX=10090 GN=Acad12 PE=1 SV=1;tr|D3Z7X0|D3Z7X0_MOUSE Acyl-Coenzyme A dehydrogenase family, member 12 OS=Mus musculus OX=10090 GN=Acad12 PE=1 SV=1;sp|Q8K370|ACD10_MOUSE Ac	3	2	2	2	1	1	1	1	2	1	1	1	1	1	2	1	1	1	1	1	2	1	7.2	7.2	7.2	41.35	373	373;555;1069	0	14.3	By MS/MS	By MS/MS	By MS/MS	By matching	By MS/MS	By matching	2.4	2.4	2.4	2.4	7.2	2.4
D3Z2B4;Q9Z0U0	D3Z2B4;Q9Z0U0	1;1	1;1	1;1	Xenotropic and polytropic retrovirus receptor 1	Xpr1	tr|D3Z2B4|D3Z2B4_MOUSE Xenotropic and polytropic retrovirus receptor 1 OS=Mus musculus OX=10090 GN=Xpr1 PE=1 SV=1;sp|Q9Z0U0|XPR1_MOUSE Xenotropic and polytropic retrovirus receptor 1 OS=Mus musculus OX=10090 GN=Xpr1 PE=1 SV=1	2	1	1	1	0	0	0	1	0	1	0	0	0	1	0	1	0	0	0	1	0	1	4.1	4.1	4.1	74.034	630	630;695	0.0042473	8.0757				By MS/MS		By matching	0	0	0	4.1	0	4.1
D3Z2H7;E9Q986;D3Z7H6;E9Q906;E9Q907;E9Q905;E9Q8Z4;E9Q8Z9;D3Z2H2;E9Q903;E9Q901;E9Q904;G3X9V2;E9Q8Z5;E9Q8Z6;E9Q8Z8;P30999	D3Z2H7;E9Q986;D3Z7H6;E9Q906;E9Q907;E9Q905;E9Q8Z4;E9Q8Z9;D3Z2H2;E9Q903;E9Q901;E9Q904;G3X9V2;E9Q8Z5;E9Q8Z6;E9Q8Z8;P30999	2;2;2;2;2;2;2;2;2;2;2;2;2;2;2;2;2	2;2;2;2;2;2;2;2;2;2;2;2;2;2;2;2;2	2;2;2;2;2;2;2;2;2;2;2;2;2;2;2;2;2	Catenin delta-1	Ctnnd1	tr|D3Z2H7|D3Z2H7_MOUSE Catenin delta-1 OS=Mus musculus OX=10090 GN=Ctnnd1 PE=1 SV=1;tr|E9Q986|E9Q986_MOUSE Catenin delta-1 OS=Mus musculus OX=10090 GN=Ctnnd1 PE=1 SV=1;tr|D3Z7H6|D3Z7H6_MOUSE Catenin delta-1 OS=Mus musculus OX=10090 GN=Ctnnd1 PE=1 SV=1;tr|E	17	2	2	2	2	1	1	1	1	1	2	1	1	1	1	1	2	1	1	1	1	1	3.9	3.9	3.9	67.935	609	609;830;837;839;860;866;868;878;884;892;907;913;932;940;961;967;938	0	12.76	By MS/MS	By matching	By matching	By matching	By MS/MS	By matching	3.9	1.3	2.6	1.3	2.6	1.3
D3Z2H9;E9Q5J9;A0A0R4J1P2;P21107;CON__Q3SX28;A2AIM4;P58774;E9Q452;Q8BSH3;Q8BP43;E9Q450;E9Q448;B7ZNL3;E9Q454;F8WID5;P58771;D3YVR0;S4R2U0;A2AIM5;Q6IRU2	D3Z2H9;E9Q5J9;A0A0R4J1P2;P21107	16;13;9;9;6;6;6;5;5;5;5;5;5;5;5;5;4;4;3;1	16;13;9;9;6;6;6;5;5;5;5;5;5;5;5;5;4;4;3;1	4;4;0;0;0;0;0;0;0;0;0;0;0;0;0;0;0;0;0;0	Tropomyosin alpha-3 chain	Tpm3-rs7;Tpm3	tr|D3Z2H9|D3Z2H9_MOUSE Uncharacterized protein OS=Mus musculus OX=10090 GN=Tpm3-rs7 PE=3 SV=1;tr|E9Q5J9|E9Q5J9_MOUSE Tropomyosin alpha-3 chain OS=Mus musculus OX=10090 GN=Tpm3 PE=1 SV=1;tr|A0A0R4J1P2|A0A0R4J1P2_MOUSE Tropomyosin alpha-3 chain OS=Mus muscul	20	16	16	4	14	13	9	5	3	5	14	13	9	5	3	5	3	3	1	2	1	1	57.7	57.7	13.7	28.991	248	248;285;284;285;284;284;284;281;284;284;284;284;284;287;326;284;71;157;105;248	0	127.37	By MS/MS	By MS/MS	By MS/MS	By matching	By MS/MS	By matching	52	48.8	38.3	23.4	14.5	21
D3Z2K2;Q9CR88	D3Z2K2;Q9CR88	2;2	2;2	2;2	28S ribosomal protein S14, mitochondrial	Mrps14	tr|D3Z2K2|D3Z2K2_MOUSE 28S ribosomal protein S14, mitochondrial OS=Mus musculus OX=10090 GN=Mrps14 PE=1 SV=1;sp|Q9CR88|RT14_MOUSE 28S ribosomal protein S14, mitochondrial OS=Mus musculus OX=10090 GN=Mrps14 PE=1 SV=1	2	2	2	2	2	1	1	1	2	2	2	1	1	1	2	2	2	1	1	1	2	2	23	23	23	14.279	122	122;128	0	19.512	By MS/MS	By matching	By MS/MS	By MS/MS	By MS/MS	By MS/MS	23	10.7	10.7	12.3	23	23
D3Z383;Q07646;D3YZ83;D3Z3U2;D3YZU2	D3Z383;Q07646	11;11;5;1;1	11;11;5;1;1	11;11;5;1;1	Mesoderm-specific transcript protein	Mest	tr|D3Z383|D3Z383_MOUSE Mesoderm specific transcript, isoform CRA_a OS=Mus musculus OX=10090 GN=Mest PE=1 SV=2;sp|Q07646|MEST_MOUSE Mesoderm-specific transcript protein OS=Mus musculus OX=10090 GN=Mest PE=2 SV=1	5	11	11	11	9	8	8	5	11	10	9	8	8	5	11	10	9	8	8	5	11	10	44.4	44.4	44.4	39.502	342	342;335;145;112;133	0	132.97	By MS/MS	By MS/MS	By MS/MS	By MS/MS	By MS/MS	By MS/MS	38.3	36.8	31.9	18.4	44.4	37.1
G3UXB5;G3XA75;G3UXX9;G3XA66;D3Z3F4;F7C846;P47802	G3UXB5;G3XA75;G3UXX9;G3XA66;D3Z3F4;F7C846;P47802	1;1;1;1;1;1;1	1;1;1;1;1;1;1	1;1;1;1;1;1;1	Metaxin-1	Mtx1	tr|G3UXB5|G3UXB5_MOUSE Metaxin-1 (Fragment) OS=Mus musculus OX=10090 GN=Mtx1 PE=1 SV=1;tr|G3XA75|G3XA75_MOUSE Metaxin-1 (Fragment) OS=Mus musculus OX=10090 GN=Mtx1 PE=1 SV=1;tr|G3UXX9|G3UXX9_MOUSE Metaxin-1 (Fragment) OS=Mus musculus OX=10090 GN=Mtx1 PE=1	7	1	1	1	1	1	0	0	1	1	1	1	0	0	1	1	1	1	0	0	1	1	46.7	46.7	46.7	3.6733	30	30;172;185;298;360;461;317	0.0042453	8.0694	By MS/MS	By matching			By MS/MS	By matching	46.7	46.7	0	0	46.7	46.7
D3Z3S1;Q9WUQ2	D3Z3S1;Q9WUQ2	1;1	1;1	1;1	Prolactin regulatory element-binding protein	Preb	tr|D3Z3S1|D3Z3S1_MOUSE Prolactin regulatory element binding, isoform CRA_b OS=Mus musculus OX=10090 GN=Preb PE=1 SV=1;sp|Q9WUQ2|PREB_MOUSE Prolactin regulatory element-binding protein OS=Mus musculus OX=10090 GN=Preb PE=1 SV=1	2	1	1	1	0	0	0	1	0	1	0	0	0	1	0	1	0	0	0	1	0	1	6.9	6.9	6.9	37.965	350	350;417	0.0066284	6.6947				By MS/MS		By matching	0	0	0	6.9	0	6.9
D3Z3V3;P42209;D3YVG1;A0A0U1RQA1	D3Z3V3;P42209;D3YVG1;A0A0U1RQA1	2;2;1;1	2;2;1;1	2;2;1;1	Septin-1	2022-09-01	tr|D3Z3V3|D3Z3V3_MOUSE Septin-1 OS=Mus musculus OX=10090 GN=Sept1 PE=1 SV=1;sp|P42209|SEPT1_MOUSE Septin-1 OS=Mus musculus OX=10090 GN=Sept1 PE=1 SV=2;tr|D3YVG1|D3YVG1_MOUSE Septin-1 (Fragment) OS=Mus musculus OX=10090 GN=Sept1 PE=1 SV=1;tr|A0A0U1RQA1|A0A0	4	2	2	2	2	1	1	2	1	2	2	1	1	2	1	2	2	1	1	2	1	2	5.6	5.6	5.6	38.797	338	338;366;186;328	0.0043732	10.293	By matching	By matching	By matching	By MS/MS	By matching	By MS/MS	5.6	3.3	3.3	5.6	3.3	5.6
D3Z456;Q99N95;A0A1L1SU47;F6W7C7	D3Z456;Q99N95;A0A1L1SU47;F6W7C7	5;5;4;4	5;5;4;4	5;5;4;4	39S ribosomal protein L3, mitochondrial	Mrpl3	tr|D3Z456|D3Z456_MOUSE 39S ribosomal protein L3, mitochondrial OS=Mus musculus OX=10090 GN=Mrpl3 PE=1 SV=1;sp|Q99N95|RM03_MOUSE 39S ribosomal protein L3, mitochondrial OS=Mus musculus OX=10090 GN=Mrpl3 PE=1 SV=1;tr|A0A1L1SU47|A0A1L1SU47_MOUSE 39S ribosomal	4	5	5	5	3	4	3	4	5	5	3	4	3	4	5	5	3	4	3	4	5	5	26.6	26.6	26.6	33.994	304	304;348;137;156	0	37.876	By MS/MS	By matching	By MS/MS	By MS/MS	By MS/MS	By MS/MS	10.2	23.7	10.2	16.1	26.6	26.6
D3Z458;Q9CRA4;D3YTN3	D3Z458;Q9CRA4;D3YTN3	2;2;1	2;2;1	2;2;1	Methylsterol monooxygenase 1	Msmo1	tr|D3Z458|D3Z458_MOUSE Methylsterol monooxygenase 1 (Fragment) OS=Mus musculus OX=10090 GN=Msmo1 PE=1 SV=1;sp|Q9CRA4|MSMO1_MOUSE Methylsterol monooxygenase 1 OS=Mus musculus OX=10090 GN=Msmo1 PE=1 SV=1;tr|D3YTN3|D3YTN3_MOUSE Methylsterol monooxygenase 1 (F	3	2	2	2	1	0	0	2	2	1	1	0	0	2	2	1	1	0	0	2	2	1	21.1	21.1	21.1	12.873	109	109;293;76	0	12.48	By matching			By matching	By MS/MS	By matching	10.1	0	0	21.1	21.1	11
D3Z487;Q99LD9;D3Z7J6	D3Z487;Q99LD9;D3Z7J6	5;5;4	5;5;4	5;5;4	Translation initiation factor eIF-2B subunit beta	Eif2b2	tr|D3Z487|D3Z487_MOUSE Translation initiation factor eIF-2B subunit beta (Fragment) OS=Mus musculus OX=10090 GN=Eif2b2 PE=1 SV=1;sp|Q99LD9|EI2BB_MOUSE Translation initiation factor eIF-2B subunit beta OS=Mus musculus OX=10090 GN=Eif2b2 PE=1 SV=1;tr|D3Z7J6|	3	5	5	5	4	4	4	4	5	5	4	4	4	4	5	5	4	4	4	4	5	5	22.8	22.8	22.8	33.816	302	302;351;228	0	40.954	By MS/MS	By matching	By MS/MS	By MS/MS	By MS/MS	By matching	20.5	20.5	16.6	16.6	22.8	22.8
G3X9X5;D3Z5I1;Q3UPF5	G3X9X5;D3Z5I1;Q3UPF5	1;1;1	1;1;1	1;1;1	Zinc finger CCCH-type antiviral protein 1	Zc3hav1	tr|G3X9X5|G3X9X5_MOUSE Zinc finger CCCH type, antiviral 1, isoform CRA_b OS=Mus musculus OX=10090 GN=Zc3hav1 PE=1 SV=1;tr|D3Z5I1|D3Z5I1_MOUSE Zinc finger CCCH-type antiviral protein 1 OS=Mus musculus OX=10090 GN=Zc3hav1 PE=1 SV=1;sp|Q3UPF5|ZCCHV_MOUSE Zinc	3	1	1	1	1	0	0	1	1	1	1	0	0	1	1	1	1	0	0	1	1	1	2.1	2.1	2.1	76.412	673	673;996;946	0.0045683	7.1811	By matching			By MS/MS	By MS/MS	By MS/MS	2.1	0	0	2.1	2.1	2.1
D3Z6I8;E9Q7Q3	D3Z6I8;E9Q7Q3	15;15	3;3	3;3		Tpm3	tr|D3Z6I8|D3Z6I8_MOUSE Tropomyosin alpha-3 chain OS=Mus musculus OX=10090 GN=Tpm3 PE=1 SV=1;tr|E9Q7Q3|E9Q7Q3_MOUSE Tropomyosin alpha-3 chain OS=Mus musculus OX=10090 GN=Tpm3 PE=1 SV=1	2	15	3	3	14	13	10	3	2	4	3	3	2	0	0	0	3	3	2	0	0	0	49.8	6.1	6.1	28.723	247	247;248	0	23.263	By MS/MS	By MS/MS	By matching	By matching	By matching	By matching	47	44.1	41.3	15.8	11.7	18.2
D3Z6S1;Q8BM55	D3Z6S1;Q8BM55	3;3	3;3	3;3	Transmembrane protein 214	Tmem214	tr|D3Z6S1|D3Z6S1_MOUSE Transmembrane protein 214 OS=Mus musculus OX=10090 GN=Tmem214 PE=1 SV=3;sp|Q8BM55|TM214_MOUSE Transmembrane protein 214 OS=Mus musculus OX=10090 GN=Tmem214 PE=1 SV=1	2	3	3	3	1	0	2	1	2	1	1	0	2	1	2	1	1	0	2	1	2	1	5.9	5.9	5.9	71.302	642	642;687	0	20.94	By MS/MS		By MS/MS	By matching	By MS/MS	By MS/MS	1.6	0	3.7	1.6	3.7	1.6
E9QAS9;E9QAT0;D3Z6U8;E9QNF5;Q6AXB7;E9QAS8;P35922	E9QAS9;E9QAT0;D3Z6U8;E9QNF5;Q6AXB7;E9QAS8;P35922	8;8;8;8;8;8;8	6;6;6;6;6;6;6	6;6;6;6;6;6;6	Fragile X mental retardation protein 1 homolog	Fmr1	tr|E9QAS9|E9QAS9_MOUSE Synaptic functional regulator FMR1 OS=Mus musculus OX=10090 GN=Fmr1 PE=1 SV=1;tr|E9QAT0|E9QAT0_MOUSE Synaptic functional regulator FMR1 OS=Mus musculus OX=10090 GN=Fmr1 PE=1 SV=1;tr|D3Z6U8|D3Z6U8_MOUSE Synaptic functional regulator F	7	8	6	6	8	3	5	7	6	6	6	2	3	5	4	4	6	2	3	5	4	4	15.2	10.6	10.6	65.918	585	585;589;591;593;614;631;614	0	38.904	By MS/MS	By matching	By MS/MS	By MS/MS	By MS/MS	By MS/MS	15.2	4.4	10.1	13	11.5	11.5
D3Z6W2;Q06180	D3Z6W2;Q06180	1;1	1;1	1;1	Tyrosine-protein phosphatase non-receptor type;Tyrosine-protein phosphatase non-receptor type 2	Ptpn2	tr|D3Z6W2|D3Z6W2_MOUSE Tyrosine-protein phosphatase non-receptor type OS=Mus musculus OX=10090 GN=Ptpn2 PE=1 SV=1;sp|Q06180|PTN2_MOUSE Tyrosine-protein phosphatase non-receptor type 2 OS=Mus musculus OX=10090 GN=Ptpn2 PE=1 SV=2	2	1	1	1	1	0	0	0	1	1	1	0	0	0	1	1	1	0	0	0	1	1	3	3	3	42.291	363	363;406	0.0045788	7.2114	By MS/MS				By MS/MS	By MS/MS	3	0	0	0	3	3
D3Z700;F6YA33;E9Q6K1;O08811	D3Z700;F6YA33;E9Q6K1;O08811	1;1;1;1	1;1;1;1	1;1;1;1	TFIIH basal transcription factor complex helicase XPD subunit	Ercc2	tr|D3Z700|D3Z700_MOUSE General transcription and DNA repair factor IIH helicase subunit XPD OS=Mus musculus OX=10090 GN=Ercc2 PE=1 SV=1;tr|F6YA33|F6YA33_MOUSE General transcription and DNA repair factor IIH helicase subunit XPD (Fragment) OS=Mus musculus O	4	1	1	1	0	0	0	1	1	1	0	0	0	1	1	1	0	0	0	1	1	1	4.9	4.9	4.9	57.97	508	508;684;739;760	0	11.701				By MS/MS	By matching	By MS/MS	0	0	0	4.9	4.9	4.9
D3Z780;Q61749;A0A0J9YUY0;F7CPG6;A0A0J9YTQ7	D3Z780;Q61749;A0A0J9YUY0	15;15;8;2;1	15;15;8;2;1	15;15;8;2;1	Translation initiation factor eIF-2B subunit delta	Eif2b4	tr|D3Z780|D3Z780_MOUSE Translation initiation factor eIF-2B subunit delta OS=Mus musculus OX=10090 GN=Eif2b4 PE=1 SV=1;sp|Q61749|EI2BD_MOUSE Translation initiation factor eIF-2B subunit delta OS=Mus musculus OX=10090 GN=Eif2b4 PE=1 SV=2;tr|A0A0J9YUY0|A0A0J	5	15	15	15	9	8	9	12	15	12	9	8	9	12	15	12	9	8	9	12	15	12	41	41	41	62.352	566	566;524;245;163;100	0	146.31	By MS/MS	By MS/MS	By MS/MS	By MS/MS	By MS/MS	By MS/MS	24.2	18.4	21.9	32.7	41	31.4
D3Z7A7;Q6ZPF4	D3Z7A7;Q6ZPF4	4;4	4;4	2;2	Formin-like protein 3	Fmnl3	tr|D3Z7A7|D3Z7A7_MOUSE Formin-like protein 3 OS=Mus musculus OX=10090 GN=Fmnl3 PE=1 SV=1;sp|Q6ZPF4|FMNL3_MOUSE Formin-like protein 3 OS=Mus musculus OX=10090 GN=Fmnl3 PE=1 SV=2	2	4	4	2	3	2	3	3	3	3	3	2	3	3	3	3	1	0	1	1	2	1	4.4	4.4	1.9	116.92	1027	1027;1028	0	24.878	By MS/MS	By MS/MS	By MS/MS	By MS/MS	By MS/MS	By MS/MS	3.3	2.4	3.3	3.3	3.3	3.3
D3Z7C0;Q9Z2Q5	D3Z7C0;Q9Z2Q5	5;5	5;5	5;5	39S ribosomal protein L40, mitochondrial	Mrpl40	tr|D3Z7C0|D3Z7C0_MOUSE 39S ribosomal protein L40, mitochondrial OS=Mus musculus OX=10090 GN=Mrpl40 PE=1 SV=1;sp|Q9Z2Q5|RM40_MOUSE 39S ribosomal protein L40, mitochondrial OS=Mus musculus OX=10090 GN=Mrpl40 PE=1 SV=2	2	5	5	5	2	2	2	3	5	3	2	2	2	3	5	3	2	2	2	3	5	3	48.1	48.1	48.1	19.378	162	162;206	0	38.107	By matching	By matching	By matching	By MS/MS	By MS/MS	By MS/MS	15.4	15.4	15.4	26.5	48.1	32.1
D3Z7F0;P16125	D3Z7F0;P16125	3;3	1;1	1;1	L-lactate dehydrogenase;L-lactate dehydrogenase B chain	Ldhb	tr|D3Z7F0|D3Z7F0_MOUSE L-lactate dehydrogenase (Fragment) OS=Mus musculus OX=10090 GN=Ldhb PE=1 SV=1;sp|P16125|LDHB_MOUSE L-lactate dehydrogenase B chain OS=Mus musculus OX=10090 GN=Ldhb PE=1 SV=2	2	3	1	1	2	2	1	2	1	1	0	0	0	1	0	0	0	0	0	1	0	0	29.8	17.2	17.2	21.444	198	198;334	0	13.859	By matching	By matching	By matching	By MS/MS	By matching	By matching	12.6	12.6	6.1	23.2	6.1	6.1
D3Z7F7;Q8BFS6	D3Z7F7;Q8BFS6	1;1	1;1	1;1	Serine/threonine-protein phosphatase CPPED1	Cpped1	tr|D3Z7F7|D3Z7F7_MOUSE Serine/threonine-protein phosphatase CPPED1 (Fragment) OS=Mus musculus OX=10090 GN=Cpped1 PE=1 SV=1;sp|Q8BFS6|CPPED_MOUSE Serine/threonine-protein phosphatase CPPED1 OS=Mus musculus OX=10090 GN=Cpped1 PE=1 SV=1	2	1	1	1	1	1	1	1	0	0	1	1	1	1	0	0	1	1	1	1	0	0	4.6	4.6	4.6	27.215	240	240;312	0.0066167	6.6804	By MS/MS	By matching	By MS/MS	By MS/MS			4.6	4.6	4.6	4.6	0	0
Q3UU56;D3Z7I0;Q8BL74	Q3UU56;D3Z7I0;Q8BL74	2;2;2	2;2;2	2;2;2	General transcription factor 3C polypeptide 2	Gm29609;Gtf3c2	tr|Q3UU56|Q3UU56_MOUSE Uncharacterized protein OS=Mus musculus OX=10090 GN=Gm29609 PE=2 SV=1;tr|D3Z7I0|D3Z7I0_MOUSE General transcription factor 3C polypeptide 2 OS=Mus musculus OX=10090 GN=Gtf3c2 PE=1 SV=1;sp|Q8BL74|TF3C2_MOUSE General transcription facto	3	2	2	2	1	0	1	1	2	1	1	0	1	1	2	1	1	0	1	1	2	1	2.5	2.5	2.5	100.31	907	907;950;907	0.0043796	10.318	By matching		By matching	By MS/MS	By MS/MS	By matching	1.7	0	0.9	0.9	2.5	1.7
D3Z7P0;Q8K3W0;E9Q8Q1;A0A0J9YV56;E9Q0U3	D3Z7P0;Q8K3W0;E9Q8Q1;A0A0J9YV56;E9Q0U3	4;4;2;2;2	4;4;2;2;2	4;4;2;2;2	BRCA1-A complex subunit BRE	Bre	tr|D3Z7P0|D3Z7P0_MOUSE BRISC and BRCA1-A complex member 2 OS=Mus musculus OX=10090 GN=Babam2 PE=1 SV=3;sp|Q8K3W0|BABA2_MOUSE BRISC and BRCA1-A complex member 2 OS=Mus musculus OX=10090 GN=Babam2 PE=1 SV=2;tr|E9Q8Q1|E9Q8Q1_MOUSE BRISC and BRCA1-A complex me	5	4	4	4	2	2	1	2	3	2	2	2	1	2	3	2	2	2	1	2	3	2	19	19	19	43.749	385	385;383;43;63;205	0	26.558	By MS/MS	By MS/MS	By MS/MS	By MS/MS	By MS/MS	By MS/MS	7.3	7.3	3.6	7.3	15.3	7.3
D3Z7P3;D3Z7P4	D3Z7P3;D3Z7P4	2;1	2;1	2;1	Glutaminase kidney isoform, mitochondrial	Gls	sp|D3Z7P3|GLSK_MOUSE Glutaminase kidney isoform, mitochondrial OS=Mus musculus OX=10090 GN=Gls PE=1 SV=1;tr|D3Z7P4|D3Z7P4_MOUSE Glutaminase kidney isoform, mitochondrial OS=Mus musculus OX=10090 GN=Gls PE=1 SV=1	2	2	2	2	2	1	1	2	0	1	2	1	1	2	0	1	2	1	1	2	0	1	3.7	3.7	3.7	73.963	674	674;491	0	12.857	By MS/MS	By matching	By matching	By matching		By matching	3.7	1.5	1.5	3.7	0	1.5
D6RDT6;Q91W96	D6RDT6;Q91W96	1;1	1;1	1;1	Anaphase-promoting complex subunit 4	Anapc4	tr|D6RDT6|D6RDT6_MOUSE Anaphase-promoting complex subunit 4 OS=Mus musculus OX=10090 GN=Anapc4 PE=1 SV=1;sp|Q91W96|APC4_MOUSE Anaphase-promoting complex subunit 4 OS=Mus musculus OX=10090 GN=Anapc4 PE=1 SV=1	2	1	1	1	0	0	1	1	1	1	0	0	1	1	1	1	0	0	1	1	1	1	19.5	19.5	19.5	9.4089	82	82;807	0.0049639	6.996			By matching	By matching	By MS/MS	By matching	0	0	19.5	19.5	19.5	19.5
D6REG4;Q91Z53;B1AXQ0	D6REG4;Q91Z53;B1AXQ0	2;2;1	2;2;1	2;2;1	Glyoxylate reductase/hydroxypyruvate reductase	Grhpr	tr|D6REG4|D6REG4_MOUSE Glyoxylate reductase/hydroxypyruvate reductase OS=Mus musculus OX=10090 GN=Grhpr PE=1 SV=1;sp|Q91Z53|GRHPR_MOUSE Glyoxylate reductase/hydroxypyruvate reductase OS=Mus musculus OX=10090 GN=Grhpr PE=1 SV=1;tr|B1AXQ0|B1AXQ0_MOUSE Glyoxy	3	2	2	2	1	2	0	0	0	0	1	2	0	0	0	0	1	2	0	0	0	0	15.2	15.2	15.2	21.262	197	197;328;222	0	11.89	By MS/MS	By MS/MS					5.1	15.2	0	0	0	0
D6REU0;Q9CV28	D6REU0;Q9CV28	1;1	1;1	1;1	Protein FAM188A	Fam188a	tr|D6REU0|D6REU0_MOUSE MINDY lysine 48 deubiquitinase 3 (Fragment) OS=Mus musculus OX=10090 GN=Mindy3 PE=1 SV=2;sp|Q9CV28|MINY3_MOUSE Ubiquitin carboxyl-terminal hydrolase MINDY-3 OS=Mus musculus OX=10090 GN=MINDY3 PE=1 SV=2	2	1	1	1	1	0	0	1	0	0	1	0	0	1	0	0	1	0	0	1	0	0	6.5	6.5	6.5	25.63	230	230;444	0.0073721	6.4274	By matching			By MS/MS			6.5	0	0	6.5	0	0
E0CYH4;Q8C6G8;F7DFQ2;F8WH48	E0CYH4;Q8C6G8	4;4;1;1	4;4;1;1	4;4;1;1	WD repeat-containing protein 26	Wdr26	tr|E0CYH4|E0CYH4_MOUSE WD repeat-containing protein 26 OS=Mus musculus OX=10090 GN=Wdr26 PE=1 SV=1;sp|Q8C6G8|WDR26_MOUSE WD repeat-containing protein 26 OS=Mus musculus OX=10090 GN=Wdr26 PE=1 SV=3	4	4	4	4	3	2	1	2	4	1	3	2	1	2	4	1	3	2	1	2	4	1	9	9	9	68.879	625	625;641;147;183	0	25.667	By MS/MS	By MS/MS	By matching	By matching	By MS/MS	By MS/MS	7.5	4.6	1.6	4.3	9	1.6
F7D432;E9PWE0;E0CYV0;P23506;F6TXE3	F7D432;E9PWE0;E0CYV0;P23506	4;4;4;4;1	4;4;4;4;1	4;4;4;4;1	Protein-L-isoaspartate O-methyltransferase;Protein-L-isoaspartate(D-aspartate) O-methyltransferase	Pcmt1	tr|F7D432|F7D432_MOUSE Protein-L-isoaspartate O-methyltransferase (Fragment) OS=Mus musculus OX=10090 GN=Pcmt1 PE=1 SV=1;tr|E9PWE0|E9PWE0_MOUSE Protein-L-isoaspartate O-methyltransferase OS=Mus musculus OX=10090 GN=Pcmt1 PE=1 SV=1;tr|E0CYV0|E0CYV0_MOUSE Pr	5	4	4	4	3	4	1	0	0	0	3	4	1	0	0	0	3	4	1	0	0	0	33.6	33.6	33.6	29.167	271	271;285;286;227;111	0	30.44	By MS/MS	By MS/MS	By matching				21	33.6	6.3	0	0	0
E0CZ22;D3Z624	E0CZ22;D3Z624	3;2	3;2	3;2		Mroh1	tr|E0CZ22|E0CZ22_MOUSE Maestro heat-like repeat family member 1 OS=Mus musculus OX=10090 GN=Mroh1 PE=1 SV=1;tr|D3Z624|D3Z624_MOUSE Maestro heat-like repeat family member 1 OS=Mus musculus OX=10090 GN=Mroh1 PE=1 SV=2	2	3	3	3	1	1	2	2	3	3	1	1	2	2	3	3	1	1	2	2	3	3	1.6	1.6	1.6	181.79	1640	1640;1094	0	17.711	By matching	By matching	By matching	By MS/MS	By MS/MS	By MS/MS	0.5	0.5	1.2	1.1	1.6	1.6
E0CZ72;P28740;F8VQ42;Q8C0N1	E0CZ72;P28740;F8VQ42	11;11;10;1	11;11;10;1	11;11;10;1	Kinesin-like protein;Kinesin-like protein KIF2A	Kif2a	tr|E0CZ72|E0CZ72_MOUSE Kinesin-like protein OS=Mus musculus OX=10090 GN=Kif2a PE=1 SV=1;sp|P28740|KIF2A_MOUSE Kinesin-like protein KIF2A OS=Mus musculus OX=10090 GN=Kif2a PE=1 SV=2;tr|F8VQ42|F8VQ42_MOUSE Kinesin-like protein (Fragment) OS=Mus musculus OX=1	4	11	11	11	4	5	8	8	8	9	4	5	8	8	8	9	4	5	8	8	8	9	14	14	14	83.86	743	743;705;671;668	0	69.081	By matching	By MS/MS	By MS/MS	By MS/MS	By MS/MS	By MS/MS	4.6	6.1	9.8	10.2	10.5	11.4
E0CZ81;Q8CIV8	E0CZ81;Q8CIV8	3;3	3;3	3;3	Tubulin-specific chaperone E	Tbce	tr|E0CZ81|E0CZ81_MOUSE Tubulin-specific chaperone E OS=Mus musculus OX=10090 GN=Tbce PE=1 SV=1;sp|Q8CIV8|TBCE_MOUSE Tubulin-specific chaperone E OS=Mus musculus OX=10090 GN=Tbce PE=1 SV=1	2	3	3	3	2	0	1	2	1	2	2	0	1	2	1	2	2	0	1	2	1	2	13.8	13.8	13.8	47.976	428	428;524	0	24.293	By matching		By matching	By MS/MS	By MS/MS	By matching	8.4	0	5.6	8.2	5.6	8.4
E0CZE0;Q8VBW6	E0CZE0;Q8VBW6	2;2	2;2	2;2	NEDD8-activating enzyme E1 regulatory subunit	Nae1	tr|E0CZE0|E0CZE0_MOUSE NEDD8-activating enzyme E1 regulatory subunit OS=Mus musculus OX=10090 GN=Nae1 PE=1 SV=1;sp|Q8VBW6|ULA1_MOUSE NEDD8-activating enzyme E1 regulatory subunit OS=Mus musculus OX=10090 GN=Nae1 PE=1 SV=1	2	2	2	2	2	1	1	1	2	1	2	1	1	1	2	1	2	1	1	1	2	1	4.7	4.7	4.7	57.619	510	510;534	0	14.74	By MS/MS	By matching	By matching	By matching	By matching	By matching	4.7	1.8	1.8	1.8	4.7	1.8
E9PU96;Q571H0	E9PU96;Q571H0	10;10	10;10	10;10	Nucleolar pre-ribosomal-associated protein 1	Urb1	tr|E9PU96|E9PU96_MOUSE Nucleolar pre-ribosomal-associated protein 1 OS=Mus musculus OX=10090 GN=Urb1 PE=1 SV=1;sp|Q571H0|NPA1P_MOUSE Nucleolar pre-ribosomal-associated protein 1 OS=Mus musculus OX=10090 GN=Urb1 PE=1 SV=2	2	10	10	10	4	2	5	4	7	8	4	2	5	4	7	8	4	2	5	4	7	8	6.8	6.8	6.8	254.84	2277	2277;2274	0	63.459	By MS/MS	By matching	By MS/MS	By MS/MS	By MS/MS	By MS/MS	2.7	0.8	2.4	2.4	5	5.1
E9PUA2;Q5BLK4;A0A286YDD7	E9PUA2;Q5BLK4;A0A286YDD7	2;2;1	2;2;1	2;2;1	Terminal uridylyltransferase 7	Zcchc6	tr|E9PUA2|E9PUA2_MOUSE Terminal uridylyl transferase 7 OS=Mus musculus OX=10090 GN=Tut7 PE=1 SV=1;sp|Q5BLK4|TUT7_MOUSE Terminal uridylyltransferase 7 OS=Mus musculus OX=10090 GN=Tut7 PE=1 SV=3;tr|A0A286YDD7|A0A286YDD7_MOUSE Terminal uridylyl transferase 7	3	2	2	2	1	1	0	1	1	0	1	1	0	1	1	0	1	1	0	1	1	0	1.8	1.8	1.8	167.15	1474	1474;1491;1089	0	14.533	By matching	By matching		By MS/MS	By MS/MS		1.4	1.4	0	0.5	1.4	0
E9PUA5;Q9QWT9;G3UXN2;G3UX22	E9PUA5;Q9QWT9	8;8;2;1	8;8;2;1	8;8;2;1	Kinesin-like protein;Kinesin-like protein KIFC1	Kifc5b;Kifc1	tr|E9PUA5|E9PUA5_MOUSE Kinesin-like protein OS=Mus musculus OX=10090 GN=Kifc5b PE=1 SV=1;sp|Q9QWT9|KIFC1_MOUSE Kinesin-like protein KIFC1 OS=Mus musculus OX=10090 GN=Kifc1 PE=1 SV=2	4	8	8	8	8	4	7	7	5	8	8	4	7	7	5	8	8	4	7	7	5	8	15.5	15.5	15.5	73.681	672	672;674;218;79	0	65.95	By MS/MS	By matching	By MS/MS	By MS/MS	By MS/MS	By MS/MS	15.5	6.8	12.8	13.5	9.1	15.5
E9PUB7;Q2YDW2;D3YX87	E9PUB7;Q2YDW2;D3YX87	19;19;14	19;19;14	19;19;14	Protein misato homolog 1	Msto1	tr|E9PUB7|E9PUB7_MOUSE Protein misato homolog 1 OS=Mus musculus OX=10090 GN=Msto1 PE=1 SV=1;sp|Q2YDW2|MSTO1_MOUSE Protein misato homolog 1 OS=Mus musculus OX=10090 GN=Msto1 PE=1 SV=1;tr|D3YX87|D3YX87_MOUSE Protein misato homolog 1 OS=Mus musculus OX=10090	3	19	19	19	14	11	11	17	18	18	14	11	11	17	18	18	14	11	11	17	18	18	50.5	50.5	50.5	61.207	556	556;556;586	0	160.39	By MS/MS	By MS/MS	By MS/MS	By MS/MS	By MS/MS	By MS/MS	33.6	26.8	26.3	44.4	48	47.8
E9PUD2;Q8K1M6;A0A2U3TZ67	E9PUD2;Q8K1M6;A0A2U3TZ67	20;19;13	20;19;13	20;19;13	Dynamin-1-like protein	Dnm1l	tr|E9PUD2|E9PUD2_MOUSE Dynamin-1-like protein OS=Mus musculus OX=10090 GN=Dnm1l PE=1 SV=1;sp|Q8K1M6|DNM1L_MOUSE Dynamin-1-like protein OS=Mus musculus OX=10090 GN=Dnm1l PE=1 SV=2;tr|A0A2U3TZ67|A0A2U3TZ67_MOUSE Dynamin-1-like protein OS=Mus musculus OX=1009	3	20	20	20	17	11	12	13	15	16	17	11	12	13	15	16	17	11	12	13	15	16	37.8	37.8	37.8	79.532	712	712;742;587	0	150.77	By MS/MS	By MS/MS	By MS/MS	By MS/MS	By MS/MS	By MS/MS	33.6	20.4	21.8	25.3	28.7	29.5
E9PUW6;E9PUH6;Q80ZM8	E9PUW6;E9PUH6;Q80ZM8	1;1;1	1;1;1	1;1;1	Cardiolipin synthase (CMP-forming)	Crls1	tr|E9PUW6|E9PUW6_MOUSE Cardiolipin synthase (CMP-forming) OS=Mus musculus OX=10090 GN=Crls1 PE=1 SV=1;tr|E9PUH6|E9PUH6_MOUSE Cardiolipin synthase (CMP-forming) (Fragment) OS=Mus musculus OX=10090 GN=Crls1 PE=1 SV=1;sp|Q80ZM8|CRLS1_MOUSE Cardiolipin synthas	3	1	1	1	1	1	1	1	1	1	1	1	1	1	1	1	1	1	1	1	1	1	13	13	13	15.869	154	154;187;303	0.0042674	8.2833	By MS/MS	By matching	By matching	By matching	By MS/MS	By MS/MS	13	13	13	13	13	13
Q3UYU2;E9PUQ7;Q8BNV1;F6ZHN3	Q3UYU2;E9PUQ7;Q8BNV1;F6ZHN3	6;6;6;3	6;6;6;3	6;6;6;3	tRNA (uracil-5-)-methyltransferase homolog A	Trmt2a	tr|Q3UYU2|Q3UYU2_MOUSE HpaII tinys locus 9c, isoform CRA_a OS=Mus musculus OX=10090 GN=Trmt2a PE=1 SV=1;tr|E9PUQ7|E9PUQ7_MOUSE tRNA (uracil-5-)-methyltransferase homolog A OS=Mus musculus OX=10090 GN=Trmt2a PE=1 SV=1;sp|Q8BNV1|TRM2A_MOUSE tRNA (uracil-5-)-	4	6	6	6	3	1	2	3	6	5	3	1	2	3	6	5	3	1	2	3	6	5	12.2	12.2	12.2	67.488	613	613;613;574;281	0	39.018	By MS/MS	By matching	By matching	By MS/MS	By MS/MS	By MS/MS	7.5	1.6	3.3	5.5	12.2	10.4
E9PUY1;O35680	E9PUY1;O35680	2;2	2;2	2;2	28S ribosomal protein S12, mitochondrial	Mrps12	tr|E9PUY1|E9PUY1_MOUSE 28S ribosomal protein S12, mitochondrial (Fragment) OS=Mus musculus OX=10090 GN=Mrps12 PE=1 SV=1;sp|O35680|RT12_MOUSE 28S ribosomal protein S12, mitochondrial OS=Mus musculus OX=10090 GN=Mrps12 PE=2 SV=1	2	2	2	2	2	2	2	1	2	2	2	2	2	1	2	2	2	2	2	1	2	2	28.8	28.8	28.8	13.874	125	125;139	0	19.937	By MS/MS	By MS/MS	By matching	By MS/MS	By MS/MS	By MS/MS	28.8	28.8	28.8	8.8	28.8	28.8
E9PVA2;Q9DB85	E9PVA2;Q9DB85	5;5	5;5	5;5	Ribosomal RNA-processing protein 8	Rrp8	tr|E9PVA2|E9PVA2_MOUSE Ribosomal RNA-processing protein 8 OS=Mus musculus OX=10090 GN=Rrp8 PE=1 SV=1;sp|Q9DB85|RRP8_MOUSE Ribosomal RNA-processing protein 8 OS=Mus musculus OX=10090 GN=Rrp8 PE=1 SV=1	2	5	5	5	5	5	4	4	4	5	5	5	4	4	4	5	5	5	4	4	4	5	12.5	12.5	12.5	56.511	503	503;457	0	31.437	By MS/MS	By matching	By MS/MS	By matching	By MS/MS	By MS/MS	12.5	12.5	9.9	9.7	9.9	12.5
E9PVA8	E9PVA8	97	97	97		Gcn1l1	sp|E9PVA8|GCN1_MOUSE eIF-2-alpha kinase activator GCN1 OS=Mus musculus OX=10090 GN=Gcn1 PE=1 SV=1	1	97	97	97	74	57	65	74	78	79	74	57	65	74	78	79	74	57	65	74	78	79	46.5	46.5	46.5	293.02	2671	2671	0	323.31	By MS/MS	By MS/MS	By MS/MS	By MS/MS	By MS/MS	By MS/MS	34.6	26.7	30.9	34	38.2	37.8
E9PVC5;E9Q770	E9PVC5;E9Q770	19;11	19;11	1;1		Eif4g1	tr|E9PVC5|E9PVC5_MOUSE Eukaryotic translation initiation factor 4 gamma 1 OS=Mus musculus OX=10090 GN=Eif4g1 PE=1 SV=1;tr|E9Q770|E9Q770_MOUSE Eukaryotic translation initiation factor 4 gamma 1 (Fragment) OS=Mus musculus OX=10090 GN=Eif4g1 PE=1 SV=1	2	19	19	1	17	12	14	16	16	10	17	12	14	16	16	10	1	1	1	1	1	1	14.1	14.1	0.6	175.46	1594	1594;958	0	126.19	By MS/MS	By MS/MS	By MS/MS	By MS/MS	By MS/MS	By MS/MS	12.5	8.9	10.7	11.9	11.5	7.2
E9PVK4;Q0HA38	E9PVK4;Q0HA38	1;1	1;1	1;1	Tetratricopeptide repeat protein 21B	Ttc21b	tr|E9PVK4|E9PVK4_MOUSE Tetratricopeptide repeat protein 21B OS=Mus musculus OX=10090 GN=Ttc21b PE=1 SV=1;sp|Q0HA38|TT21B_MOUSE Tetratricopeptide repeat protein 21B OS=Mus musculus OX=10090 GN=Ttc21b PE=1 SV=1	2	1	1	1	0	0	0	1	0	0	0	0	0	1	0	0	0	0	0	1	0	0	1	1	1	145.37	1269	1269;1315	0.0081685	6.3281				By MS/MS			0	0	0	1	0	0
E9Q175;E9Q3L1;E9PVU0;E9Q174;V9GXM4;V9GX76;Q64331	E9Q175;E9Q3L1;E9PVU0;E9Q174;V9GXM4;V9GX76;Q64331	31;31;31;31;31;31;22	31;31;31;31;31;31;22	31;31;31;31;31;31;22	Unconventional myosin-VI	Myo6	tr|E9Q175|E9Q175_MOUSE Unconventional myosin-VI OS=Mus musculus OX=10090 GN=Myo6 PE=1 SV=1;tr|E9Q3L1|E9Q3L1_MOUSE Unconventional myosin-VI OS=Mus musculus OX=10090 GN=Myo6 PE=1 SV=1;tr|E9PVU0|E9PVU0_MOUSE Unconventional myosin-VI OS=Mus musculus OX=10090 G	7	31	31	31	29	14	28	17	5	6	29	14	28	17	5	6	29	14	28	17	5	6	33.8	33.8	33.8	144.77	1253	1253;1262;1266;1284;1285;1294;1265	0	272.43	By MS/MS	By MS/MS	By MS/MS	By MS/MS	By MS/MS	By matching	29.4	14.3	31.4	16.4	6.1	7.1
E9PVX6	E9PVX6	16	16	16		Mki67	sp|E9PVX6|KI67_MOUSE Proliferation marker protein Ki-67 OS=Mus musculus OX=10090 GN=Mki67 PE=1 SV=1	1	16	16	16	10	9	9	12	8	12	10	9	9	12	8	12	10	9	9	12	8	12	9.4	9.4	9.4	350.86	3177	3177	0	144.12	By MS/MS	By MS/MS	By MS/MS	By MS/MS	By MS/MS	By MS/MS	6.5	6.1	6	7.7	5.4	7
E9PW20;Q9CY57;D3YZA1;D3Z7T7	E9PW20;Q9CY57;D3YZA1;D3Z7T7	6;6;4;4	6;6;4;4	6;6;4;4	Chromatin target of PRMT1 protein	Chtop	tr|E9PW20|E9PW20_MOUSE Chromatin target of PRMT1 protein OS=Mus musculus OX=10090 GN=Chtop PE=1 SV=1;sp|Q9CY57|CHTOP_MOUSE Chromatin target of PRMT1 protein OS=Mus musculus OX=10090 GN=Chtop PE=1 SV=2;tr|D3YZA1|D3YZA1_MOUSE Chromatin target of PRMT1 protei	4	6	6	6	6	4	4	6	4	6	6	4	4	6	4	6	6	4	4	6	4	6	36	36	36	22.106	203	203;249;123;195	0	92.541	By MS/MS	By MS/MS	By MS/MS	By MS/MS	By MS/MS	By MS/MS	36	25.6	25.6	36	19.7	36
Q3TF41;Q8BSH9;E9PW66;P28656;A0A140LJB5;B7ZNL2;Q78ZA7	Q3TF41;Q8BSH9;E9PW66;P28656	7;7;7;7;2;2;2	7;7;7;7;2;2;2	7;7;7;7;2;2;2	Nucleosome assembly protein 1-like 1	Nap1l1	tr|Q3TF41|Q3TF41_MOUSE Nucleosome assembly protein 1-like 1 OS=Mus musculus OX=10090 GN=Nap1l1 PE=1 SV=1;tr|Q8BSH9|Q8BSH9_MOUSE Nucleosome assembly protein 1-like 1 OS=Mus musculus OX=10090 GN=Nap1l1 PE=1 SV=1;tr|E9PW66|E9PW66_MOUSE Nucleosome assembly pro	7	7	7	7	7	7	5	1	3	4	7	7	5	1	3	4	7	7	5	1	3	4	19.3	19.3	19.3	42.732	368	368;383;418;391;219;386;375	0	60.258	By MS/MS	By MS/MS	By MS/MS	By MS/MS	By matching	By MS/MS	19.3	19.3	16.3	4.9	10.6	16
E9Q0X0;E9PW69;Q9R1P0	E9Q0X0;E9PW69;Q9R1P0	1;1;1	1;1;1	1;1;1	Proteasome subunit alpha type;Proteasome subunit alpha type-4	Psma4	tr|E9Q0X0|E9Q0X0_MOUSE Proteasome subunit alpha type (Fragment) OS=Mus musculus OX=10090 GN=Psma4 PE=1 SV=1;tr|E9PW69|E9PW69_MOUSE Proteasome subunit alpha type (Fragment) OS=Mus musculus OX=10090 GN=Psma4 PE=1 SV=1;sp|Q9R1P0|PSA4_MOUSE Proteasome subunit	3	1	1	1	1	0	1	1	1	0	1	0	1	1	1	0	1	0	1	1	1	0	7.2	7.2	7.2	15.7	139	139;210;261	0.0049438	6.9618	By MS/MS		By MS/MS	By MS/MS	By matching		7.2	0	7.2	7.2	7.2	0
H7BXB1;E9Q4G7;E9PWB2;Q8BK63;E9Q2U6;E9Q3W1;F6YBC9	H7BXB1;E9Q4G7;E9PWB2;Q8BK63;E9Q2U6;E9Q3W1	5;5;5;5;4;4;1	5;5;5;5;4;4;1	5;5;5;5;4;4;1	Casein kinase I isoform alpha	Csnk1a1	tr|H7BXB1|H7BXB1_MOUSE Casein kinase I isoform alpha OS=Mus musculus OX=10090 GN=Csnk1a1 PE=1 SV=1;tr|E9Q4G7|E9Q4G7_MOUSE Casein kinase I isoform alpha OS=Mus musculus OX=10090 GN=Csnk1a1 PE=1 SV=1;tr|E9PWB2|E9PWB2_MOUSE Casein kinase I isoform alpha OS=Mu	7	5	5	5	3	2	3	3	4	5	3	2	3	3	4	5	3	2	3	3	4	5	16.5	16.5	16.5	38.559	334	334;336;374;337;353;365;159	0	32.306	By MS/MS	By MS/MS	By MS/MS	By MS/MS	By MS/MS	By MS/MS	10.2	6.9	10.2	10.8	13.5	16.5
E9PWD9;Q8BKF1;E0CY15;F6TLB0	E9PWD9;Q8BKF1;E0CY15	9;9;6;3	9;9;6;3	9;9;6;3	DNA-directed RNA polymerase;DNA-directed RNA polymerase, mitochondrial	Polrmt	tr|E9PWD9|E9PWD9_MOUSE DNA-directed RNA polymerase OS=Mus musculus OX=10090 GN=Polrmt PE=1 SV=1;sp|Q8BKF1|RPOM_MOUSE DNA-directed RNA polymerase, mitochondrial OS=Mus musculus OX=10090 GN=Polrmt PE=1 SV=1;tr|E0CY15|E0CY15_MOUSE DNA-directed RNA polymerase,	4	9	9	9	7	5	6	6	7	8	7	5	6	6	7	8	7	5	6	6	7	8	10.6	10.6	10.6	128.33	1133	1133;1207;903;393	0	62.033	By MS/MS	By MS/MS	By MS/MS	By MS/MS	By MS/MS	By MS/MS	8.7	6.7	7.7	7.7	8.7	9.8
E9PWE8;Q3TT92;Q62188;D3YUS0;D3Z567	E9PWE8;Q3TT92;Q62188	32;28;28;12;4	32;28;28;12;4	27;23;23;9;4	Dihydropyrimidinase-related protein 3	Dpysl3	tr|E9PWE8|E9PWE8_MOUSE Dihydropyrimidinase-related protein 3 OS=Mus musculus OX=10090 GN=Dpysl3 PE=1 SV=1;tr|Q3TT92|Q3TT92_MOUSE Dihydropyrimidinase-related protein 3 OS=Mus musculus OX=10090 GN=Dpysl3 PE=1 SV=1;sp|Q62188|DPYL3_MOUSE Dihydropyrimidinase-re	5	32	32	27	27	28	27	23	24	24	27	28	27	23	24	24	22	24	23	19	20	20	68.1	68.1	59.6	73.884	683	683;568;570;216;103	0	320.65	By MS/MS	By MS/MS	By MS/MS	By MS/MS	By MS/MS	By MS/MS	55.9	54.6	57.5	52	54.2	53.3
E9PWG6	E9PWG6	15	15	15		Ncapg	tr|E9PWG6|E9PWG6_MOUSE Non-SMC condensin I complex, subunit G OS=Mus musculus OX=10090 GN=Ncapg PE=1 SV=1	1	15	15	15	10	9	9	8	8	13	10	9	9	8	8	13	10	9	9	8	8	13	20.6	20.6	20.6	112.87	1004	1004	0	120.4	By MS/MS	By MS/MS	By MS/MS	By MS/MS	By MS/MS	By MS/MS	13.4	11.5	11.2	11.1	11.3	18.1
E9PWV3;Q505N6;F6RQA2;F6Q8A4;P18653;G3UZI3;Q9WUT3	E9PWV3;Q505N6;F6RQA2;F6Q8A4;P18653;G3UZI3;Q9WUT3	6;6;6;6;6;4;3	3;3;3;3;3;3;1	3;3;3;3;3;3;1	Ribosomal protein S6 kinase;Ribosomal protein S6 kinase alpha-1;Ribosomal protein S6 kinase alpha-2	Rps6ka1;Rps6ka2	tr|E9PWV3|E9PWV3_MOUSE Ribosomal protein S6 kinase OS=Mus musculus OX=10090 GN=Rps6ka1 PE=1 SV=1;tr|Q505N6|Q505N6_MOUSE Ribosomal protein S6 kinase OS=Mus musculus OX=10090 GN=Rps6ka1 PE=1 SV=1;tr|F6RQA2|F6RQA2_MOUSE Ribosomal protein S6 kinase OS=Mus musc	7	6	3	3	5	2	4	4	6	5	2	1	2	2	3	2	2	1	2	2	3	2	10	5.1	5.1	81.311	719	719;735;736;741;724;625;733	0	21.213	By matching	By matching	By matching	By matching	By MS/MS	By matching	8.5	4	7.2	7.2	10	8.5
E9PWY9;Q8C0C7;D6RIJ2	E9PWY9;Q8C0C7	17;17;3	17;17;3	17;17;3	Phenylalanine--tRNA ligase alpha subunit	Farsa	tr|E9PWY9|E9PWY9_MOUSE Phenylalanine--tRNA ligase alpha subunit OS=Mus musculus OX=10090 GN=Farsa PE=1 SV=1;sp|Q8C0C7|SYFA_MOUSE Phenylalanine--tRNA ligase alpha subunit OS=Mus musculus OX=10090 GN=Farsa PE=1 SV=1	3	17	17	17	13	12	12	14	17	15	13	12	12	14	17	15	13	12	12	14	17	15	47.5	47.5	47.5	57.47	507	507;508;105	0	196.03	By MS/MS	By MS/MS	By MS/MS	By MS/MS	By MS/MS	By MS/MS	33.1	30	33.5	43.2	47.5	38.5
F8WHY8;E9PX23;Q8K4B0	F8WHY8;E9PX23;Q8K4B0	4;4;4	4;4;4	2;2;2	Metastasis-associated protein MTA1	Mta1	tr|F8WHY8|F8WHY8_MOUSE Metastasis-associated protein MTA1 OS=Mus musculus OX=10090 GN=Mta1 PE=1 SV=1;tr|E9PX23|E9PX23_MOUSE Metastasis-associated protein MTA1 OS=Mus musculus OX=10090 GN=Mta1 PE=1 SV=1;sp|Q8K4B0|MTA1_MOUSE Metastasis-associated protein MTA	3	4	4	2	3	3	1	3	1	1	3	3	1	3	1	1	1	1	1	2	0	1	7.4	7.4	3.4	79.189	698	698;703;715	0	30.878	By MS/MS	By MS/MS	By matching	By MS/MS	By MS/MS	By matching	5.7	5.7	1.7	6	1.4	1.7
E9PXK7;Q9Z210;D6RFQ2	E9PXK7;Q9Z210;D6RFQ2	2;2;1	2;2;1	2;2;1	Peroxisomal membrane protein 11B	Pex11b	tr|E9PXK7|E9PXK7_MOUSE Peroxisomal membrane protein 11B OS=Mus musculus OX=10090 GN=Pex11b PE=1 SV=1;sp|Q9Z210|PX11B_MOUSE Peroxisomal membrane protein 11B OS=Mus musculus OX=10090 GN=Pex11b PE=1 SV=1;tr|D6RFQ2|D6RFQ2_MOUSE Uncharacterized protein OS=Mus m	3	2	2	2	2	0	1	1	1	2	2	0	1	1	1	2	2	0	1	1	1	2	9.4	9.4	9.4	27.003	245	245;259;366	0	12.489	By matching		By matching	By MS/MS	By MS/MS	By matching	9.4	0	4.9	4.9	4.5	9.4
F8VPX1;E9PXY8;Q6A4J8;G3UWR8	F8VPX1;E9PXY8;Q6A4J8	9;9;9;4	9;9;9;4	9;9;9;4	Ubiquitin carboxyl-terminal hydrolase;Ubiquitin carboxyl-terminal hydrolase 7	Usp7	tr|F8VPX1|F8VPX1_MOUSE Ubiquitin carboxyl-terminal hydrolase 7 OS=Mus musculus OX=10090 GN=Usp7 PE=1 SV=1;tr|E9PXY8|E9PXY8_MOUSE Ubiquitin carboxyl-terminal hydrolase 7 OS=Mus musculus OX=10090 GN=Usp7 PE=1 SV=1;sp|Q6A4J8|UBP7_MOUSE Ubiquitin carboxyl-term	4	9	9	9	6	6	8	3	9	6	6	6	8	3	9	6	6	6	8	3	9	6	13.1	13.1	13.1	128.47	1103	1103;1143;1103;327	0	69.124	By MS/MS	By MS/MS	By MS/MS	By MS/MS	By MS/MS	By MS/MS	8	7.4	11.2	3.1	13.1	8
E9PY42;Q78JN3;Q3TCD4;Q9WUR2;E9Q7A8;E9PYC6;E9Q858;E9PUY9;E9PYA9;E9PVM6	E9PY42;Q78JN3;Q3TCD4;Q9WUR2;E9Q7A8;E9PYC6;E9Q858;E9PUY9;E9PYA9;E9PVM6	2;2;2;2;1;1;1;1;1;1	2;2;2;2;1;1;1;1;1;1	2;2;2;2;1;1;1;1;1;1	Enoyl-CoA delta isomerase 2, mitochondrial	Eci3;Eci2	tr|E9PY42|E9PY42_MOUSE Enoyl-CoA delta isomerase 3, peroxisomal (Fragment) OS=Mus musculus OX=10090 GN=Eci3 PE=1 SV=1;sp|Q78JN3|ECI3_MOUSE Enoyl-CoA delta isomerase 3, peroxisomal OS=Mus musculus OX=10090 GN=Eci3 PE=1 SV=1;tr|Q3TCD4|Q3TCD4_MOUSE Enoyl-CoA	10	2	2	2	2	1	0	2	2	2	2	1	0	2	2	2	2	1	0	2	2	2	8.1	8.1	8.1	28.515	260	260;317;378;391;119;170;199;202;216;229	0	13.135	By MS/MS	By matching		By MS/MS	By MS/MS	By MS/MS	8.1	3.5	0	8.1	8.1	8.1
E9PYD5;P10711;B7ZCS4;F6XMY4;Q9QVN7	E9PYD5;P10711	4;4;1;1;1	4;4;1;1;1	4;4;1;1;1	Transcription elongation factor A protein 1	Tcea1	tr|E9PYD5|E9PYD5_MOUSE Transcription elongation factor A protein 1 OS=Mus musculus OX=10090 GN=Tcea1 PE=1 SV=1;sp|P10711|TCEA1_MOUSE Transcription elongation factor A protein 1 OS=Mus musculus OX=10090 GN=Tcea1 PE=1 SV=2	5	4	4	4	3	3	4	0	1	0	3	3	4	0	1	0	3	3	4	0	1	0	13.1	13.1	13.1	35.031	312	312;301;292;297;299	0	23.519	By MS/MS	By MS/MS	By MS/MS		By matching		10.3	9.9	13.1	0	4.2	0
E9PYF1;Q8VCT3	E9PYF1;Q8VCT3	4;4	4;4	4;4	Aminopeptidase B	Rnpep	tr|E9PYF1|E9PYF1_MOUSE Aminopeptidase B OS=Mus musculus OX=10090 GN=Rnpep PE=1 SV=1;sp|Q8VCT3|AMPB_MOUSE Aminopeptidase B OS=Mus musculus OX=10090 GN=Rnpep PE=1 SV=2	2	4	4	4	3	1	1	2	1	2	3	1	1	2	1	2	3	1	1	2	1	2	6.7	6.7	6.7	68.002	611	611;650	0	25.585	By MS/MS	By MS/MS	By matching	By MS/MS	By MS/MS	By MS/MS	4.7	1.6	2	3.1	2	3.6
E9PYH2;Q91V12	E9PYH2;Q91V12	5;5	5;5	5;5	Cytosolic acyl coenzyme A thioester hydrolase	Acot7	tr|E9PYH2|E9PYH2_MOUSE Cytosolic acyl coenzyme A thioester hydrolase OS=Mus musculus OX=10090 GN=Acot7 PE=1 SV=1;sp|Q91V12|BACH_MOUSE Cytosolic acyl coenzyme A thioester hydrolase OS=Mus musculus OX=10090 GN=Acot7 PE=1 SV=2	2	5	5	5	5	4	4	5	5	5	5	4	4	5	5	5	5	4	4	5	5	5	18.2	18.2	18.2	42.826	384	384;381	0	36.314	By MS/MS	By MS/MS	By MS/MS	By MS/MS	By MS/MS	By MS/MS	18.2	14.1	13	18.2	18.2	18.2
E9PYI8;Q9JMA1	E9PYI8;Q9JMA1	1;1	1;1	1;1	Ubiquitin carboxyl-terminal hydrolase;Ubiquitin carboxyl-terminal hydrolase 14	Usp14	tr|E9PYI8|E9PYI8_MOUSE Ubiquitin carboxyl-terminal hydrolase 14 OS=Mus musculus OX=10090 GN=Usp14 PE=1 SV=1;sp|Q9JMA1|UBP14_MOUSE Ubiquitin carboxyl-terminal hydrolase 14 OS=Mus musculus OX=10090 GN=Usp14 PE=1 SV=3	2	1	1	1	1	1	0	0	0	0	1	1	0	0	0	0	1	1	0	0	0	0	2.8	2.8	2.8	52.318	458	458;493	0.0049617	6.9876	By matching	By MS/MS					2.8	2.8	0	0	0	0
E9PYM7;E9PZ88;F8WIE1;Q91W89	E9PYM7;E9PZ88;F8WIE1;Q91W89	1;1;1;1	1;1;1;1	1;1;1;1	Alpha-mannosidase;Alpha-mannosidase 2C1	Man2c1	tr|E9PYM7|E9PYM7_MOUSE Alpha-mannosidase 2C1 (Fragment) OS=Mus musculus OX=10090 GN=Man2c1 PE=1 SV=1;tr|E9PZ88|E9PZ88_MOUSE Alpha-mannosidase 2C1 OS=Mus musculus OX=10090 GN=Man2c1 PE=1 SV=1;tr|F8WIE1|F8WIE1_MOUSE Alpha-mannosidase 2C1 OS=Mus musculus OX=1	4	1	1	1	1	0	1	1	0	1	1	0	1	1	0	1	1	0	1	1	0	1	1.7	1.7	1.7	96.422	866	866;940;1037;1039	0.0081615	6.3148	By matching		By matching	By MS/MS		By matching	1.7	0	1.7	1.7	0	1.7
E9PYT3;Q91YH5;Q8BH66	E9PYT3;Q91YH5	14;14;1	14;14;1	14;14;1	Atlastin-3	Atl3	tr|E9PYT3|E9PYT3_MOUSE Atlastin-3 OS=Mus musculus OX=10090 GN=Atl3 PE=1 SV=1;sp|Q91YH5|ATLA3_MOUSE Atlastin-3 OS=Mus musculus OX=10090 GN=Atl3 PE=1 SV=1	3	14	14	14	11	6	10	11	13	14	11	6	10	11	13	14	11	6	10	11	13	14	38.1	38.1	38.1	60.231	536	536;541;558	0	149.33	By MS/MS	By MS/MS	By MS/MS	By MS/MS	By MS/MS	By MS/MS	33	15.5	26.7	28.2	36	38.1
E9PYX7;E9Q852;E9Q9C3;Q9QZQ1	E9PYX7;E9Q852;E9Q9C3;Q9QZQ1	1;1;1;1	1;1;1;1	1;1;1;1	Afadin	Mllt4	tr|E9PYX7|E9PYX7_MOUSE Afadin OS=Mus musculus OX=10090 GN=Afdn PE=1 SV=1;tr|E9Q852|E9Q852_MOUSE Afadin OS=Mus musculus OX=10090 GN=Afdn PE=1 SV=2;tr|E9Q9C3|E9Q9C3_MOUSE Afadin OS=Mus musculus OX=10090 GN=Afdn PE=1 SV=1;sp|Q9QZQ1|AFAD_MOUSE Afadin OS=Mus mu	4	1	1	1	1	0	0	0	1	1	1	0	0	0	1	1	1	0	0	0	1	1	1	1	1	188.9	1663	1663;1805;1827;1820	0.004352	9.8126	By MS/MS				By MS/MS	By matching	1	0	0	0	1	1
E9PZ00;Q8BFQ1;K3W4L3;J3QPG5;Q61207	E9PZ00;Q8BFQ1;K3W4L3;J3QPG5;Q61207	2;2;2;2;2	2;2;2;2;2	2;2;2;2;2	Prosaposin	Psap	tr|E9PZ00|E9PZ00_MOUSE Prosaposin OS=Mus musculus OX=10090 GN=Psap PE=1 SV=1;tr|Q8BFQ1|Q8BFQ1_MOUSE Prosaposin OS=Mus musculus OX=10090 GN=Psap PE=1 SV=1;tr|K3W4L3|K3W4L3_MOUSE Prosaposin OS=Mus musculus OX=10090 GN=Psap PE=1 SV=1;tr|J3QPG5|J3QPG5_MOUSE Pr	5	2	2	2	2	1	1	1	1	1	2	1	1	1	1	1	2	1	1	1	1	1	3.8	3.8	3.8	60.672	551	551;554;556;557;557	0.0024534	10.623	By MS/MS	By matching	By matching	By MS/MS	By matching	By MS/MS	3.8	2	2	2	2	2
E9PZ97;O88700	E9PZ97;O88700	3;3	3;3	3;3	Bloom syndrome protein homolog	Blm	tr|E9PZ97|E9PZ97_MOUSE Bloom syndrome protein homolog OS=Mus musculus OX=10090 GN=Blm PE=1 SV=1;sp|O88700|BLM_MOUSE Bloom syndrome protein homolog OS=Mus musculus OX=10090 GN=Blm PE=1 SV=1	2	3	3	3	2	1	2	2	3	2	2	1	2	2	3	2	2	1	2	2	3	2	3.9	3.9	3.9	158.76	1419	1419;1416	0	20.867	By matching	By matching	By matching	By matching	By MS/MS	By MS/MS	1.8	0.6	2.7	2.7	3.9	1.8
E9PZB3	E9PZB3	9	1	1		Gm5093	tr|E9PZB3|E9PZB3_MOUSE Uncharacterized protein OS=Mus musculus OX=10090 GN=Gm5093 PE=1 SV=1	1	9	1	1	9	7	7	6	7	7	1	1	1	0	1	1	1	1	1	0	1	1	44.3	12.6	12.6	19.876	174	174	0	15.18	By MS/MS	By MS/MS	By MS/MS	By matching	By MS/MS	By MS/MS	44.3	44.3	44.3	27	39.7	41.4
E9PZC3;Q923D2;E9PZC4;A0A0U1RPU7	E9PZC3;Q923D2;E9PZC4;A0A0U1RPU7	2;2;1;1	2;2;1;1	2;2;1;1	Flavin reductase (NADPH)	Blvrb	tr|E9PZC3|E9PZC3_MOUSE Flavin reductase (NADPH) OS=Mus musculus OX=10090 GN=Blvrb PE=1 SV=1;sp|Q923D2|BLVRB_MOUSE Flavin reductase (NADPH) OS=Mus musculus OX=10090 GN=Blvrb PE=1 SV=3;tr|E9PZC4|E9PZC4_MOUSE Flavin reductase (NADPH) OS=Mus musculus OX=10090	4	2	2	2	1	2	1	0	0	0	1	2	1	0	0	0	1	2	1	0	0	0	12.1	12.1	12.1	26.647	247	247;206;120;126	0	11.662	By MS/MS	By MS/MS	By matching				3.6	12.1	3.6	0	0	0
E9PZF0;Q01768;Q5NC79	E9PZF0;Q01768;Q5NC79	8;7;4	8;7;4	2;2;0	Nucleoside diphosphate kinase;Nucleoside diphosphate kinase B	Gm20390;Nme2;Nme1	tr|E9PZF0|E9PZF0_MOUSE Nucleoside diphosphate kinase OS=Mus musculus OX=10090 GN=Gm20390 PE=3 SV=1;sp|Q01768|NDKB_MOUSE Nucleoside diphosphate kinase B OS=Mus musculus OX=10090 GN=Nme2 PE=1 SV=1;tr|Q5NC79|Q5NC79_MOUSE Nucleoside diphosphate kinase A OS=Mus	3	8	8	2	8	4	5	2	1	2	8	4	5	2	1	2	2	1	1	0	0	0	47.6	47.6	8.6	30.2	267	267;152;117	0	62.415	By MS/MS	By MS/MS	By MS/MS	By matching	By matching	By matching	47.6	33.7	37.5	15	9	15
E9Q5H2;E9PZF5;P97822;E9Q0X5	E9Q5H2;E9PZF5;P97822	4;4;4;1	4;4;4;1	4;4;4;1	Acidic leucine-rich nuclear phosphoprotein 32 family member E	Anp32e	tr|E9Q5H2|E9Q5H2_MOUSE Acidic leucine-rich nuclear phosphoprotein 32 family member E (Fragment) OS=Mus musculus OX=10090 GN=Anp32e PE=1 SV=1;tr|E9PZF5|E9PZF5_MOUSE Acidic leucine-rich nuclear phosphoprotein 32 family member E (Fragment) OS=Mus musculus OX=	4	4	4	4	4	2	2	2	2	2	4	2	2	2	2	2	4	2	2	2	2	2	45.8	45.8	45.8	12.078	107	107;171;260;219	0	33.121	By MS/MS	By MS/MS	By matching	By MS/MS	By MS/MS	By MS/MS	45.8	13.1	13.1	13.1	30.8	28
E9PZJ8;A0A1W2P6I6	E9PZJ8	24;1	24;1	24;1	Activating signal cointegrator 1 complex subunit 3	Ascc3	sp|E9PZJ8|ASCC3_MOUSE Activating signal cointegrator 1 complex subunit 3 OS=Mus musculus OX=10090 GN=Ascc3 PE=1 SV=1	2	24	24	24	10	7	11	17	21	14	10	7	11	17	21	14	10	7	11	17	21	14	14.6	14.6	14.6	250.55	2198	2198;334	0	157.88	By MS/MS	By MS/MS	By MS/MS	By MS/MS	By MS/MS	By MS/MS	5.3	3.9	5.9	9.4	12.8	8.1
E9PZK7;Q8BXL7	E9PZK7;Q8BXL7	1;1	1;1	1;1	ADP-ribosylation factor-related protein 1	Arfrp1	tr|E9PZK7|E9PZK7_MOUSE ADP-ribosylation factor-related protein 1 OS=Mus musculus OX=10090 GN=Arfrp1 PE=1 SV=1;sp|Q8BXL7|ARFRP_MOUSE ADP-ribosylation factor-related protein 1 OS=Mus musculus OX=10090 GN=Arfrp1 PE=1 SV=2	2	1	1	1	1	0	0	1	0	1	1	0	0	1	0	1	1	0	0	1	0	1	11.7	11.7	11.7	17.127	154	154;201	0.0049572	6.9795	By matching			By MS/MS		By matching	11.7	0	0	11.7	0	11.7
E9Q035;P47758;A0A1W2P830	E9Q035;P47758	9;9;2	9;9;2	9;9;2	Signal recognition particle receptor subunit beta	Gm20425;Srprb	tr|E9Q035|E9Q035_MOUSE Uncharacterized protein OS=Mus musculus OX=10090 GN=Gm20425 PE=4 SV=1;sp|P47758|SRPRB_MOUSE Signal recognition particle receptor subunit beta OS=Mus musculus OX=10090 GN=Srprb PE=1 SV=1	3	9	9	9	7	7	6	6	7	7	7	7	6	6	7	7	7	7	6	6	7	7	9.7	9.7	9.7	107.8	978	978;269;54	0	78.539	By MS/MS	By MS/MS	By MS/MS	By MS/MS	By MS/MS	By MS/MS	7.4	7.3	7.3	7.3	9	9
E9Q039;Q11011;E9Q6F4;F6QYF8;F7ANF4;F6V7K3;F2Z3V5	E9Q039;Q11011;E9Q6F4;F6QYF8	10;10;8;8;2;2;1	10;10;8;8;2;2;1	10;10;8;8;2;2;1	Puromycin-sensitive aminopeptidase	Npepps	tr|E9Q039|E9Q039_MOUSE Aminopeptidase OS=Mus musculus OX=10090 GN=Npepps PE=1 SV=1;sp|Q11011|PSA_MOUSE Puromycin-sensitive aminopeptidase OS=Mus musculus OX=10090 GN=Npepps PE=1 SV=2;tr|E9Q6F4|E9Q6F4_MOUSE Puromycin-sensitive aminopeptidase OS=Mus musculus	7	10	10	10	6	5	5	6	8	6	6	5	5	6	8	6	6	5	5	6	8	6	14.1	14.1	14.1	100.13	889	889;920;674;876;218;247;119	0	60.549	By MS/MS	By matching	By matching	By MS/MS	By MS/MS	By MS/MS	8.5	6.4	6.2	7.1	11.4	6.9
E9Q0C3	E9Q0C3	11	1	1		Hsp90ab1	tr|E9Q0C3|E9Q0C3_MOUSE Heat shock protein HSP 90-beta (Fragment) OS=Mus musculus OX=10090 GN=Hsp90ab1 PE=1 SV=1	1	11	1	1	9	9	9	8	7	6	1	0	0	1	0	0	1	0	0	1	0	0	74.5	10.6	10.6	18.912	161	161	0.0073913	6.4604	By MS/MS	By matching	By matching	By matching	By matching	By matching	52.8	42.2	42.2	50.9	57.8	36
E9Q0G1;Q9CQJ6	E9Q0G1;Q9CQJ6	2;2	2;2	2;2	Density-regulated protein	Denr	tr|E9Q0G1|E9Q0G1_MOUSE Density-regulated protein (Fragment) OS=Mus musculus OX=10090 GN=Denr PE=1 SV=8;sp|Q9CQJ6|DENR_MOUSE Density-regulated protein OS=Mus musculus OX=10090 GN=Denr PE=1 SV=1	2	2	2	2	0	0	0	2	1	1	0	0	0	2	1	1	0	0	0	2	1	1	13.7	13.7	13.7	20.396	182	182;198	0	13.67				By MS/MS	By matching	By matching	0	0	0	13.7	4.4	4.4
E9Q0W8;E9Q4F4;P62305	E9Q0W8;E9Q4F4;P62305	1;1;1	1;1;1	1;1;1	Small nuclear ribonucleoprotein E	Snrpe	tr|E9Q0W8|E9Q0W8_MOUSE Small nuclear ribonucleoprotein E OS=Mus musculus OX=10090 GN=Snrpe PE=1 SV=1;tr|E9Q4F4|E9Q4F4_MOUSE Small nuclear ribonucleoprotein E OS=Mus musculus OX=10090 GN=Snrpe PE=1 SV=1;sp|P62305|RUXE_MOUSE Small nuclear ribonucleoprotein E	3	1	1	1	1	1	1	1	1	1	1	1	1	1	1	1	1	1	1	1	1	1	21.2	21.2	21.2	6.1593	52	52;91;92	0.0042234	7.9292	By MS/MS	By matching	By MS/MS	By MS/MS	By MS/MS	By matching	21.2	21.2	21.2	21.2	21.2	21.2
E9Q9F5;E9Q1G8;O55131;A0A0R4J233;S4R2P6;A0A1W2P6J7;Q9DA97;Q8C650	E9Q9F5;E9Q1G8;O55131	4;4;4;1;1;1;1;1	4;4;4;1;1;1;1;1	4;4;4;1;1;1;1;1	Septin-7	2022-09-07	tr|E9Q9F5|E9Q9F5_MOUSE Septin-7 OS=Mus musculus OX=10090 GN=Sept7 PE=1 SV=2;tr|E9Q1G8|E9Q1G8_MOUSE Septin-7 OS=Mus musculus OX=10090 GN=Sept7 PE=1 SV=2;sp|O55131|SEPT7_MOUSE Septin-7 OS=Mus musculus OX=10090 GN=Sept7 PE=1 SV=1	8	4	4	4	4	4	4	1	1	1	4	4	4	1	1	1	4	4	4	1	1	1	11.7	11.7	11.7	50.68	437	437;437;436;427;429;452;430;452	0	26.579	By MS/MS	By MS/MS	By MS/MS	By matching	By matching	By matching	11.7	11.7	11.7	2.1	2.1	2.1
E9Q1Z0	E9Q1Z0	11	1	0		4732456N10Rik	tr|E9Q1Z0|E9Q1Z0_MOUSE Keratin 90 OS=Mus musculus OX=10090 GN=Krt90 PE=1 SV=1	1	11	1	0	10	11	10	5	5	6	1	1	1	0	0	0	0	0	0	0	0	0	14.5	2.2	0	58.224	538	538	0.0041725	7.5524	By MS/MS	By matching	By MS/MS	By matching	By matching	By matching	12.8	14.5	12.8	4.6	4.6	6.3
E9Q2B0;Q8BMQ2	E9Q2B0;Q8BMQ2	2;2	2;2	2;2	General transcription factor 3C polypeptide 4	Gtf3c4	tr|E9Q2B0|E9Q2B0_MOUSE General transcription factor 3C polypeptide 4 OS=Mus musculus OX=10090 GN=Gtf3c4 PE=1 SV=1;sp|Q8BMQ2|TF3C4_MOUSE General transcription factor 3C polypeptide 4 OS=Mus musculus OX=10090 GN=Gtf3c4 PE=1 SV=2	2	2	2	2	1	0	1	1	2	2	1	0	1	1	2	2	1	0	1	1	2	2	3.1	3.1	3.1	76.704	676	676;817	0.0014978	10.997	By matching		By matching	By MS/MS	By MS/MS	By matching	2.1	0	1	2.1	3.1	3.1
E9Q2T3;O35452;A0A0G2JE11;Q8CH41;A2ACU7;A0A0R4J176;Q3ULU4;Q8CH40	E9Q2T3;O35452;A0A0G2JE11;Q8CH41;A2ACU7;A0A0R4J176;Q3ULU4;Q8CH40	2;2;1;1;1;1;1;1	2;2;1;1;1;1;1;1	2;2;1;1;1;1;1;1	Nucleoside diphosphate-linked moiety X motif 6	Tnxb;Nudt6	tr|E9Q2T3|E9Q2T3_MOUSE Tenascin XB OS=Mus musculus OX=10090 GN=Tnxb PE=1 SV=1;tr|O35452|O35452_MOUSE Tenascin X OS=Mus musculus OX=10090 GN=Tnxb PE=1 SV=1;tr|A0A0G2JE11|A0A0G2JE11_MOUSE Nucleoside diphosphate-linked moiety X motif 6 OS=Mus musculus OX=1009	8	2	2	2	2	2	1	1	1	2	2	2	1	1	1	2	2	2	1	1	1	2	0.4	0.4	0.4	339.9	3126	3126;4006;97;147;245;312;313;313	0.001001	11.043	By matching	By MS/MS	By matching	By matching	By MS/MS	By matching	0.4	0.4	0.2	0.2	0.2	0.4
E9Q368	E9Q368	3	3	3		Gm17296	tr|E9Q368|E9Q368_MOUSE TAR RNA-binding protein 1 OS=Mus musculus OX=10090 GN=Tarbp1 PE=1 SV=1	1	3	3	3	1	0	0	0	3	1	1	0	0	0	3	1	1	0	0	0	3	1	2.2	2.2	2.2	175.69	1579	1579	0	16.562	By matching				By MS/MS	By matching	0.8	0	0	0	2.2	0.8
E9Q3I3	E9Q3I3	1	1	1		Spata13	tr|E9Q3I3|E9Q3I3_MOUSE Spermatogenesis-associated protein 13 OS=Mus musculus OX=10090 GN=Spata13 PE=1 SV=1	1	1	1	1	1	0	1	0	0	1	1	0	1	0	0	1	1	0	1	0	0	1	0.7	0.7	0.7	138.07	1244	1244	0.0069808	6.4945	By MS/MS		By MS/MS			By matching	0.7	0	0.7	0	0	0.7
E9Q3M0;Q62432;E9Q5P9;Q8BUN5;E9PXA8;A2CG44;F7BUP2;Q9JIW5;A2CG45;Q8C3Y6;P97454;P70340	E9Q3M0;Q62432;E9Q5P9;Q8BUN5;E9PXA8;A2CG44	6;6;4;4;3;3;2;2;1;1;1;1	6;6;4;4;3;3;2;2;1;1;1;1	6;6;4;4;3;3;2;2;1;1;1;1	Mothers against decapentaplegic homolog;Mothers against decapentaplegic homolog 2;Mothers against decapentaplegic homolog 3	Smad2;Smad3	tr|E9Q3M0|E9Q3M0_MOUSE Mothers against decapentaplegic homolog OS=Mus musculus OX=10090 GN=Smad2 PE=1 SV=1;sp|Q62432|SMAD2_MOUSE Mothers against decapentaplegic homolog 2 OS=Mus musculus OX=10090 GN=Smad2 PE=1 SV=2;tr|E9Q5P9|E9Q5P9_MOUSE Mothers against de	12	6	6	6	6	5	4	5	5	4	6	5	4	5	5	4	6	5	4	5	5	4	16.4	16.4	16.4	48.683	434	434;467;244;425;204;233;143;430;113;428;465;465	0	42.064	By MS/MS	By MS/MS	By MS/MS	By MS/MS	By MS/MS	By MS/MS	16.4	13.4	10.8	14.1	13.6	10.6
E9Q3N1;Q09143;D3Z161	E9Q3N1;Q09143;D3Z161	2;2;1	2;2;1	2;2;1	High affinity cationic amino acid transporter 1	Slc7a1	tr|E9Q3N1|E9Q3N1_MOUSE High affinity cationic amino acid transporter 1 (Fragment) OS=Mus musculus OX=10090 GN=Slc7a1 PE=1 SV=8;sp|Q09143|CTR1_MOUSE High affinity cationic amino acid transporter 1 OS=Mus musculus OX=10090 GN=Slc7a1 PE=1 SV=1;tr|D3Z161|D3Z16	3	2	2	2	2	1	2	1	2	2	2	1	2	1	2	2	2	1	2	1	2	2	5.5	5.5	5.5	58.038	542	542;622;94	0	13.084	By MS/MS	By matching	By MS/MS	By matching	By matching	By MS/MS	5.5	2	5.5	2	5.5	5.5
G3UY29;E9Q3P9;F8WGS1;P62492;P46638;G3UZL4;G3UZD3	G3UY29;E9Q3P9;F8WGS1;P62492;P46638;G3UZL4;G3UZD3	2;2;2;2;2;1;1	2;2;2;2;2;1;1	2;2;2;2;2;1;1	Ras-related protein Rab-11A;Ras-related protein Rab-11B	Rab11b;Rab11a	tr|G3UY29|G3UY29_MOUSE MCG22989, isoform CRA_a OS=Mus musculus OX=10090 GN=Rab11b PE=4 SV=1;tr|E9Q3P9|E9Q3P9_MOUSE Ras-related protein Rab-11A OS=Mus musculus OX=10090 GN=Rab11a PE=4 SV=1;tr|F8WGS1|F8WGS1_MOUSE Ras-related protein Rab-11A (Fragment) OS=Mus	7	2	2	2	2	2	1	0	0	0	2	2	1	0	0	0	2	2	1	0	0	0	14.8	14.8	14.8	16.924	149	149;153;155;216;218;125;193	0	11.654	By MS/MS	By MS/MS	By matching				14.8	14.8	7.4	0	0	0
E9Q517;E9Q3V0;P28571;E9QA02;E9Q3Z2	E9Q517;E9Q3V0;P28571;E9QA02;E9Q3Z2	2;2;2;1;1	2;2;2;1;1	2;2;2;1;1	Transporter;Sodium- and chloride-dependent glycine transporter 1	Slc6a9	tr|E9Q517|E9Q517_MOUSE Sodium- and chloride-dependent glycine transporter 1 OS=Mus musculus OX=10090 GN=Slc6a9 PE=1 SV=1;tr|E9Q3V0|E9Q3V0_MOUSE Sodium- and chloride-dependent glycine transporter 1 OS=Mus musculus OX=10090 GN=Slc6a9 PE=1 SV=1;sp|P28571|SC6A	5	2	2	2	0	0	0	0	1	1	0	0	0	0	1	1	0	0	0	0	1	1	4.2	4.2	4.2	58.258	521	521;637;692;321;373	0.00199	10.907					By MS/MS	By MS/MS	0	0	0	0	1.9	2.3
E9Q3V6;P42208;F6WYM0;D3YYB1;D3Z3C0;F6UKN5;D3Z1S1;D3YV76;D3YZU7	E9Q3V6;P42208;F6WYM0;D3YYB1;D3Z3C0	5;5;4;4;4;2;2;1;1	5;5;4;4;4;2;2;1;1	5;5;4;4;4;2;2;1;1	Septin-2	2022-09-02	tr|E9Q3V6|E9Q3V6_MOUSE Septin-2 OS=Mus musculus OX=10090 GN=Sept2 PE=1 SV=1;sp|P42208|SEPT2_MOUSE Septin-2 OS=Mus musculus OX=10090 GN=Sept2 PE=1 SV=2;tr|F6WYM0|F6WYM0_MOUSE Septin-2 (Fragment) OS=Mus musculus OX=10090 GN=Sept2 PE=1 SV=2;tr|D3YYB1|D3YYB1_M	9	5	5	5	5	5	4	3	3	2	5	5	4	3	3	2	5	5	4	3	3	2	18.7	18.7	18.7	36.978	321	321;361;212;213;221;107;177;77;120	0	31.325	By MS/MS	By MS/MS	By MS/MS	By matching	By matching	By matching	18.7	18.7	15	11.5	11.5	8.1
E9Q3W4;Q9QXS1	E9Q3W4;Q9QXS1	5;5	5;5	5;5	Plectin	Plec	tr|E9Q3W4|E9Q3W4_MOUSE Plectin OS=Mus musculus OX=10090 GN=Plec PE=1 SV=1;sp|Q9QXS1|PLEC_MOUSE Plectin OS=Mus musculus OX=10090 GN=Plec PE=1 SV=3	2	5	5	5	3	3	0	0	0	1	3	3	0	0	0	1	3	3	0	0	0	1	1.5	1.5	1.5	499.1	4386	4386;4691	0	30.331	By MS/MS	By MS/MS				By matching	1.1	0.7	0	0	0	0.2
E9Q3X0;Q9EQK5;D3Z2N7	E9Q3X0;Q9EQK5	10;10;2	10;10;2	10;10;2	Major vault protein	Mvp	tr|E9Q3X0|E9Q3X0_MOUSE Major vault protein OS=Mus musculus OX=10090 GN=Mvp PE=1 SV=1;sp|Q9EQK5|MVP_MOUSE Major vault protein OS=Mus musculus OX=10090 GN=Mvp PE=1 SV=4	3	10	10	10	7	6	9	3	1	2	7	6	9	3	1	2	7	6	9	3	1	2	15.6	15.6	15.6	96.856	870	870;861;134	0	62.695	By MS/MS	By MS/MS	By MS/MS	By matching	By matching	By matching	11	9.4	14.5	4.7	2.3	3.3
E9Q421;Q8BXX3;Q8BL63;Q9CXY9;A0A0G2JEZ9	E9Q421;Q8BXX3;Q8BL63;Q9CXY9	5;5;5;5;1	5;5;5;5;1	5;5;5;5;1	GPI-anchor transamidase	Pigk	tr|E9Q421|E9Q421_MOUSE GPI-anchor transamidase OS=Mus musculus OX=10090 GN=Pigk PE=1 SV=1;tr|Q8BXX3|Q8BXX3_MOUSE GPI-anchor transamidase OS=Mus musculus OX=10090 GN=Pigk PE=1 SV=1;tr|Q8BL63|Q8BL63_MOUSE GPI-anchor transamidase OS=Mus musculus OX=10090 GN=P	5	5	5	5	3	3	2	4	5	4	3	3	2	4	5	4	3	3	2	4	5	4	14.4	14.4	14.4	40.862	362	362;364;442;395;92	0	33.649	By matching	By matching	By MS/MS	By MS/MS	By MS/MS	By MS/MS	8.6	8.6	5.5	11.3	14.4	11.3
G5E8R0;E9Q453;G5E8R2;G5E8R1;E9Q456;E9Q455;S4R261	G5E8R0;E9Q453;G5E8R2;G5E8R1;E9Q456;E9Q455	6;6;6;6;6;6;1	1;1;1;1;1;1;1	1;1;1;1;1;1;1		Tpm1	tr|G5E8R0|G5E8R0_MOUSE Tropomyosin 1, alpha, isoform CRA_i OS=Mus musculus OX=10090 GN=Tpm1 PE=1 SV=1;tr|E9Q453|E9Q453_MOUSE Tropomyosin alpha-1 chain OS=Mus musculus OX=10090 GN=Tpm1 PE=1 SV=1;tr|G5E8R2|G5E8R2_MOUSE Tropomyosin 1, alpha, isoform CRA_k OS=	7	6	1	1	6	5	4	1	1	2	1	0	0	0	0	0	1	0	0	0	0	0	22	4.9	4.9	28.343	245	245;245;248;248;248;251;49	0.00456	7.1717	By MS/MS	By matching	By matching	By matching	By matching	By matching	22	17.1	14.3	5.7	5.7	5.7
E9Q4Q8;E9Q8R1;Q6P0X1;E9Q6U4;Q3UWL8	E9Q4Q8;E9Q8R1;Q6P0X1;E9Q6U4;Q3UWL8	1;1;1;1;1	1;1;1;1;1	1;1;1;1;1	Prefoldin subunit 4	Pfdn4	tr|E9Q4Q8|E9Q4Q8_MOUSE Prefoldin 4 (Fragment) OS=Mus musculus OX=10090 GN=Pfdn4 PE=1 SV=1;tr|E9Q8R1|E9Q8R1_MOUSE Prefoldin 4 (Fragment) OS=Mus musculus OX=10090 GN=Pfdn4 PE=1 SV=1;tr|Q6P0X1|Q6P0X1_MOUSE Prefoldin 4 OS=Mus musculus OX=10090 GN=Pfdn4 PE=1 SV	5	1	1	1	1	1	1	0	0	0	1	1	1	0	0	0	1	1	1	0	0	0	25.5	25.5	25.5	5.43	47	47;49;77;130;134	0.0045956	7.273	By matching	By MS/MS	By matching				25.5	25.5	25.5	0	0	0
E9Q4Z2	E9Q4Z2	162	141	137	Acetyl-CoA carboxylase 2;Biotin carboxylase	Acacb	sp|E9Q4Z2|ACACB_MOUSE Acetyl-CoA carboxylase 2 OS=Mus musculus OX=10090 GN=Acacb PE=1 SV=1	1	162	141	137	124	114	109	129	159	154	108	99	95	112	140	134	106	97	93	109	136	130	78.5	70.7	69.2	275.75	2448	2448	0	323.31	By MS/MS	By MS/MS	By MS/MS	By MS/MS	By MS/MS	By MS/MS	66	61.9	59.3	65.7	78.2	76.7
E9Q555;A0A171EBL2;Q3U0U2	E9Q555;A0A171EBL2	99;98;3	99;98;3	99;98;3	E3 ubiquitin-protein ligase RNF213	Rnf213	sp|E9Q555|RN213_MOUSE E3 ubiquitin-protein ligase RNF213 OS=Mus musculus OX=10090 GN=Rnf213 PE=1 SV=2;tr|A0A171EBL2|A0A171EBL2_MOUSE E3 ubiquitin-protein ligase RNF213 OS=Mus musculus OX=10090 GN=Rnf213 PE=1 SV=1	3	99	99	99	63	37	60	69	82	72	63	37	60	69	82	72	63	37	60	69	82	72	24.2	24.2	24.2	584.78	5152	5152;5151;312	0	323.31	By MS/MS	By MS/MS	By MS/MS	By MS/MS	By MS/MS	By MS/MS	13.9	8.5	14.5	16.1	20.1	16.9
E9Q557;E9PZW0	E9Q557;E9PZW0	48;38	48;38	48;38	Desmoplakin	Dsp	sp|E9Q557|DESP_MOUSE Desmoplakin OS=Mus musculus OX=10090 GN=Dsp PE=1 SV=1;tr|E9PZW0|E9PZW0_MOUSE Desmoplakin OS=Mus musculus OX=10090 GN=Dsp PE=1 SV=1	2	48	48	48	29	43	32	5	6	7	29	43	32	5	6	7	29	43	32	5	6	7	17.7	17.7	17.7	332.91	2883	2883;2284	0	323.31	By MS/MS	By MS/MS	By MS/MS	By matching	By matching	By matching	10.8	15	12	1.6	1.9	2.1
E9Q586;D3YX34;E9Q3M3;O08788;D3Z2M9;D3YYG9	E9Q586;D3YX34;E9Q3M3;O08788	17;16;16;16;1;1	17;16;16;16;1;1	17;16;16;16;1;1	Dynactin subunit 1	Dctn1	tr|E9Q586|E9Q586_MOUSE Dynactin subunit 1 OS=Mus musculus OX=10090 GN=Dctn1 PE=1 SV=1;tr|D3YX34|D3YX34_MOUSE Dynactin subunit 1 OS=Mus musculus OX=10090 GN=Dctn1 PE=1 SV=1;tr|E9Q3M3|E9Q3M3_MOUSE Dynactin subunit 1 OS=Mus musculus OX=10090 GN=Dctn1 PE=1 SV=	6	17	17	17	14	7	8	14	16	15	14	7	8	14	16	15	14	7	8	14	16	15	19	19	19	136.85	1239	1239;1142;1264;1281;159;189	0	119.39	By MS/MS	By MS/MS	By MS/MS	By MS/MS	By MS/MS	By MS/MS	16.6	6.4	7.7	16.3	18.3	17.2
E9Q5F4;G3UZ07;E9Q606;E9Q2D1;A0A0U1RQ96;F6WX90;V9GXQ2	E9Q5F4;G3UZ07;E9Q606	27;20;15;7;4;3;2	1;0;0;0;0;0;0	1;0;0;0;0;0;0		Actb;Actg1	tr|E9Q5F4|E9Q5F4_MOUSE Actin, cytoplasmic 1 (Fragment) OS=Mus musculus OX=10090 GN=Actb PE=1 SV=1;tr|G3UZ07|G3UZ07_MOUSE Actin, cytoplasmic 2 (Fragment) OS=Mus musculus OX=10090 GN=Actg1 PE=1 SV=1;tr|E9Q606|E9Q606_MOUSE Actin, cytoplasmic 1 (Fragment) OS=M	7	27	1	1	24	26	26	19	21	19	1	1	1	0	1	0	1	1	1	0	1	0	97	3.4	3.4	29.442	265	265;268;150;108;195;43;156	1	-2	By MS/MS	By matching	By MS/MS	By matching	By matching	By matching	89.8	90.9	96.2	82.3	89.1	83.4
E9Q5L3;Q9DBL1	E9Q5L3;Q9DBL1	1;1	1;1	1;1	Short/branched chain specific acyl-CoA dehydrogenase, mitochondrial	Acadsb	tr|E9Q5L3|E9Q5L3_MOUSE Short/branched chain-specific acyl-CoA dehydrogenase, mitochondrial OS=Mus musculus OX=10090 GN=Acadsb PE=1 SV=1;sp|Q9DBL1|ACDSB_MOUSE Short/branched chain specific acyl-CoA dehydrogenase, mitochondrial OS=Mus musculus OX=10090 GN=Ac	2	1	1	1	1	1	0	0	1	1	1	1	0	0	1	1	1	1	0	0	1	1	4.7	4.7	4.7	51.853	465	465;432	0	15.125	By matching	By matching			By MS/MS	By MS/MS	4.7	4.7	0	0	4.7	4.7
E9Q616	E9Q616	5	5	5		Ahnak	tr|E9Q616|E9Q616_MOUSE AHNAK nucleoprotein (desmoyokin) OS=Mus musculus OX=10090 GN=Ahnak PE=1 SV=1	1	5	5	5	2	5	4	2	0	1	2	5	4	2	0	1	2	5	4	2	0	1	6.5	6.5	6.5	604.25	5656	5656	0	27.8	By MS/MS	By MS/MS	By MS/MS	By matching		By matching	3.6	6.5	6.2	3.2	0	2.4
E9Q640;Q6NZN0;E9PUF4;E9PYZ7;A0A0R4J214	E9Q640;Q6NZN0;E9PUF4;E9PYZ7	4;4;3;3;1	4;4;3;3;1	4;4;3;3;1	RNA-binding protein 26	Rbm26	tr|E9Q640|E9Q640_MOUSE RNA-binding protein 26 OS=Mus musculus OX=10090 GN=Rbm26 PE=1 SV=1;sp|Q6NZN0|RBM26_MOUSE RNA-binding protein 26 OS=Mus musculus OX=10090 GN=Rbm26 PE=1 SV=2;tr|E9PUF4|E9PUF4_MOUSE RNA-binding protein 26 OS=Mus musculus OX=10090 GN=Rbm	5	4	4	4	3	2	3	3	2	2	3	2	3	3	2	2	3	2	3	3	2	2	4.9	4.9	4.9	112.66	1001	1001;1012;983;1009;210	0	23.513	By MS/MS	By MS/MS	By matching	By MS/MS	By matching	By MS/MS	3.4	2.3	3.5	4.1	2.9	2.2
E9Q6R7;A0A1W2P7C0;Q61636;A0A1W2P6L4;A0A1W2P8G5;A0A1W2P8A5	E9Q6R7	7;3;3;1;1;1	7;3;3;1;1;1	7;3;3;1;1;1		Utrn	tr|E9Q6R7|E9Q6R7_MOUSE Utrophin OS=Mus musculus OX=10090 GN=Utrn PE=1 SV=1	6	7	7	7	5	7	6	5	5	6	5	7	6	5	5	6	5	7	6	5	5	6	2.8	2.8	2.8	392.7	3430	3430;956;987;186;730;732	0	41.72	By MS/MS	By MS/MS	By MS/MS	By MS/MS	By MS/MS	By MS/MS	1.8	2.8	2.5	1.9	2	2.3
E9Q715;Q05CX5;Q7TNC4	E9Q715;Q05CX5;Q7TNC4	8;8;8	8;8;8	5;5;5	Putative RNA-binding protein Luc7-like 2	Luc7l2	tr|E9Q715|E9Q715_MOUSE Putative RNA-binding protein Luc7-like 2 OS=Mus musculus OX=10090 GN=Luc7l2 PE=1 SV=1;tr|Q05CX5|Q05CX5_MOUSE Luc7l2 protein OS=Mus musculus OX=10090 GN=Luc7l2 PE=1 SV=1;sp|Q7TNC4|LC7L2_MOUSE Putative RNA-binding protein Luc7-like 2 O	3	8	8	5	7	5	5	6	6	7	7	5	5	6	6	7	4	4	4	3	3	4	30.5	30.5	19.5	32.646	272	272;339;392	0	58.811	By MS/MS	By MS/MS	By MS/MS	By MS/MS	By MS/MS	By MS/MS	25	17.6	17.6	24.6	22.4	25
E9Q7A5;E9Q8R5;Q99JY4	E9Q7A5;E9Q8R5;Q99JY4	1;1;1	1;1;1	1;1;1	TraB domain-containing protein	Trabd	tr|E9Q7A5|E9Q7A5_MOUSE TraB domain-containing protein (Fragment) OS=Mus musculus OX=10090 GN=Trabd PE=1 SV=8;tr|E9Q8R5|E9Q8R5_MOUSE TraB domain-containing protein OS=Mus musculus OX=10090 GN=Trabd PE=1 SV=1;sp|Q99JY4|TRABD_MOUSE TraB domain-containing prot	3	1	1	1	1	0	0	1	1	1	1	0	0	1	1	1	1	0	0	1	1	1	5.1	5.1	5.1	26.323	234	234;320;376	0.0041763	7.5878	By matching			By matching	By matching	By MS/MS	5.1	0	0	5.1	5.1	5.1
E9Q7B0;Q60715	E9Q7B0;Q60715	7;7	7;7	7;7	Prolyl 4-hydroxylase subunit alpha-1	P4ha1	tr|E9Q7B0|E9Q7B0_MOUSE Prolyl 4-hydroxylase subunit alpha-1 OS=Mus musculus OX=10090 GN=P4ha1 PE=1 SV=1;sp|Q60715|P4HA1_MOUSE Prolyl 4-hydroxylase subunit alpha-1 OS=Mus musculus OX=10090 GN=P4ha1 PE=1 SV=2	2	7	7	7	7	4	5	5	4	4	7	4	5	5	4	4	7	4	5	5	4	4	22	22	22	51.753	454	454;534	0	56.826	By MS/MS	By MS/MS	By MS/MS	By MS/MS	By MS/MS	By MS/MS	22	13.4	15.9	13.9	11.2	11.2
E9Q7G0;A0A1B0GSW3;A0A1B0GT61;F6ZQA3;A0A1B0GT38;A0A1B0GSH2	E9Q7G0;A0A1B0GSW3	19;13;9;4;3;3	19;13;9;4;3;3	19;13;9;4;3;3		Numa1	sp|E9Q7G0|NUMA1_MOUSE Nuclear mitotic apparatus protein 1 OS=Mus musculus OX=10090 GN=Numa1 PE=1 SV=1;tr|A0A1B0GSW3|A0A1B0GSW3_MOUSE Nuclear mitotic apparatus protein 1 (Fragment) OS=Mus musculus OX=10090 GN=Numa1 PE=1 SV=1	6	19	19	19	12	13	14	12	12	10	12	13	14	12	12	10	12	13	14	12	12	10	11.3	11.3	11.3	235.63	2094	2094;1082;875;741;207;218	0	133.23	By MS/MS	By MS/MS	By MS/MS	By MS/MS	By MS/MS	By MS/MS	8	8.5	8.8	7.1	6.8	5.9
E9Q7L1;G3UX45	E9Q7L1;G3UX45	15;12	15;12	15;12		Urb2	tr|E9Q7L1|E9Q7L1_MOUSE URB2 ribosome biogenesis 2 homolog (S. cerevisiae) OS=Mus musculus OX=10090 GN=Urb2 PE=1 SV=1;tr|G3UX45|G3UX45_MOUSE URB2 ribosome biogenesis 2 homolog (S. cerevisiae) OS=Mus musculus OX=10090 GN=Urb2 PE=1 SV=1	2	15	15	15	10	5	9	6	13	11	10	5	9	6	13	11	10	5	9	6	13	11	11.5	11.5	11.5	171.62	1524	1524;1296	0	111.76	By MS/MS	By matching	By MS/MS	By MS/MS	By MS/MS	By MS/MS	8.1	3.8	6.5	4	10.4	8.1
E9Q7N5;Q8R2Q4;Q8C1C2;E0CY79	E9Q7N5;Q8R2Q4;Q8C1C2	10;10;6;3	10;10;6;3	10;10;6;3	Ribosome-releasing factor 2, mitochondrial	Gfm2	tr|E9Q7N5|E9Q7N5_MOUSE Ribosome-releasing factor 2, mitochondrial OS=Mus musculus OX=10090 GN=Gfm2 PE=1 SV=1;sp|Q8R2Q4|RRF2M_MOUSE Ribosome-releasing factor 2, mitochondrial OS=Mus musculus OX=10090 GN=Gfm2 PE=1 SV=2;tr|Q8C1C2|Q8C1C2_MOUSE Ribosome-releasi	4	10	10	10	6	2	3	8	8	7	6	2	3	8	8	7	6	2	3	8	8	7	19.8	19.8	19.8	82.025	741	741;779;543;244	0	79.404	By MS/MS	By MS/MS	By matching	By MS/MS	By MS/MS	By MS/MS	11.1	2.8	4	15.1	15.9	13.4
E9Q800;Q8CAQ8;E9QAY6;A0A0U1RP81;A0A0U1RQ14;E9PVS5;A0A1B0GX08	E9Q800;Q8CAQ8;E9QAY6;A0A0U1RP81	6;6;5;4;2;1;1	6;6;5;4;2;1;1	6;6;5;4;2;1;1	MICOS complex subunit Mic60	Immt	tr|E9Q800|E9Q800_MOUSE MICOS complex subunit MIC60 OS=Mus musculus OX=10090 GN=Immt PE=1 SV=1;sp|Q8CAQ8|MIC60_MOUSE MICOS complex subunit Mic60 OS=Mus musculus OX=10090 GN=Immt PE=1 SV=1;tr|E9QAY6|E9QAY6_MOUSE MICOS complex subunit MIC60 OS=Mus musculus OX	7	6	6	6	5	5	0	3	2	3	5	5	0	3	2	3	5	5	0	3	2	3	10	10	10	75.6	679	679;757;470;488;289;188;264	0	36.335	By matching	By MS/MS		By MS/MS	By matching	By MS/MS	8.1	8.7	0	3.8	2.5	4.7
E9Q855;Q3UXS0;O35609	E9Q855;Q3UXS0;O35609	4;4;4	4;4;4	4;4;4	Secretory carrier-associated membrane protein 3	Scamp3	tr|E9Q855|E9Q855_MOUSE Secretory carrier-associated membrane protein OS=Mus musculus OX=10090 GN=Scamp3 PE=1 SV=1;tr|Q3UXS0|Q3UXS0_MOUSE Secretory carrier-associated membrane protein OS=Mus musculus OX=10090 GN=Scamp3 PE=1 SV=1;sp|O35609|SCAM3_MOUSE Secret	3	4	4	4	4	2	2	4	4	4	4	2	2	4	4	4	4	2	2	4	4	4	20.6	20.6	20.6	34.515	315	315;350;349	0	55.142	By MS/MS	By MS/MS	By MS/MS	By MS/MS	By MS/MS	By MS/MS	20.6	9.2	9.2	20.6	20.6	20.6
E9Q8F4;Q8C9V5;Q8BGK0;Q61941	E9Q8F4;Q8C9V5;Q8BGK0;Q61941	2;2;2;2	2;2;2;2	2;2;2;2	NAD(P) transhydrogenase, mitochondrial	Nnt	tr|E9Q8F4|E9Q8F4_MOUSE NAD(P) transhydrogenase, mitochondrial OS=Mus musculus OX=10090 GN=Nnt PE=1 SV=1;tr|Q8C9V5|Q8C9V5_MOUSE NAD(P) transhydrogenase, mitochondrial OS=Mus musculus OX=10090 GN=Nnt PE=1 SV=1;tr|Q8BGK0|Q8BGK0_MOUSE NAD(P) transhydrogenase,	4	2	2	2	2	1	0	1	0	0	2	1	0	1	0	0	2	1	0	1	0	0	7	7	7	74.325	713	713;721;835;1086	0	12.538	By MS/MS	By MS/MS		By matching			7	1.8	0	1.8	0	0
E9Q8I7;E9Q3K1;E9PZN0	E9Q8I7;E9Q3K1;E9PZN0	6;3;3	6;3;3	6;3;3		Nfxl1	tr|E9Q8I7|E9Q8I7_MOUSE Nuclear transcription factor, X-box-binding-like 1 OS=Mus musculus OX=10090 GN=Nfxl1 PE=1 SV=1;tr|E9Q3K1|E9Q3K1_MOUSE Nuclear transcription factor, X-box-binding-like 1 (Fragment) OS=Mus musculus OX=10090 GN=Nfxl1 PE=1 SV=1;tr|E9PZN0	3	6	6	6	3	3	4	4	6	4	3	3	4	4	6	4	3	3	4	4	6	4	8.9	8.9	8.9	101.51	918	918;346;500	0	47.18	By MS/MS	By MS/MS	By MS/MS	By MS/MS	By MS/MS	By MS/MS	5	5	6.3	5.1	8.9	6.3
E9Q933;Q8BK08;Z4YN74	E9Q933;Q8BK08;Z4YN74	3;3;2	3;3;2	3;3;2	Transmembrane protein 11, mitochondrial	Tmem11	tr|E9Q933|E9Q933_MOUSE Transmembrane protein 11, mitochondrial OS=Mus musculus OX=10090 GN=Tmem11 PE=1 SV=1;sp|Q8BK08|TMM11_MOUSE Transmembrane protein 11, mitochondrial OS=Mus musculus OX=10090 GN=Tmem11 PE=1 SV=1;tr|Z4YN74|Z4YN74_MOUSE Transmembrane prot	3	3	3	3	3	2	2	3	3	3	3	2	2	3	3	3	3	2	2	3	3	3	19.3	19.3	19.3	19.808	176	176;190;125	0	22.839	By matching	By matching	By matching	By MS/MS	By MS/MS	By MS/MS	19.3	13.6	13.6	19.3	19.3	19.3
E9Q9T6;Q6ZPL9	E9Q9T6;Q6ZPL9	3;3	3;3	3;3	ATP-dependent RNA helicase DDX55	Ddx55	tr|E9Q9T6|E9Q9T6_MOUSE RNA helicase OS=Mus musculus OX=10090 GN=Ddx55 PE=1 SV=1;sp|Q6ZPL9|DDX55_MOUSE ATP-dependent RNA helicase DDX55 OS=Mus musculus OX=10090 GN=Ddx55 PE=1 SV=2	2	3	3	3	2	2	3	1	2	2	2	2	3	1	2	2	2	2	3	1	2	2	5.5	5.5	5.5	68.022	596	596;600	0	16.961	By MS/MS	By matching	By matching	By matching	By MS/MS	By MS/MS	4	4	5.5	1.5	4	3
E9QA46;Q9QXY9;D3Z6X3;D3Z6X4	E9QA46;Q9QXY9;D3Z6X3;D3Z6X4	4;4;3;3	4;4;3;3	4;4;3;3	Peroxisomal biogenesis factor 3	Pex3	tr|E9QA46|E9QA46_MOUSE Peroxisomal biogenesis factor 3 OS=Mus musculus OX=10090 GN=Pex3 PE=1 SV=1;sp|Q9QXY9|PEX3_MOUSE Peroxisomal biogenesis factor 3 OS=Mus musculus OX=10090 GN=Pex3 PE=1 SV=1;tr|D3Z6X3|D3Z6X3_MOUSE Peroxisomal biogenesis factor 3 OS=Mus	4	4	4	4	2	1	2	3	3	3	2	1	2	3	3	3	2	1	2	3	3	3	16.7	16.7	16.7	40.639	359	359;372;293;306	0	42.016	By MS/MS	By matching	By MS/MS	By MS/MS	By MS/MS	By MS/MS	7.8	3.9	7.8	12.8	11.7	12.8
E9QAF9;Q0VGY8	E9QAF9;Q0VGY8	1;1	1;1	1;1	Protein TANC1	Tanc1	tr|E9QAF9|E9QAF9_MOUSE Protein TANC1 OS=Mus musculus OX=10090 GN=Tanc1 PE=1 SV=1;sp|Q0VGY8|TANC1_MOUSE Protein TANC1 OS=Mus musculus OX=10090 GN=Tanc1 PE=1 SV=2	2	1	1	1	0	0	0	1	1	0	0	0	0	1	1	0	0	0	0	1	1	0	0.8	0.8	0.8	200.06	1849	1849;1856	0.0046104	7.4024				By matching	By MS/MS		0	0	0	0.8	0.8	0
E9QAG4;L7N243	E9QAG4;L7N243	2;1	2;1	1;1		4930522L14Rik;Gm20939	tr|E9QAG4|E9QAG4_MOUSE RIKEN cDNA 4930522L14 gene OS=Mus musculus OX=10090 GN=4930522L14Rik PE=1 SV=1;tr|L7N243|L7N243_MOUSE Uncharacterized protein LOC100044193 OS=Mus musculus OX=10090 GN=Gm20939 PE=4 SV=1	2	2	2	1	1	2	2	2	2	1	1	2	2	2	2	1	0	1	1	1	1	0	3.9	3.9	2.7	78.472	666	666;523	0	12.448	By matching	By MS/MS	By MS/MS	By MS/MS	By MS/MS	By matching	1.2	3.9	3.9	3.9	3.9	1.2
E9QAQ5;Q9WV60;D3Z7E5;Q2NL51	E9QAQ5;Q9WV60	6;6;2;2	6;6;2;2	6;6;2;2	Glycogen synthase kinase-3 beta	Gsk3b	tr|E9QAQ5|E9QAQ5_MOUSE Glycogen synthase kinase-3 beta OS=Mus musculus OX=10090 GN=Gsk3b PE=1 SV=1;sp|Q9WV60|GSK3B_MOUSE Glycogen synthase kinase-3 beta OS=Mus musculus OX=10090 GN=Gsk3b PE=1 SV=2	4	6	6	6	6	3	5	5	5	4	6	3	5	5	5	4	6	3	5	5	5	4	24.9	24.9	24.9	47.989	433	433;420;486;490	0	46.061	By MS/MS	By MS/MS	By MS/MS	By MS/MS	By MS/MS	By MS/MS	24.9	12.5	23.1	20.1	18.2	17.3
E9QAS4;E9QAS5;Q6PDQ2;E9PYU4;E9PYL1;A2A8L1;F6WR45	E9QAS4;E9QAS5;Q6PDQ2	30;30;30;10;10;10;9	30;30;30;10;10;10;9	22;22;22;4;4;4;5	Chromodomain-helicase-DNA-binding protein 4	Chd4	tr|E9QAS4|E9QAS4_MOUSE Chromodomain-helicase-DNA-binding protein 4 OS=Mus musculus OX=10090 GN=Chd4 PE=1 SV=1;tr|E9QAS5|E9QAS5_MOUSE Chromodomain-helicase-DNA-binding protein 4 OS=Mus musculus OX=10090 GN=Chd4 PE=1 SV=1;sp|Q6PDQ2|CHD4_MOUSE Chromodomain-he	7	30	30	22	21	17	19	16	27	22	21	17	19	16	27	22	14	11	12	10	20	17	21.2	21.2	16	216.37	1902	1902;1922;1915;1915;1952;1946;444	0	260.55	By MS/MS	By MS/MS	By MS/MS	By MS/MS	By MS/MS	By MS/MS	15.6	11.1	13.9	11.4	19.4	17.1
E9QB02;Q68FL6;F6W0G8	E9QB02;Q68FL6	38;38;9	38;38;9	38;38;9	Methionine--tRNA ligase, cytoplasmic	Mars	tr|E9QB02|E9QB02_MOUSE Methionine--tRNA ligase, cytoplasmic OS=Mus musculus OX=10090 GN=Mars PE=1 SV=1;sp|Q68FL6|SYMC_MOUSE Methionine--tRNA ligase, cytoplasmic OS=Mus musculus OX=10090 GN=Mars PE=1 SV=1	3	38	38	38	28	27	30	28	35	33	28	27	30	28	35	33	28	27	30	28	35	33	47.4	47.4	47.4	102.37	910	910;902;184	0	323.31	By MS/MS	By MS/MS	By MS/MS	By MS/MS	By MS/MS	By MS/MS	38.2	35.9	40.3	37.7	44.7	41.5
E9QJS0;G5E8U8;G5E8U5;Q80ZK0;D3Z6K5	E9QJS0;G5E8U8;G5E8U5;Q80ZK0;D3Z6K5	2;2;2;2;1	2;2;2;2;1	2;2;2;2;1	28S ribosomal protein S10, mitochondrial	Mrps10	tr|E9QJS0|E9QJS0_MOUSE 28S ribosomal protein S10, mitochondrial OS=Mus musculus OX=10090 GN=Mrps10 PE=1 SV=1;tr|G5E8U8|G5E8U8_MOUSE 28S ribosomal protein S10, mitochondrial OS=Mus musculus OX=10090 GN=Mrps10 PE=1 SV=1;tr|G5E8U5|G5E8U5_MOUSE 28S ribosomal p	5	2	2	2	1	2	0	1	2	2	1	2	0	1	2	2	1	2	0	1	2	2	20.6	20.6	20.6	18.698	160	160;200;201;160;172	0	21.588	By matching	By matching		By MS/MS	By MS/MS	By MS/MS	11.2	20.6	0	11.2	20.6	20.6
Q9QXJ2;E9QJX9;Q9WVL2	Q9QXJ2;E9QJX9;Q9WVL2	5;5;4	5;5;4	5;5;4	Signal transducer and activator of transcription;Signal transducer and activator of transcription 2	Stat2	tr|Q9QXJ2|Q9QXJ2_MOUSE Signal transducer and activator of transcription OS=Mus musculus OX=10090 GN=Stat2 PE=1 SV=1;tr|E9QJX9|E9QJX9_MOUSE Signal transducer and activator of transcription OS=Mus musculus OX=10090 GN=Stat2 PE=1 SV=2;sp|Q9WVL2|STAT2_MOUSE Si	3	5	5	5	3	0	2	4	4	5	3	0	2	4	4	5	3	0	2	4	4	5	5.1	5.1	5.1	105.38	922	922;923;923	0	29.26	By matching		By matching	By MS/MS	By MS/MS	By MS/MS	3.1	0	2.2	4.3	4.3	5.1
E9QK83;Q5XG71	E9QK83;Q5XG71	8;8	8;8	8;8	Small subunit processome component 20 homolog	Utp20	tr|E9QK83|E9QK83_MOUSE Small subunit processome component 20 homolog OS=Mus musculus OX=10090 GN=Utp20 PE=1 SV=1;sp|Q5XG71|UTP20_MOUSE Small subunit processome component 20 homolog OS=Mus musculus OX=10090 GN=Utp20 PE=1 SV=2	2	8	8	8	4	2	2	4	8	7	4	2	2	4	8	7	4	2	2	4	8	7	3.1	3.1	3.1	317.87	2789	2789;2788	0	50.43	By matching	By MS/MS	By MS/MS	By MS/MS	By MS/MS	By MS/MS	1.7	0.6	0.9	1.4	3.1	2.8
E9QKZ2;Q91YE6;F6TLX3;E0CXB2;E0CY46;F6UT58	E9QKZ2;Q91YE6	16;16;6;6;2;1	16;16;6;6;2;1	16;16;6;6;2;1	Importin-9	Ipo9	tr|E9QKZ2|E9QKZ2_MOUSE Importin-9 OS=Mus musculus OX=10090 GN=Ipo9 PE=1 SV=1;sp|Q91YE6|IPO9_MOUSE Importin-9 OS=Mus musculus OX=10090 GN=Ipo9 PE=1 SV=3	6	16	16	16	13	10	12	12	12	9	13	10	12	12	12	9	13	10	12	12	12	9	24.2	24.2	24.2	115.95	1040	1040;1041;171;655;55;52	0	149.21	By MS/MS	By MS/MS	By MS/MS	By MS/MS	By MS/MS	By MS/MS	19.8	14.9	17.1	18.3	18.8	13.8
E9QLB2;Q3UFF7	E9QLB2;Q3UFF7	6;6	6;6	6;6	Lysophospholipase-like protein 1	Lyplal1	tr|E9QLB2|E9QLB2_MOUSE Lysophospholipase-like protein 1 OS=Mus musculus OX=10090 GN=Lyplal1 PE=1 SV=1;sp|Q3UFF7|LYPL1_MOUSE Lysophospholipase-like protein 1 OS=Mus musculus OX=10090 GN=Lyplal1 PE=1 SV=3	2	6	6	6	4	6	6	3	6	4	4	6	6	3	6	4	4	6	6	3	6	4	36	36	36	26.34	239	239;239	0	43.26	By MS/MS	By MS/MS	By MS/MS	By MS/MS	By MS/MS	By MS/MS	23.4	36	36	14.2	36	26.4
Q3TI69;Q3U5C5;E9QMH1;Q99J72;A0A2R8VKS7	Q3TI69;Q3U5C5;E9QMH1;Q99J72;A0A2R8VKS7	2;2;2;2;1	2;2;2;2;1	2;2;2;2;1	DNA dC->dU-editing enzyme APOBEC-3	Apobec3	tr|Q3TI69|Q3TI69_MOUSE DNA dC->dU-editing enzyme APOBEC-3 OS=Mus musculus OX=10090 GN=Apobec3 PE=1 SV=1;tr|Q3U5C5|Q3U5C5_MOUSE Apolipoprotein B mRNA editing enzyme, catalytic polypeptide 3 OS=Mus musculus OX=10090 GN=Apobec3 PE=1 SV=1;tr|E9QMH1|E9QMH1_MOUS	5	2	2	2	0	1	1	1	1	2	0	1	1	1	1	2	0	1	1	1	1	2	5.7	5.7	5.7	35.631	297	297;396;429;440;97	0	11.975		By matching	By matching	By matching	By MS/MS	By MS/MS	0	2.4	2.4	2.4	2.4	5.7
E9QMW4	E9QMW4	2	2	2	Uncharacterized protein C16orf96 homolog		sp|E9QMW4|CP096_MOUSE Uncharacterized protein C16orf96 homolog OS=Mus musculus OX=10090 PE=2 SV=1	1	2	2	2	1	1	1	1	1	0	1	1	1	1	1	0	1	1	1	1	1	0	2	2	2	127.66	1145	1145	0.0019724	10.717	By matching	By MS/MS	By matching	By matching	By MS/MS		1.1	1.1	0.9	0.9	0.9	0
E9QN08;Q80T06;P57776;A0A0R4J1L2;Q91VK2;A0A0R4J1E2;F6ZFU0;D3YUQ9;D3Z7N2;D3YY68;D3YZT9	E9QN08;Q80T06;P57776;A0A0R4J1L2;Q91VK2;A0A0R4J1E2;F6ZFU0;D3YUQ9;D3Z7N2;D3YY68;D3YZT9	11;11;11;10;10;10;9;7;6;6;6	11;11;11;10;10;10;9;7;6;6;6	11;11;11;10;10;10;9;7;6;6;6	Elongation factor 1-delta	Eef1d	tr|E9QN08|E9QN08_MOUSE Elongation factor 1-delta (Fragment) OS=Mus musculus OX=10090 GN=Eef1d PE=1 SV=1;tr|Q80T06|Q80T06_MOUSE Elongation factor 1-delta OS=Mus musculus OX=10090 GN=Eef1d PE=1 SV=1;sp|P57776|EF1D_MOUSE Elongation factor 1-delta OS=Mus muscu	11	11	11	11	11	10	8	4	3	7	11	10	8	4	3	7	11	10	8	4	3	7	54.7	54.7	54.7	27.217	245	245;281;281;257;276;660;552;193;129;190;210	0	130.93	By MS/MS	By MS/MS	By MS/MS	By MS/MS	By matching	By MS/MS	54.7	44.9	39.2	23.7	24.5	38.4
E9QN31;Q922K7;A0A0N4SW16	E9QN31;Q922K7	15;14;2	15;14;2	15;14;2	Probable 28S rRNA (cytosine-C(5))-methyltransferase	Nop2	tr|E9QN31|E9QN31_MOUSE Probable 28S rRNA (cytosine-C(5))-methyltransferase OS=Mus musculus OX=10090 GN=Nop2 PE=1 SV=1;sp|Q922K7|NOP2_MOUSE Probable 28S rRNA (cytosine-C(5))-methyltransferase OS=Mus musculus OX=10090 GN=Nop2 PE=1 SV=1	3	15	15	15	11	12	12	12	11	13	11	12	12	12	11	13	11	12	12	12	11	13	22.8	22.8	22.8	86.906	794	794;793;133	0	116.72	By MS/MS	By MS/MS	By MS/MS	By MS/MS	By MS/MS	By MS/MS	17.1	18	19	18.4	16	19.4
F8WJB0;E9QNV2;Q80YQ2;H3BK33;H3BJ42	F8WJB0;E9QNV2;Q80YQ2;H3BK33	5;5;5;4;1	5;5;5;4;1	5;5;5;4;1	Mediator of RNA polymerase II transcription subunit 23	Med23	tr|F8WJB0|F8WJB0_MOUSE Mediator of RNA polymerase II transcription subunit 23 OS=Mus musculus OX=10090 GN=Med23 PE=1 SV=1;tr|E9QNV2|E9QNV2_MOUSE Mediator of RNA polymerase II transcription subunit 23 OS=Mus musculus OX=10090 GN=Med23 PE=1 SV=1;sp|Q80YQ2|ME	5	5	5	5	2	1	2	2	4	2	2	1	2	2	4	2	2	1	2	2	4	2	3.9	3.9	3.9	156.41	1370	1370;1376;1367;1010;234	0	29.527	By MS/MS	By matching	By matching	By MS/MS	By MS/MS	By matching	1.7	0.8	1.6	1.6	3.1	1.7
G5E8R3;E9QPD7;Q05920;A0A286YCC5	G5E8R3;E9QPD7;Q05920	85;85;84;10	85;85;84;10	85;85;84;10	Pyruvate carboxylase;Pyruvate carboxylase, mitochondrial	Pcx;Pc	tr|G5E8R3|G5E8R3_MOUSE Pyruvate carboxylase OS=Mus musculus OX=10090 GN=Pcx PE=1 SV=1;tr|E9QPD7|E9QPD7_MOUSE Pyruvate carboxylase OS=Mus musculus OX=10090 GN=Pcx PE=1 SV=1;sp|Q05920|PYC_MOUSE Pyruvate carboxylase, mitochondrial OS=Mus musculus OX=10090 GN=	4	85	85	85	69	73	68	71	82	83	69	73	68	71	82	83	69	73	68	71	82	83	79.2	79.2	79.2	129.7	1178	1178;1179;1178;116	0	323.31	By MS/MS	By MS/MS	By MS/MS	By MS/MS	By MS/MS	By MS/MS	70.3	72.4	70.5	71.7	77.6	78.5
E9QPI5;Q6A026	E9QPI5;Q6A026	11;11	9;9	9;9	Sister chromatid cohesion protein PDS5 homolog A	Pds5a	tr|E9QPI5|E9QPI5_MOUSE Sister chromatid cohesion protein PDS5 homolog A OS=Mus musculus OX=10090 GN=Pds5a PE=1 SV=1;sp|Q6A026|PDS5A_MOUSE Sister chromatid cohesion protein PDS5 homolog A OS=Mus musculus OX=10090 GN=Pds5a PE=1 SV=3	2	11	9	9	10	8	9	6	10	9	8	6	7	4	8	7	8	6	7	4	8	7	8.8	7.2	7.2	150.22	1332	1332;1332	0	57.524	By MS/MS	By MS/MS	By MS/MS	By MS/MS	By MS/MS	By MS/MS	8	6.3	7.8	4.6	7.3	7.5
E9QPX1;P39061	E9QPX1;P39061	2;2	2;2	2;2	Collagen alpha-1(XVIII) chain;Endostatin	Col18a1	tr|E9QPX1|E9QPX1_MOUSE Collagen alpha-1(XVIII) chain OS=Mus musculus OX=10090 GN=Col18a1 PE=1 SV=1;sp|P39061|COIA1_MOUSE Collagen alpha-1(XVIII) chain OS=Mus musculus OX=10090 GN=Col18a1 PE=1 SV=4	2	2	2	2	0	0	2	0	0	0	0	0	2	0	0	0	0	0	2	0	0	0	2.4	2.4	2.4	182.29	1774	1774;1774	0	11.984			By MS/MS				0	0	2.4	0	0	0
F6Q1V8;F8VQ05	F6Q1V8;F8VQ05	2;2	2;2	2;2		Fryl	tr|F6Q1V8|F6Q1V8_MOUSE FRY-like transcription coactivator (Fragment) OS=Mus musculus OX=10090 GN=Fryl PE=1 SV=2;tr|F8VQ05|F8VQ05_MOUSE FRY-like transcription coactivator OS=Mus musculus OX=10090 GN=Fryl PE=1 SV=1	2	2	2	2	0	1	1	1	2	2	0	1	1	1	2	2	0	1	1	1	2	2	11.5	11.5	11.5	22.844	200	200;3007	0	11.695		By matching	By matching	By matching	By MS/MS	By MS/MS	0	5.5	5.5	5.5	11.5	11.5
F6Q8N5;Q3ULL6	F6Q8N5;Q3ULL6	2;2	2;2	2;2		Upf3b	tr|F6Q8N5|F6Q8N5_MOUSE UPF3 regulator of nonsense transcripts homolog B (yeast) (Fragment) OS=Mus musculus OX=10090 GN=Upf3b PE=1 SV=1;tr|Q3ULL6|Q3ULL6_MOUSE UPF3 regulator of nonsense transcripts homolog B (yeast) OS=Mus musculus OX=10090 GN=Upf3b PE=1 SV	2	2	2	2	1	0	1	2	2	1	1	0	1	2	2	1	1	0	1	2	2	1	9.2	9.2	9.2	32.314	260	260;472	0	11.717	By matching		By matching	By MS/MS	By matching	By MS/MS	3.5	0	3.5	9.2	9.2	3.5
F6QKD2;Q9CWX9;A0A0N4SVT1;A0A0N4SVK2;A0A0N4SWC5;D3YWF9	F6QKD2;Q9CWX9;A0A0N4SVT1;A0A0N4SVK2;A0A0N4SWC5	10;10;9;6;5;1	10;10;9;6;5;1	10;10;9;6;5;1	Probable ATP-dependent RNA helicase DDX47	Ddx47	tr|F6QKD2|F6QKD2_MOUSE Probable ATP-dependent RNA helicase DDX47 (Fragment) OS=Mus musculus OX=10090 GN=Ddx47 PE=1 SV=1;sp|Q9CWX9|DDX47_MOUSE Probable ATP-dependent RNA helicase DDX47 OS=Mus musculus OX=10090 GN=Ddx47 PE=2 SV=2;tr|A0A0N4SVT1|A0A0N4SVT1_MOU	6	10	10	10	6	6	6	9	8	8	6	6	6	9	8	8	6	6	6	9	8	8	35.3	35.3	35.3	39.913	360	360;455;380;196;180;138	0	76.982	By MS/MS	By matching	By MS/MS	By MS/MS	By MS/MS	By MS/MS	20	22.5	20	32.2	28.9	28.6
F6QKK2;Q8VEH3	F6QKK2;Q8VEH3	5;5	2;2	2;2	ADP-ribosylation factor-like protein 8A	Arl8a	tr|F6QKK2|F6QKK2_MOUSE ADP-ribosylation factor-like protein 8A (Fragment) OS=Mus musculus OX=10090 GN=Arl8a PE=1 SV=1;sp|Q8VEH3|ARL8A_MOUSE ADP-ribosylation factor-like protein 8A OS=Mus musculus OX=10090 GN=Arl8a PE=1 SV=1	2	5	2	2	5	4	3	1	4	3	2	2	1	1	1	1	2	2	1	1	1	1	43.6	13.9	13.9	18.756	165	165;186	0	11.507	By matching	By MS/MS	By matching	By matching	By MS/MS	By matching	43.6	33.3	24.8	5.5	35.2	24.8
F6QL70;Q5M8M8;P47915;W4VSN7;A0A1L1SUN1;A0A1L1SS27	F6QL70;Q5M8M8;P47915;W4VSN7;A0A1L1SUN1;A0A1L1SS27	5;5;5;4;3;3	5;5;5;4;3;3	5;5;5;4;3;3	60S ribosomal protein L29	Gm17669;Rpl29;Gm3550	tr|F6QL70|F6QL70_MOUSE 60S ribosomal protein L29 OS=Mus musculus OX=10090 GN=Gm17669 PE=3 SV=1;tr|Q5M8M8|Q5M8M8_MOUSE 60S ribosomal protein L29 OS=Mus musculus OX=10090 GN=Rpl29 PE=1 SV=1;sp|P47915|RL29_MOUSE 60S ribosomal protein L29 OS=Mus musculus OX=10	6	5	5	5	4	5	5	4	4	4	4	5	5	4	4	4	4	5	5	4	4	4	26	26	26	16.966	154	154;160;160;160;94;140	0	32.501	By MS/MS	By MS/MS	By MS/MS	By MS/MS	By MS/MS	By MS/MS	20.1	26	26	25.3	20.1	20.1
F6R7Y0;Q61420	F6R7Y0;Q61420	1;1	1;1	1;1	CMP-sialic acid transporter	Slc35a1	tr|F6R7Y0|F6R7Y0_MOUSE CMP-sialic acid transporter (Fragment) OS=Mus musculus OX=10090 GN=Slc35a1 PE=1 SV=1;sp|Q61420|S35A1_MOUSE CMP-sialic acid transporter OS=Mus musculus OX=10090 GN=Slc35a1 PE=1 SV=2	2	1	1	1	0	0	1	0	1	0	0	0	1	0	1	0	0	0	1	0	1	0	4.8	4.8	4.8	26.734	250	250;336	0.0053571	6.8229			By matching		By MS/MS		0	0	4.8	0	4.8	0
F6RJV6;Q9JJK2	F6RJV6;Q9JJK2	14;14	14;14	14;14	LanC-like protein 2	Lancl2	tr|F6RJV6|F6RJV6_MOUSE LanC-like protein 2 (Fragment) OS=Mus musculus OX=10090 GN=Lancl2 PE=1 SV=1;sp|Q9JJK2|LANC2_MOUSE LanC-like protein 2 OS=Mus musculus OX=10090 GN=Lancl2 PE=1 SV=1	2	14	14	14	10	13	13	9	11	12	10	13	13	9	11	12	10	13	13	9	11	12	44.4	44.4	44.4	49.742	441	441;450	0	128.44	By MS/MS	By MS/MS	By MS/MS	By MS/MS	By MS/MS	By MS/MS	32.9	37.9	37.9	29.3	37.2	37.6
F6RPJ9;Q9JHR7	F6RPJ9;Q9JHR7	2;2	2;2	2;2	Insulin-degrading enzyme	Ide	tr|F6RPJ9|F6RPJ9_MOUSE Insulin-degrading enzyme (Fragment) OS=Mus musculus OX=10090 GN=Ide PE=1 SV=1;sp|Q9JHR7|IDE_MOUSE Insulin-degrading enzyme OS=Mus musculus OX=10090 GN=Ide PE=1 SV=1	2	2	2	2	2	2	2	0	0	0	2	2	2	0	0	0	2	2	2	0	0	0	2.1	2.1	2.1	114.15	987	987;1019	0	11.503	By MS/MS	By matching	By matching				2.1	2.1	2.1	0	0	0
F6RR02;Q5M6W7;Q91YJ5	F6RR02;Q5M6W7;Q91YJ5	1;1;1	1;1;1	1;1;1	Translation initiation factor IF-2, mitochondrial	Mtif2	tr|F6RR02|F6RR02_MOUSE Translation initiation factor IF-2, mitochondrial (Fragment) OS=Mus musculus OX=10090 GN=Mtif2 PE=1 SV=1;tr|Q5M6W7|Q5M6W7_MOUSE Translation initiation factor IF-2, mitochondrial (Fragment) OS=Mus musculus OX=10090 GN=Mtif2 PE=1 SV=1;	3	1	1	1	1	0	0	1	0	0	1	0	0	1	0	0	1	0	0	1	0	0	4	4	4	26.78	247	247;401;727	0.0066372	6.706	By matching			By MS/MS			4	0	0	4	0	0
F6RXI4	F6RXI4	1	1	1		BC067074	tr|F6RXI4|F6RXI4_MOUSE cDNA sequence BC067074 OS=Mus musculus OX=10090 GN=BC067074 PE=4 SV=2	1	1	1	1	1	1	1	1	1	1	1	1	1	1	1	1	1	1	1	1	1	1	0.5	0.5	0.5	265.71	2391	2391	0.0069838	6.5078	By MS/MS	By matching	By MS/MS	By matching	By matching	By matching	0.5	0.5	0.5	0.5	0.5	0.5
F6SLP4;Q9DC16	F6SLP4;Q9DC16	2;2	2;2	2;2	Endoplasmic reticulum-Golgi intermediate compartment protein 1	Ergic1	tr|F6SLP4|F6SLP4_MOUSE Endoplasmic reticulum-Golgi intermediate compartment protein 1 (Fragment) OS=Mus musculus OX=10090 GN=Ergic1 PE=1 SV=1;sp|Q9DC16|ERGI1_MOUSE Endoplasmic reticulum-Golgi intermediate compartment protein 1 OS=Mus musculus OX=10090 GN=E	2	2	2	2	2	2	0	1	1	1	2	2	0	1	1	1	2	2	0	1	1	1	16.7	16.7	16.7	11.774	102	102;290	0.0029397	10.581	By MS/MS	By matching		By MS/MS	By matching	By matching	16.7	16.7	0	8.8	7.8	8.8
F6SLR4;Q9ER58	F6SLR4;Q9ER58	1;1	1;1	1;1	Testican-2	Spock2	tr|F6SLR4|F6SLR4_MOUSE Testican-2 OS=Mus musculus OX=10090 GN=Spock2 PE=1 SV=1;sp|Q9ER58|TICN2_MOUSE Testican-2 OS=Mus musculus OX=10090 GN=Spock2 PE=1 SV=1	2	1	1	1	1	1	1	0	0	0	1	1	1	0	0	0	1	1	1	0	0	0	4	4	4	46.859	423	423;423	0.0045228	7.0318	By matching	By matching	By MS/MS				4	4	4	0	0	0
F6SMY7;Q7TPH6;F7CZG3	F6SMY7;Q7TPH6;F7CZG3	2;2;1	2;2;1	2;2;1	E3 ubiquitin-protein ligase MYCBP2	Mycbp2	tr|F6SMY7|F6SMY7_MOUSE E3 ubiquitin-protein ligase MYCBP2 (Fragment) OS=Mus musculus OX=10090 GN=Mycbp2 PE=1 SV=1;sp|Q7TPH6|MYCB2_MOUSE E3 ubiquitin-protein ligase MYCBP2 OS=Mus musculus OX=10090 GN=Mycbp2 PE=1 SV=3;tr|F7CZG3|F7CZG3_MOUSE E3 ubiquitin-prot	3	2	2	2	0	0	1	1	2	0	0	0	1	1	2	0	0	0	1	1	2	0	0.5	0.5	0.5	509.35	4636	4636;4749;871	0	12.466			By matching	By matching	By MS/MS		0	0	0.2	0.3	0.5	0
F6SQH7;Q91VA6	F6SQH7;Q91VA6	3;3	3;3	3;3	Polymerase delta-interacting protein 2	Poldip2	tr|F6SQH7|F6SQH7_MOUSE Polymerase delta-interacting protein 2 (Fragment) OS=Mus musculus OX=10090 GN=Poldip2 PE=1 SV=1;sp|Q91VA6|PDIP2_MOUSE Polymerase delta-interacting protein 2 OS=Mus musculus OX=10090 GN=Poldip2 PE=1 SV=1	2	3	3	3	0	2	1	1	2	3	0	2	1	1	2	3	0	2	1	1	2	3	19.7	19.7	19.7	32.545	284	284;368	0	17.279		By matching	By matching	By MS/MS	By MS/MS	By MS/MS	0	15.5	4.2	3.5	7.7	19.7
F6TGV1;Q7TQK4	F6TGV1;Q7TQK4	2;2	2;2	2;2	Exosome complex component RRP40	Exosc3	tr|F6TGV1|F6TGV1_MOUSE Exosome complex component RRP40 (Fragment) OS=Mus musculus OX=10090 GN=Exosc3 PE=1 SV=1;sp|Q7TQK4|EXOS3_MOUSE Exosome complex component RRP40 OS=Mus musculus OX=10090 GN=Exosc3 PE=1 SV=3	2	2	2	2	1	1	1	1	1	1	1	1	1	1	1	1	1	1	1	1	1	1	19.3	19.3	19.3	15.364	145	145;274	0	12.159	By MS/MS	By matching	By matching	By MS/MS	By matching	By matching	4.8	4.8	4.8	14.5	4.8	4.8
F6TQS9;Q3UVK0	F6TQS9;Q3UVK0	2;2	2;2	2;2	Endoplasmic reticulum metallopeptidase 1	Ermp1	tr|F6TQS9|F6TQS9_MOUSE Endoplasmic reticulum metallopeptidase 1 (Fragment) OS=Mus musculus OX=10090 GN=Ermp1 PE=1 SV=1;sp|Q3UVK0|ERMP1_MOUSE Endoplasmic reticulum metallopeptidase 1 OS=Mus musculus OX=10090 GN=Ermp1 PE=1 SV=2	2	2	2	2	2	0	1	0	0	0	2	0	1	0	0	0	2	0	1	0	0	0	8.2	8.2	8.2	46.441	417	417;898	0	12.658	By MS/MS		By matching				8.2	0	2.4	0	0	0
F6TVX7;Q8BSF4;F7C386;E9PX91;D3YY63;D3Z0X7;A0A0G2JEL6	F6TVX7;Q8BSF4;F7C386;E9PX91;D3YY63	10;10;9;7;5;2;2	10;10;9;7;5;2;2	10;10;9;7;5;2;2	Phosphatidylserine decarboxylase proenzyme;Phosphatidylserine decarboxylase alpha chain;Phosphatidylserine decarboxylase beta chain	Gm20671;Pisd	tr|F6TVX7|F6TVX7_MOUSE Uncharacterized protein (Fragment) OS=Mus musculus OX=10090 GN=Gm20671 PE=3 SV=1;sp|Q8BSF4|PISD_MOUSE Phosphatidylserine decarboxylase proenzyme, mitochondrial OS=Mus musculus OX=10090 GN=Pisd PE=2 SV=1;tr|F7C386|F7C386_MOUSE Phospha	7	10	10	10	8	3	5	9	9	10	8	3	5	9	9	10	8	3	5	9	9	10	18.9	18.9	18.9	64.316	576	576;406;359;375;262;151;153	0	77.158	By MS/MS	By MS/MS	By MS/MS	By MS/MS	By MS/MS	By MS/MS	17.5	5.4	11.5	17.9	17.5	18.9
F6VJC5;Q80ZX0	F6VJC5;Q80ZX0	2;2	2;2	2;2		Sec24b	tr|F6VJC5|F6VJC5_MOUSE Sec24-related gene family, member B (S. cerevisiae) (Fragment) OS=Mus musculus OX=10090 GN=Sec24b PE=1 SV=1;tr|Q80ZX0|Q80ZX0_MOUSE Sec24-related gene family, member B (S. cerevisiae) OS=Mus musculus OX=10090 GN=Sec24b PE=1 SV=1	2	2	2	2	2	1	0	0	1	1	2	1	0	0	1	1	2	1	0	0	1	1	2.7	2.7	2.7	83.044	765	765;1251	0	12.525	By MS/MS	By matching			By MS/MS	By MS/MS	2.7	1.4	0	0	1.4	1.4
Z4YLQ1;F6WJB7;Q6ZQ93	Z4YLQ1;F6WJB7;Q6ZQ93	1;1;1	1;1;1	1;1;1	Ubiquitin carboxyl-terminal hydrolase;Ubiquitin carboxyl-terminal hydrolase 34	Usp34	tr|Z4YLQ1|Z4YLQ1_MOUSE Ubiquitin carboxyl-terminal hydrolase 34 (Fragment) OS=Mus musculus OX=10090 GN=Usp34 PE=1 SV=1;tr|F6WJB7|F6WJB7_MOUSE Ubiquitin carboxyl-terminal hydrolase 34 (Fragment) OS=Mus musculus OX=10090 GN=Usp34 PE=1 SV=1;sp|Q6ZQ93|UBP34_MO	3	1	1	1	0	0	0	1	0	0	0	0	0	1	0	0	0	0	0	1	0	0	1.9	1.9	1.9	94.29	810	810;3602;3582	0.0073689	6.4225				By MS/MS			0	0	0	1.9	0	0
G5E919;F7CDT0;F6WMC0;P61082	G5E919;F7CDT0;F6WMC0;P61082	1;1;1;1	1;1;1;1	1;1;1;1	NEDD8-conjugating enzyme Ubc12	Ube2m	tr|G5E919|G5E919_MOUSE NEDD8-conjugating enzyme Ubc12 OS=Mus musculus OX=10090 GN=Ube2m PE=1 SV=1;tr|F7CDT0|F7CDT0_MOUSE NEDD8-conjugating enzyme Ubc12 (Fragment) OS=Mus musculus OX=10090 GN=Ube2m PE=1 SV=1;tr|F6WMC0|F6WMC0_MOUSE NEDD8-conjugating enzyme U	4	1	1	1	1	1	1	1	1	1	1	1	1	1	1	1	1	1	1	1	1	1	9.3	9.3	9.3	10.102	86	86;171;172;183	0.0065905	6.6348	By MS/MS	By MS/MS	By matching	By MS/MS	By MS/MS	By MS/MS	9.3	9.3	9.3	9.3	9.3	9.3
F6WP10;O35465	F6WP10;O35465	1;1	1;1	1;1	Peptidyl-prolyl cis-trans isomerase FKBP8	Fkbp8	tr|F6WP10|F6WP10_MOUSE Peptidyl-prolyl cis-trans isomerase FKBP8 (Fragment) OS=Mus musculus OX=10090 GN=Fkbp8 PE=1 SV=1;sp|O35465|FKBP8_MOUSE Peptidyl-prolyl cis-trans isomerase FKBP8 OS=Mus musculus OX=10090 GN=Fkbp8 PE=1 SV=2	2	1	1	1	1	1	1	1	0	0	1	1	1	1	0	0	1	1	1	1	0	0	44.4	44.4	44.4	4.0346	36	36;402	0.004329	9.1618	By MS/MS	By matching	By matching	By matching			44.4	44.4	44.4	44.4	0	0
F6XYI9;F8WJ67;Z4YMT0;P29037;Q6SJ95	F6XYI9;F8WJ67;Z4YMT0;P29037;Q6SJ95	1;1;1;1;1	1;1;1;1;1	1;1;1;1;1	TATA-box-binding protein;TATA box-binding protein-like protein 2	Tbp;Tbpl2	tr|F6XYI9|F6XYI9_MOUSE TATA-box-binding protein (Fragment) OS=Mus musculus OX=10090 GN=Tbp PE=1 SV=1;tr|F8WJ67|F8WJ67_MOUSE TATA-box-binding protein (Fragment) OS=Mus musculus OX=10090 GN=Tbp PE=4 SV=1;tr|Z4YMT0|Z4YMT0_MOUSE TATA box-binding protein-like p	5	1	1	1	0	0	0	1	1	1	0	0	0	1	1	1	0	0	0	1	1	1	5.3	5.3	5.3	23.456	208	208;250;348;316;350	0.0057958	6.8111				By MS/MS	By matching	By matching	0	0	0	5.3	5.3	5.3
F6YRW4;P59997	F6YRW4;P59997	1;1	1;1	1;1	Lysine-specific demethylase 2A	Kdm2a	tr|F6YRW4|F6YRW4_MOUSE F-box and leucine-rich repeat protein 11 OS=Mus musculus OX=10090 GN=Kdm2a PE=1 SV=2;sp|P59997|KDM2A_MOUSE Lysine-specific demethylase 2A OS=Mus musculus OX=10090 GN=Kdm2a PE=1 SV=2	2	1	1	1	0	0	0	1	0	1	0	0	0	1	0	1	0	0	0	1	0	1	1	1	1	132.67	1161	1161;1161	0.008165	6.3281				By MS/MS		By matching	0	0	0	1	0	1
F6YVP7;P62270;S4R1N6;A0A1Y7VKY1	F6YVP7;P62270;S4R1N6;A0A1Y7VKY1	18;18;16;16	18;18;16;16	18;18;16;16	40S ribosomal protein S18	Gm10260;Rps18	tr|F6YVP7|F6YVP7_MOUSE Uncharacterized protein OS=Mus musculus OX=10090 GN=Gm10260 PE=3 SV=2;sp|P62270|RS18_MOUSE 40S ribosomal protein S18 OS=Mus musculus OX=10090 GN=Rps18 PE=1 SV=3;tr|S4R1N6|S4R1N6_MOUSE 40S ribosomal protein S18 OS=Mus musculus OX=1009	4	18	18	18	16	16	16	14	15	15	16	16	16	14	15	15	16	16	16	14	15	15	65.1	65.1	65.1	17.671	152	152;152;107;152	0	132.27	By MS/MS	By MS/MS	By MS/MS	By MS/MS	By MS/MS	By MS/MS	65.1	65.1	56.6	51.3	55.3	59.2
F6ZBR8;G5E8J8;O88286	F6ZBR8;G5E8J8;O88286	4;3;3	4;3;3	4;3;3	Protein Wiz	Wiz	tr|F6ZBR8|F6ZBR8_MOUSE Protein Wiz (Fragment) OS=Mus musculus OX=10090 GN=Wiz PE=1 SV=1;tr|G5E8J8|G5E8J8_MOUSE MCG14253, isoform CRA_a OS=Mus musculus OX=10090 GN=Wiz PE=1 SV=1;sp|O88286|WIZ_MOUSE Protein Wiz OS=Mus musculus OX=10090 GN=Wiz PE=1 SV=2	3	4	4	4	2	2	2	3	2	3	2	2	2	3	2	3	2	2	2	3	2	3	5.2	5.2	5.2	104.46	973	973;955;1684	0	23.257	By MS/MS	By matching	By MS/MS	By MS/MS	By matching	By MS/MS	2.3	3.1	3.1	4.2	3.1	4.2
F6ZMT3;Q9D2E2	F6ZMT3;Q9D2E2	2;2	2;2	2;2	Target of EGR1 protein 1	Toe1	tr|F6ZMT3|F6ZMT3_MOUSE Target of EGR1 protein 1 (Fragment) OS=Mus musculus OX=10090 GN=Toe1 PE=1 SV=1;sp|Q9D2E2|TOE1_MOUSE Target of EGR1 protein 1 OS=Mus musculus OX=10090 GN=Toe1 PE=1 SV=1	2	2	2	2	0	0	1	1	1	0	0	0	1	1	1	0	0	0	1	1	1	0	9.6	9.6	9.6	21.714	188	188;511	0	14.278			By matching	By MS/MS	By MS/MS		0	0	4.3	5.3	4.3	0
F6ZV59;G5E8G0;G3X9W0;Q60668;E9Q5B6;F6SHF3;A0A0G2JFL4;Q9D3U4	F6ZV59;G5E8G0;G3X9W0;Q60668;E9Q5B6;F6SHF3	7;7;7;7;4;4;1;1	7;7;7;7;4;4;1;1	6;6;6;6;3;4;1;0	Heterogeneous nuclear ribonucleoprotein D0	Hnrnpd	tr|F6ZV59|F6ZV59_MOUSE Heterogeneous nuclear ribonucleoprotein D0 (Fragment) OS=Mus musculus OX=10090 GN=Hnrnpd PE=1 SV=1;tr|G5E8G0|G5E8G0_MOUSE Heterogeneous nuclear ribonucleoprotein D, isoform CRA_b OS=Mus musculus OX=10090 GN=Hnrnpd PE=1 SV=1;tr|G3X9W0	8	7	7	6	5	3	4	4	4	5	5	3	4	4	4	5	4	2	3	3	3	4	33.8	33.8	30.1	24.611	216	216;287;336;355;107;150;25;565	0	49.612	By MS/MS	By MS/MS	By MS/MS	By MS/MS	By MS/MS	By MS/MS	28.2	14.8	24.5	18.5	18.5	29.2
Q6ZWZ6;F7AEH4;P63323;A0A1W2P7A1	Q6ZWZ6;F7AEH4;P63323;A0A1W2P7A1	7;7;6;5	7;7;6;5	7;7;6;5	40S ribosomal protein S12	Rps12	tr|Q6ZWZ6|Q6ZWZ6_MOUSE 40S ribosomal protein S12 OS=Mus musculus OX=10090 GN=Rps12-ps3 PE=1 SV=1;tr|F7AEH4|F7AEH4_MOUSE 40S ribosomal protein S12 OS=Mus musculus OX=10090 GN=Rps12 PE=1 SV=1;sp|P63323|RS12_MOUSE 40S ribosomal protein S12 OS=Mus musculus OX=	4	7	7	7	6	6	6	6	4	6	6	6	6	6	4	6	6	6	6	6	4	6	56.8	56.8	56.8	14.515	132	132;137;132;148	0	134.85	By MS/MS	By MS/MS	By MS/MS	By MS/MS	By MS/MS	By MS/MS	56.8	48.5	56.8	48.5	33.3	56.8
F7BX26;Q60676	F7BX26;Q60676	3;3	3;3	3;3	Serine/threonine-protein phosphatase;Serine/threonine-protein phosphatase 5	Ppp5c	tr|F7BX26|F7BX26_MOUSE Serine/threonine-protein phosphatase (Fragment) OS=Mus musculus OX=10090 GN=Ppp5c PE=1 SV=1;sp|Q60676|PPP5_MOUSE Serine/threonine-protein phosphatase 5 OS=Mus musculus OX=10090 GN=Ppp5c PE=1 SV=3	2	3	3	3	3	2	3	0	1	2	3	2	3	0	1	2	3	2	3	0	1	2	7.8	7.8	7.8	54.205	476	476;499	0	20.318	By MS/MS	By MS/MS	By MS/MS		By matching	By MS/MS	7.8	5	7.8	0	2.3	5
F8VPK0;A0A286YCU6	F8VPK0	3;1	3;1	3;1		Ttc37	tr|F8VPK0|F8VPK0_MOUSE Tetratricopeptide repeat domain 37 OS=Mus musculus OX=10090 GN=Ttc37 PE=1 SV=1	2	3	3	3	1	2	1	0	3	2	1	2	1	0	3	2	1	2	1	0	3	2	2.6	2.6	2.6	173.94	1563	1563;273	0	16.438	By MS/MS	By matching	By matching		By MS/MS	By MS/MS	0.8	2	0.8	0	2.6	2
F8VPU2;E9Q805	F8VPU2;E9Q805	10;6	10;6	10;6	FERM, RhoGEF and pleckstrin domain-containing protein 1	Farp1	sp|F8VPU2|FARP1_MOUSE FERM, ARHGEF and pleckstrin domain-containing protein 1 OS=Mus musculus OX=10090 GN=Farp1 PE=1 SV=1;tr|E9Q805|E9Q805_MOUSE FERM, ARHGEF and pleckstrin domain-containing protein 1 (Fragment) OS=Mus musculus OX=10090 GN=Farp1 PE=1 SV=1	2	10	10	10	5	1	1	5	7	7	5	1	1	5	7	7	5	1	1	5	7	7	13.8	13.8	13.8	118.87	1048	1048;211	0	70.112	By MS/MS	By matching	By matching	By MS/MS	By MS/MS	By MS/MS	6.2	1.3	1.3	6.5	10.3	9.3
F8VQC1;E9Q740	F8VQC1;E9Q740	21;19	21;19	21;19	Signal recognition particle subunit SRP72	Srp72	tr|F8VQC1|F8VQC1_MOUSE Signal recognition particle subunit SRP72 OS=Mus musculus OX=10090 GN=Srp72 PE=1 SV=1;tr|E9Q740|E9Q740_MOUSE Signal recognition particle subunit SRP72 OS=Mus musculus OX=10090 GN=Srp72 PE=1 SV=1	2	21	21	21	18	16	17	20	19	18	18	16	17	20	19	18	18	16	17	20	19	18	45.8	45.8	45.8	74.656	671	671;610	0	234.73	By MS/MS	By MS/MS	By MS/MS	By MS/MS	By MS/MS	By MS/MS	40.8	33.8	37.1	42.9	41.7	41.6
F8VQE9;Q8VHH5;A0A1D5RMG4;A0A0G2JER6	F8VQE9;Q8VHH5;A0A1D5RMG4	3;3;2;1	3;3;2;1	2;2;1;1	Arf-GAP with GTPase, ANK repeat and PH domain-containing protein 3	Agap3	tr|F8VQE9|F8VQE9_MOUSE Arf-GAP with GTPase, ANK repeat and PH domain-containing protein 3 OS=Mus musculus OX=10090 GN=Agap3 PE=1 SV=1;sp|Q8VHH5|AGAP3_MOUSE Arf-GAP with GTPase, ANK repeat and PH domain-containing protein 3 OS=Mus musculus OX=10090 GN=Agap3	4	3	3	2	2	2	3	2	3	2	2	2	3	2	3	2	1	1	2	1	2	1	5.7	5.7	4	97.694	910	910;910;396;445	0	20.236	By matching	By matching	By MS/MS	By MS/MS	By MS/MS	By MS/MS	3.8	3.8	5.7	3.8	5.7	3.8
F8WGA8;Q5SUF2	F8WGA8;Q5SUF2	1;1	1;1	1;1	Luc7-like protein 3	Luc7l3	tr|F8WGA8|F8WGA8_MOUSE Luc7-like protein 3 OS=Mus musculus OX=10090 GN=Luc7l3 PE=1 SV=1;sp|Q5SUF2|LC7L3_MOUSE Luc7-like protein 3 OS=Mus musculus OX=10090 GN=Luc7l3 PE=1 SV=1	2	1	1	1	1	0	1	0	0	0	1	0	1	0	0	0	1	0	1	0	0	0	32.6	32.6	32.6	5.0969	43	43;432	0.0043186	9.0239	By MS/MS		By matching				32.6	0	32.6	0	0	0
F8WGD4;Q9R0A5	F8WGD4;Q9R0A5	1;1	1;1	1;1	Serine/threonine-protein kinase Nek3	Nek3	tr|F8WGD4|F8WGD4_MOUSE Serine/threonine-protein kinase Nek3 OS=Mus musculus OX=10090 GN=Nek3 PE=1 SV=1;sp|Q9R0A5|NEK3_MOUSE Serine/threonine-protein kinase Nek3 OS=Mus musculus OX=10090 GN=Nek3 PE=1 SV=2	2	1	1	1	0	0	0	0	1	0	0	0	0	0	1	0	0	0	0	0	1	0	2.2	2.2	2.2	57.247	509	509;511	0.0066607	6.7763					By MS/MS		0	0	0	0	2.2	0
F8WGD9;Q9D1E8	F8WGD9;Q9D1E8	2;2	2;2	2;2	1-acyl-sn-glycerol-3-phosphate acyltransferase epsilon	Agpat5	tr|F8WGD9|F8WGD9_MOUSE 1-acyl-sn-glycerol-3-phosphate acyltransferase epsilon OS=Mus musculus OX=10090 GN=Agpat5 PE=1 SV=1;sp|Q9D1E8|PLCE_MOUSE 1-acyl-sn-glycerol-3-phosphate acyltransferase epsilon OS=Mus musculus OX=10090 GN=Agpat5 PE=2 SV=2	2	2	2	2	1	0	1	1	2	2	1	0	1	1	2	2	1	0	1	1	2	2	6.5	6.5	6.5	33.845	291	291;365	0	13.095	By matching		By matching	By MS/MS	By matching	By MS/MS	2.4	0	2.4	4.1	6.5	6.5
F8WHZ9;F8WGR0;Q9QYC0;E9Q1K3;F6V4G5;D3Z0T1;F6RDR0	F8WHZ9;F8WGR0;Q9QYC0;E9Q1K3	5;5;5;4;1;1;1	5;5;5;4;1;1;1	5;5;5;4;1;1;1	Alpha-adducin	Add1	tr|F8WHZ9|F8WHZ9_MOUSE Alpha-adducin OS=Mus musculus OX=10090 GN=Add1 PE=1 SV=1;tr|F8WGR0|F8WGR0_MOUSE Alpha-adducin OS=Mus musculus OX=10090 GN=Add1 PE=1 SV=1;sp|Q9QYC0|ADDA_MOUSE Alpha-adducin OS=Mus musculus OX=10090 GN=Add1 PE=1 SV=2;tr|E9Q1K3|E9Q1K3_M	7	5	5	5	4	2	2	3	4	3	4	2	2	3	4	3	4	2	2	3	4	3	11.5	11.5	11.5	73.163	662	662;663;735;660;135;141;160	0	36.12	By MS/MS	By matching	By MS/MS	By MS/MS	By MS/MS	By MS/MS	8.8	5	4.2	6.8	8.8	6.9
H3BKT5;F8WI65;F8WGT1;Q80SW1;Q68FL4	H3BKT5;F8WI65;F8WGT1;Q80SW1;Q68FL4	2;2;2;2;2	2;2;2;2;2	2;2;2;2;2	Adenosylhomocysteinase;Putative adenosylhomocysteinase 2;Putative adenosylhomocysteinase 3	Ahcyl2;Ahcyl1	tr|H3BKT5|H3BKT5_MOUSE Adenosylhomocysteinase OS=Mus musculus OX=10090 GN=Ahcyl2 PE=1 SV=1;tr|F8WI65|F8WI65_MOUSE Adenosylhomocysteinase OS=Mus musculus OX=10090 GN=Ahcyl2 PE=1 SV=1;tr|F8WGT1|F8WGT1_MOUSE Adenosylhomocysteinase OS=Mus musculus OX=10090 GN=	5	2	2	2	2	2	2	1	1	0	2	2	2	1	1	0	2	2	2	1	1	0	5.4	5.4	5.4	45.055	404	404;508;612;530;613	0	11.878	By MS/MS	By MS/MS	By matching	By MS/MS	By matching		5.4	5.4	5.4	3	3	0
F8WGW3;Q497V5	F8WGW3;Q497V5	4;4	4;4	4;4	S1 RNA-binding domain-containing protein 1	Srbd1	tr|F8WGW3|F8WGW3_MOUSE S1 RNA-binding domain-containing protein 1 OS=Mus musculus OX=10090 GN=Srbd1 PE=1 SV=1;sp|Q497V5|SRBD1_MOUSE S1 RNA-binding domain-containing protein 1 OS=Mus musculus OX=10090 GN=Srbd1 PE=2 SV=2	2	4	4	4	2	1	2	1	1	3	2	1	2	1	1	3	2	1	2	1	1	3	4.7	4.7	4.7	110.19	981	981;1015	0	22.068	By MS/MS	By matching	By MS/MS	By MS/MS	By matching	By MS/MS	2.8	1.9	2.9	0.8	0.8	3.8
F8WHG5;Q60823;D3Z3N2	F8WHG5;Q60823;D3Z3N2	2;2;1	2;2;1	2;2;1	RAC-beta serine/threonine-protein kinase	Akt2	tr|F8WHG5|F8WHG5_MOUSE RAC-beta serine/threonine-protein kinase OS=Mus musculus OX=10090 GN=Akt2 PE=1 SV=1;sp|Q60823|AKT2_MOUSE RAC-beta serine/threonine-protein kinase OS=Mus musculus OX=10090 GN=Akt2 PE=1 SV=1;tr|D3Z3N2|D3Z3N2_MOUSE RAC-beta serine/threo	3	2	2	2	1	0	0	1	2	1	1	0	0	1	2	1	1	0	0	1	2	1	5.9	5.9	5.9	51.056	438	438;481;229	0	14.205	By matching			By MS/MS	By MS/MS	By matching	2.3	0	0	2.3	5.9	2.3
F8WHL1;Q5IRJ6	F8WHL1;Q5IRJ6	2;2	2;2	2;2	Zinc transporter 9	Slc30a9	tr|F8WHL1|F8WHL1_MOUSE Zinc transporter 9 OS=Mus musculus OX=10090 GN=Slc30a9 PE=1 SV=1;sp|Q5IRJ6|ZNT9_MOUSE Zinc transporter 9 OS=Mus musculus OX=10090 GN=Slc30a9 PE=1 SV=2	2	2	2	2	0	0	0	2	1	1	0	0	0	2	1	1	0	0	0	2	1	1	3.5	3.5	3.5	60.674	547	547;567	0.001005	11.114				By MS/MS	By matching	By matching	0	0	0	3.5	2	2
F8WHU5;Q4VA53	F8WHU5;Q4VA53	27;27	27;27	25;25	Sister chromatid cohesion protein PDS5 homolog B	Pds5b	tr|F8WHU5|F8WHU5_MOUSE Sister chromatid cohesion protein PDS5 homolog B OS=Mus musculus OX=10090 GN=Pds5b PE=1 SV=1;sp|Q4VA53|PDS5B_MOUSE Sister chromatid cohesion protein PDS5 homolog B OS=Mus musculus OX=10090 GN=Pds5b PE=1 SV=1	2	27	27	25	23	17	21	18	26	24	23	17	21	18	26	24	21	15	19	16	24	22	23.9	23.9	22.4	164.76	1449	1449;1446	0	235.73	By MS/MS	By MS/MS	By MS/MS	By MS/MS	By MS/MS	By MS/MS	20.7	15.1	18.8	15.9	23	21.8
F8WIB1;P61211;E9Q006	F8WIB1;P61211	5;5;1	5;5;1	5;5;1	ADP-ribosylation factor-like protein 1	Arl1	tr|F8WIB1|F8WIB1_MOUSE ADP-ribosylation factor-like protein 1 (Fragment) OS=Mus musculus OX=10090 GN=Arl1 PE=1 SV=1;sp|P61211|ARL1_MOUSE ADP-ribosylation factor-like protein 1 OS=Mus musculus OX=10090 GN=Arl1 PE=1 SV=1	3	5	5	5	5	3	5	4	5	5	5	3	5	4	5	5	5	3	5	4	5	5	53.6	53.6	53.6	15.65	138	138;181;52	0	59.288	By MS/MS	By MS/MS	By MS/MS	By MS/MS	By MS/MS	By MS/MS	53.6	33.3	53.6	41.3	53.6	53.6
F8WIK0;Q8WTY4;F7BWP1	F8WIK0;Q8WTY4;F7BWP1	2;2;1	2;2;1	2;2;1	Anamorsin	Ciapin1	tr|F8WIK0|F8WIK0_MOUSE Anamorsin OS=Mus musculus OX=10090 GN=Ciapin1 PE=1 SV=2;sp|Q8WTY4|CPIN1_MOUSE Anamorsin OS=Mus musculus OX=10090 GN=Ciapin1 PE=1 SV=1;tr|F7BWP1|F7BWP1_MOUSE Anamorsin (Fragment) OS=Mus musculus OX=10090 GN=Ciapin1 PE=1 SV=2	3	2	2	2	2	1	1	0	0	0	2	1	1	0	0	0	2	1	1	0	0	0	12.6	12.6	12.6	33.429	309	309;309;254	0.0010076	11.178	By MS/MS	By MS/MS	By matching				12.6	4.5	4.5	0	0	0
F8WIK5;Q9ERS5	F8WIK5;Q9ERS5	2;2	2;2	2;2	Pleckstrin homology domain-containing family A member 2	Plekha2	tr|F8WIK5|F8WIK5_MOUSE Pleckstrin homology domain-containing family A member 2 (Fragment) OS=Mus musculus OX=10090 GN=Plekha2 PE=1 SV=8;sp|Q9ERS5|PKHA2_MOUSE Pleckstrin homology domain-containing family A member 2 OS=Mus musculus OX=10090 GN=Plekha2 PE=1 S	2	2	2	2	0	1	1	2	2	1	0	1	1	2	2	1	0	1	1	2	2	1	6	6	6	37.538	336	336;425	0	12.841		By matching	By matching	By MS/MS	By MS/MS	By MS/MS	0	2.7	2.7	6	6	2.7
F8WIR1;P18242;F6Y6L6;A0A1B0GT66	F8WIR1;P18242;F6Y6L6	3;3;2;1	3;3;2;1	3;3;2;1	Cathepsin D	Ctsd	tr|F8WIR1|F8WIR1_MOUSE Cathepsin D OS=Mus musculus OX=10090 GN=Ctsd PE=1 SV=2;sp|P18242|CATD_MOUSE Cathepsin D OS=Mus musculus OX=10090 GN=Ctsd PE=1 SV=1;tr|F6Y6L6|F6Y6L6_MOUSE Uncharacterized protein (Fragment) OS=Mus musculus OX=10090 GN=Gm49369 PE=1 SV=	4	3	3	3	2	3	1	1	1	1	2	3	1	1	1	1	2	3	1	1	1	1	9.4	9.4	9.4	44.215	404	404;410;278;273	0	19.525	By MS/MS	By MS/MS	By matching	By MS/MS	By matching	By matching	5	9.4	2.5	2.5	2.5	2.5
F8WIT2;P14824	F8WIT2;P14824	7;7	7;7	7;7	Annexin;Annexin A6	Anxa6	tr|F8WIT2|F8WIT2_MOUSE Annexin OS=Mus musculus OX=10090 GN=Anxa6 PE=1 SV=1;sp|P14824|ANXA6_MOUSE Annexin A6 OS=Mus musculus OX=10090 GN=Anxa6 PE=1 SV=3	2	7	7	7	6	5	6	1	3	0	6	5	6	1	3	0	6	5	6	1	3	0	15.3	15.3	15.3	75.288	667	667;673	0	48.84	By MS/MS	By MS/MS	By MS/MS	By matching	By MS/MS		12.4	12.7	12.4	1.3	5.2	0
F8WJA0;Q9ESV0;A0A1Y7VKX7;A0A1Y7VK75;A0A1Y7VLU4	F8WJA0;Q9ESV0;A0A1Y7VKX7	15;15;12;3;2	15;15;12;3;2	15;15;12;3;2	ATP-dependent RNA helicase DDX24	Ddx24	tr|F8WJA0|F8WJA0_MOUSE ATP-dependent RNA helicase DDX24 OS=Mus musculus OX=10090 GN=Ddx24 PE=1 SV=1;sp|Q9ESV0|DDX24_MOUSE ATP-dependent RNA helicase DDX24 OS=Mus musculus OX=10090 GN=Ddx24 PE=1 SV=2;tr|A0A1Y7VKX7|A0A1Y7VKX7_MOUSE ATP-dependent RNA helicase	5	15	15	15	11	7	11	11	10	8	11	7	11	11	10	8	11	7	11	11	10	8	21.5	21.5	21.5	101.37	903	903;857;791;176;119	0	103.19	By MS/MS	By MS/MS	By MS/MS	By MS/MS	By MS/MS	By MS/MS	15.8	10.9	16.2	16.3	15.1	12.1
F8WJC2;Q9CR26	F8WJC2;Q9CR26	1;1	1;1	1;1	Vacuolar protein sorting-associated protein VTA1 homolog	Vta1	tr|F8WJC2|F8WJC2_MOUSE Vacuolar protein sorting-associated protein VTA1 homolog OS=Mus musculus OX=10090 GN=Vta1 PE=1 SV=1;sp|Q9CR26|VTA1_MOUSE Vacuolar protein sorting-associated protein VTA1 homolog OS=Mus musculus OX=10090 GN=Vta1 PE=1 SV=1	2	1	1	1	0	1	1	1	0	0	0	1	1	1	0	0	0	1	1	1	0	0	36.8	36.8	36.8	4.2979	38	38;309	0.0053667	6.8399		By MS/MS	By MS/MS	By MS/MS			0	36.8	36.8	36.8	0	0
F8WJG3;P62996	F8WJG3;P62996	1;1	1;1	1;1	Transformer-2 protein homolog beta	Tra2b	tr|F8WJG3|F8WJG3_MOUSE Transformer-2 protein homolog beta OS=Mus musculus OX=10090 GN=Tra2b PE=1 SV=1;sp|P62996|TRA2B_MOUSE Transformer-2 protein homolog beta OS=Mus musculus OX=10090 GN=Tra2b PE=1 SV=1	2	1	1	1	1	1	0	0	0	1	1	1	0	0	0	1	1	1	0	0	0	1	8.5	8.5	8.5	21.935	188	188;288	0.0065617	6.5571	By MS/MS	By MS/MS				By matching	8.5	8.5	0	0	0	8.5
F8WJK8;Q99L47;E9Q1V0;E9Q1X9	F8WJK8;Q99L47;E9Q1V0	10;10;5;2	10;10;5;2	10;10;5;2	Hsc70-interacting protein	St13	tr|F8WJK8|F8WJK8_MOUSE Hsc70-interacting protein OS=Mus musculus OX=10090 GN=St13 PE=1 SV=1;sp|Q99L47|F10A1_MOUSE Hsc70-interacting protein OS=Mus musculus OX=10090 GN=St13 PE=1 SV=1;tr|E9Q1V0|E9Q1V0_MOUSE Hsc70-interacting protein (Fragment) OS=Mus muscul	4	10	10	10	9	8	8	2	1	0	9	8	8	2	1	0	9	8	8	2	1	0	24.9	24.9	24.9	40.538	362	362;371;129;79	0	73.225	By MS/MS	By MS/MS	By MS/MS	By matching	By matching		24.3	19.1	19.1	5.2	3.9	0
G3UVV4;P17710;D3YYR4;D3Z365;D3Z105;B4YB29	G3UVV4;P17710	22;22;5;5;2;1	19;19;4;4;2;1	17;17;4;4;2;1	Hexokinase;Hexokinase-1	Hk1	tr|G3UVV4|G3UVV4_MOUSE Hexokinase 1, isoform CRA_f OS=Mus musculus OX=10090 GN=Hk1 PE=1 SV=1;sp|P17710|HXK1_MOUSE Hexokinase-1 OS=Mus musculus OX=10090 GN=Hk1 PE=1 SV=3	6	22	19	17	19	14	10	9	12	9	17	12	8	8	9	8	15	11	7	7	8	7	25.8	22.9	21.2	101.87	917	917;974;184;223;80;49	0	144.61	By MS/MS	By MS/MS	By MS/MS	By MS/MS	By MS/MS	By MS/MS	22.2	15.8	11.5	11.2	15.5	11.5
G3UZ60;G3UWI9;G3UWX9;G3UZA7;Q9Z172;G3UZX6;H7BWX9;D3Z794;P61957	G3UZ60;G3UWI9;G3UWX9;G3UZA7;Q9Z172;G3UZX6;H7BWX9;D3Z794;P61957	2;2;2;2;2;1;1;1;1	2;2;2;2;2;1;1;1;1	2;2;2;2;2;1;1;1;1	Small ubiquitin-related modifier;Small ubiquitin-related modifier 3;Small ubiquitin-related modifier 2	Sumo3;Sumo2	tr|G3UZ60|G3UZ60_MOUSE Small ubiquitin-related modifier 3 OS=Mus musculus OX=10090 GN=Gm49325 PE=1 SV=1;tr|G3UWI9|G3UWI9_MOUSE SMT3 suppressor of mif two 3 homolog 3 (Yeast), isoform CRA_c OS=Mus musculus OX=10090 GN=Sumo3 PE=1 SV=1;tr|G3UWX9|G3UWX9_MOUSE	9	2	2	2	2	2	2	1	1	1	2	2	2	1	1	1	2	2	2	1	1	1	28	28	28	8.6017	75	75;82;96;113;110;47;53;71;95	0	13.627	By MS/MS	By MS/MS	By MS/MS	By matching	By MS/MS	By matching	28	28	28	12	12	12
G3UWZ0;O88379;G3UZD1;G3UXR5;G3UZ82	G3UWZ0;O88379	8;8;1;1;1	8;8;1;1;1	8;8;1;1;1	Bromodomain adjacent to zinc finger domain protein 1A	Baz1a	tr|G3UWZ0|G3UWZ0_MOUSE Bromodomain adjacent to zinc finger domain protein 1A OS=Mus musculus OX=10090 GN=Baz1a PE=1 SV=1;sp|O88379|BAZ1A_MOUSE Bromodomain adjacent to zinc finger domain protein 1A OS=Mus musculus OX=10090 GN=Baz1a PE=1 SV=3	5	8	8	8	4	3	4	4	7	6	4	3	4	4	7	6	4	3	4	4	7	6	6.1	6.1	6.1	178.17	1552	1552;1555;81;86;172	0	47.013	By MS/MS	By matching	By MS/MS	By MS/MS	By MS/MS	By MS/MS	3.4	2.6	3.1	2.6	5.3	4.8
G3UX26;Q60930;D3YZT5;A0A286YCR8;D3YUN8	G3UX26;Q60930;D3YZT5;A0A286YCR8	8;8;5;5;1	8;8;5;5;1	8;8;5;5;1	Voltage-dependent anion-selective channel protein 2	Vdac2	tr|G3UX26|G3UX26_MOUSE Voltage-dependent anion-selective channel protein 2 OS=Mus musculus OX=10090 GN=Vdac2 PE=1 SV=1;sp|Q60930|VDAC2_MOUSE Voltage-dependent anion-selective channel protein 2 OS=Mus musculus OX=10090 GN=Vdac2 PE=1 SV=2;tr|D3YZT5|D3YZT5_MO	5	8	8	8	8	6	6	8	8	8	8	6	6	8	8	8	8	6	6	8	8	8	36.7	36.7	36.7	30.446	283	283;295;201;246;75	0	67.43	By MS/MS	By MS/MS	By MS/MS	By MS/MS	By MS/MS	By MS/MS	36.7	24.7	24.7	36.7	36.7	36.7
G3UX44;P50171	G3UX44;P50171	2;2	2;2	2;2	Estradiol 17-beta-dehydrogenase 8	H2-Ke6;Hsd17b8	tr|G3UX44|G3UX44_MOUSE H2-K region-expressed gene 6 (Fragment) OS=Mus musculus OX=10090 GN=H2-Ke6 PE=1 SV=1;sp|P50171|DHB8_MOUSE Estradiol 17-beta-dehydrogenase 8 OS=Mus musculus OX=10090 GN=Hsd17b8 PE=1 SV=2	2	2	2	2	1	2	0	0	0	0	1	2	0	0	0	0	1	2	0	0	0	0	10.7	10.7	10.7	23.985	234	234;259	0.0019871	10.876	By MS/MS	By MS/MS					5.6	10.7	0	0	0	0
G3UX48;Q7TSC1	G3UX48;Q7TSC1	1;1	1;1	1;1	Protein PRRC2A	Prrc2a	tr|G3UX48|G3UX48_MOUSE Protein PRRC2A OS=Mus musculus OX=10090 GN=Prrc2a PE=1 SV=1;sp|Q7TSC1|PRC2A_MOUSE Protein PRRC2A OS=Mus musculus OX=10090 GN=Prrc2a PE=1 SV=1	2	1	1	1	0	1	1	1	1	1	0	1	1	1	1	1	0	1	1	1	1	1	0.7	0.7	0.7	219.46	2069	2069;2158	0.0049416	6.9417		By matching	By matching	By MS/MS	By matching	By matching	0	0.7	0.7	0.7	0.7	0.7
G8JL74;G3UXA6;Q8BHD7;G3UZ01;G3UY95;G3UXZ8;G3UXZ6	G8JL74;G3UXA6;Q8BHD7;G3UZ01	9;9;8;7;4;3;1	7;7;6;5;3;2;1	7;7;6;5;3;2;1	Polypyrimidine tract-binding protein 3	Ptbp3	tr|G8JL74|G8JL74_MOUSE Polypyrimidine tract-binding protein 3 OS=Mus musculus OX=10090 GN=Ptbp3 PE=1 SV=1;tr|G3UXA6|G3UXA6_MOUSE Polypyrimidine tract-binding protein 3 OS=Mus musculus OX=10090 GN=Ptbp3 PE=1 SV=1;sp|Q8BHD7|PTBP3_MOUSE Polypyrimidine tract-b	7	9	7	7	4	3	3	5	6	3	3	1	1	3	4	2	3	1	1	3	4	2	29	26	26	59.465	551	551;554;523;457;146;188;45	0	70.854	By MS/MS	By matching	By MS/MS	By MS/MS	By MS/MS	By MS/MS	15.4	5.6	5.6	14.3	17.8	8.2
G3UXL2;Q9D7G0;Q9CS42	G3UXL2;Q9D7G0;Q9CS42	6;6;3	6;6;3	4;4;3	Ribose-phosphate pyrophosphokinase 1;Ribose-phosphate pyrophosphokinase 2	Prps1l3;Prps1;Prps2	tr|G3UXL2|G3UXL2_MOUSE Phosphoribosyl pyrophosphate synthetase 1-like 3 OS=Mus musculus OX=10090 GN=Prps1l3 PE=3 SV=1;sp|Q9D7G0|PRPS1_MOUSE Ribose-phosphate pyrophosphokinase 1 OS=Mus musculus OX=10090 GN=Prps1 PE=1 SV=4;sp|Q9CS42|PRPS2_MOUSE Ribose-phosph	3	6	6	4	6	5	5	6	6	6	6	5	5	6	6	6	4	3	3	4	4	4	26.1	26.1	17.3	34.824	318	318;318;318	0	54.525	By MS/MS	By MS/MS	By MS/MS	By MS/MS	By MS/MS	By MS/MS	26.1	23.9	20.8	26.1	26.1	26.1
G3UYI7;G3UXM4;G3UY90;Q8VIK5	G3UYI7;G3UXM4;G3UY90;Q8VIK5	1;1;1;1	1;1;1;1	1;1;1;1	Platelet endothelial aggregation receptor 1	Pear1	tr|G3UYI7|G3UYI7_MOUSE Platelet endothelial aggregation receptor 1 (Fragment) OS=Mus musculus OX=10090 GN=Pear1 PE=4 SV=1;tr|G3UXM4|G3UXM4_MOUSE Platelet endothelial aggregation receptor 1 (Fragment) OS=Mus musculus OX=10090 GN=Pear1 PE=1 SV=1;tr|G3UY90|G3	4	1	1	1	1	0	0	0	0	0	1	0	0	0	0	0	1	0	0	0	0	0	8.4	8.4	8.4	10.946	95	95;120;218;1034	1	-2	By MS/MS						8.4	0	0	0	0	0
G3UXY0;G3X9K9;G3UXZ5;P97371;G3UWN9	G3UXY0;G3X9K9;G3UXZ5;P97371;G3UWN9	2;2;2;2;1	2;2;2;2;1	2;2;2;2;1	Proteasome activator complex subunit 1	Psme1	tr|G3UXY0|G3UXY0_MOUSE Proteasome activator complex subunit 1 OS=Mus musculus OX=10090 GN=Psme1 PE=1 SV=1;tr|G3X9K9|G3X9K9_MOUSE Proteasome activator complex subunit 1 OS=Mus musculus OX=10090 GN=Psme1 PE=1 SV=1;tr|G3UXZ5|G3UXZ5_MOUSE Proteasome activator	5	2	2	2	2	0	2	0	1	2	2	0	2	0	1	2	2	0	2	0	1	2	10.2	10.2	10.2	26.092	226	226;236;238;249;173	0	12.203	By MS/MS		By MS/MS		By MS/MS	By matching	10.2	0	10.2	0	5.3	10.2
G3UY42;Q8CCS6;G3UX74;D3YUB9;D3Z055;G3UWS5;D3Z5F7	G3UY42;Q8CCS6;G3UX74;D3YUB9;D3Z055;G3UWS5;D3Z5F7	2;2;1;1;1;1;1	2;2;1;1;1;1;1	2;2;1;1;1;1;1	Polyadenylate-binding protein 2	Pabpn1;Gm20521	tr|G3UY42|G3UY42_MOUSE Polyadenylate-binding protein 2 OS=Mus musculus OX=10090 GN=Pabpn1 PE=1 SV=1;sp|Q8CCS6|PABP2_MOUSE Polyadenylate-binding protein 2 OS=Mus musculus OX=10090 GN=Pabpn1 PE=1 SV=3;tr|G3UX74|G3UX74_MOUSE Polyadenylate-binding protein 2 OS	7	2	2	2	1	1	2	2	2	2	1	1	2	2	2	2	1	1	2	2	2	2	8.5	8.5	8.5	34.003	319	319;302;73;164;168;178;333	0	19.383	By matching	By matching	By MS/MS	By MS/MS	By MS/MS	By MS/MS	3.4	3.4	8.5	8.5	8.5	8.5
G3UYD0;Q3UHU8;Q9ESZ8;G3UYJ6;G3UYD7;G3UX27;G3UWV2	G3UYD0;Q3UHU8;Q9ESZ8;G3UYJ6	21;21;21;12;1;1;1	21;21;21;12;1;1;1	20;20;20;11;0;1;0	General transcription factor II-I	Gtf2i	tr|G3UYD0|G3UYD0_MOUSE General transcription factor II-I OS=Mus musculus OX=10090 GN=Gtf2i PE=1 SV=1;tr|Q3UHU8|Q3UHU8_MOUSE General transcription factor II-I OS=Mus musculus OX=10090 GN=Gtf2i PE=1 SV=1;sp|Q9ESZ8|GTF2I_MOUSE General transcription factor II-	7	21	21	20	15	15	18	13	15	13	15	15	18	13	15	13	15	15	17	13	14	12	26.2	26.2	24.6	103.08	913	913;962;998;437;150;167;169	0	176.26	By MS/MS	By MS/MS	By MS/MS	By MS/MS	By MS/MS	By MS/MS	20.8	20.4	23.8	14.9	20.7	17.6
G3UYF9;Q03958	G3UYF9;Q03958	2;2	2;2	2;2	Prefoldin subunit 6	Pfdn6	tr|G3UYF9|G3UYF9_MOUSE Prefoldin subunit 6 OS=Mus musculus OX=10090 GN=Pfdn6 PE=1 SV=1;sp|Q03958|PFD6_MOUSE Prefoldin subunit 6 OS=Mus musculus OX=10090 GN=Pfdn6 PE=1 SV=1	2	2	2	2	2	1	0	0	0	0	2	1	0	0	0	0	2	1	0	0	0	0	37.6	37.6	37.6	11.409	101	101;127	0	11.382	By MS/MS	By MS/MS					37.6	27.7	0	0	0	0
Q8CFZ0;G3UYP0;P63280	Q8CFZ0;G3UYP0;P63280	3;3;3	3;3;3	3;3;3	SUMO-conjugating enzyme UBC9	Ube2i	tr|Q8CFZ0|Q8CFZ0_MOUSE SUMO-conjugating enzyme UBC9 OS=Mus musculus OX=10090 GN=Ube2i PE=1 SV=1;tr|G3UYP0|G3UYP0_MOUSE SUMO-conjugating enzyme UBC9 (Fragment) OS=Mus musculus OX=10090 GN=Ube2i PE=1 SV=1;sp|P63280|UBC9_MOUSE SUMO-conjugating enzyme UBC9 OS=	3	3	3	3	2	2	3	3	2	2	2	2	3	3	2	2	2	2	3	3	2	2	22.8	22.8	22.8	11.225	101	101;103;158	0	19.886	By MS/MS	By MS/MS	By MS/MS	By matching	By MS/MS	By matching	22.8	22.8	22.8	22.8	22.8	22.8
G3UZ26;P50431;G3UYY1;G3UZZ9	G3UZ26;P50431;G3UYY1	6;6;4;1	5;5;3;1	5;5;3;1	Serine hydroxymethyltransferase;Serine hydroxymethyltransferase, cytosolic	Shmt1	tr|G3UZ26|G3UZ26_MOUSE Serine hydroxymethyltransferase (Fragment) OS=Mus musculus OX=10090 GN=Shmt1 PE=1 SV=1;sp|P50431|GLYC_MOUSE Serine hydroxymethyltransferase, cytosolic OS=Mus musculus OX=10090 GN=Shmt1 PE=1 SV=3;tr|G3UYY1|G3UYY1_MOUSE Serine hydroxym	4	6	5	5	6	5	4	2	4	2	5	4	3	1	3	1	5	4	3	1	3	1	18.7	15.5	15.5	48.334	439	439;478;441;122	0	32.092	By MS/MS	By MS/MS	By matching	By matching	By MS/MS	By matching	18.7	15	10.5	5.2	11.8	5.2
G3UZA0;Q8BGA5	G3UZA0;Q8BGA5	4;4	4;4	4;4	KRR1 small subunit processome component homolog	Krr1	tr|G3UZA0|G3UZA0_MOUSE KRR1 small subunit processome component OS=Mus musculus OX=10090 GN=Krr1 PE=1 SV=1;sp|Q8BGA5|KRR1_MOUSE KRR1 small subunit processome component homolog OS=Mus musculus OX=10090 GN=Krr1 PE=2 SV=1	2	4	4	4	4	2	3	4	3	2	4	2	3	4	3	2	4	2	3	4	3	2	17.6	17.6	17.6	36.66	323	323;380	0	25.657	By MS/MS	By matching	By matching	By MS/MS	By MS/MS	By MS/MS	17.6	6.5	10.8	17.6	10.8	11.1
G3X8R0;Q60870	G3X8R0;Q60870	2;1	2;1	2;1	Receptor expression-enhancing protein;Receptor expression-enhancing protein 5	Reep5	tr|G3X8R0|G3X8R0_MOUSE Receptor expression-enhancing protein OS=Mus musculus OX=10090 GN=Reep5 PE=1 SV=1;sp|Q60870|REEP5_MOUSE Receptor expression-enhancing protein 5 OS=Mus musculus OX=10090 GN=Reep5 PE=1 SV=1	2	2	2	2	2	2	2	2	2	2	2	2	2	2	2	2	2	2	2	2	2	2	9.5	9.5	9.5	21.447	189	189;185	0	15.411	By MS/MS	By MS/MS	By MS/MS	By MS/MS	By MS/MS	By MS/MS	9.5	9.5	9.5	9.5	9.5	9.5
G3X8S1;Q9CQV7	G3X8S1;Q9CQV7	1;1	1;1	1;1	Mitochondrial import inner membrane translocase subunit TIM14	Dnajc19	tr|G3X8S1|G3X8S1_MOUSE DnaJ (Hsp40) homolog, subfamily C, member 19, isoform CRA_c OS=Mus musculus OX=10090 GN=Dnajc19 PE=1 SV=1;sp|Q9CQV7|TIM14_MOUSE Mitochondrial import inner membrane translocase subunit TIM14 OS=Mus musculus OX=10090 GN=Dnajc19 PE=1 SV	2	1	1	1	0	1	1	1	0	1	0	1	1	1	0	1	0	1	1	1	0	1	12.1	12.1	12.1	17.025	157	157;116	0.0014933	10.908		By MS/MS	By MS/MS	By MS/MS		By MS/MS	0	12.1	12.1	12.1	0	12.1
G3X8X7;Q920Q4	G3X8X7;Q920Q4	2;2	2;2	2;2	Vacuolar protein sorting-associated protein 16 homolog	Vps16	tr|G3X8X7|G3X8X7_MOUSE Vacuolar protein sorting 16 (Yeast) OS=Mus musculus OX=10090 GN=Vps16 PE=1 SV=1;sp|Q920Q4|VPS16_MOUSE Vacuolar protein sorting-associated protein 16 homolog OS=Mus musculus OX=10090 GN=Vps16 PE=1 SV=3	2	2	2	2	1	0	0	1	2	1	1	0	0	1	2	1	1	0	0	1	2	1	4.1	4.1	4.1	94.825	839	839;839	0	14.788	By matching			By MS/MS	By matching	By MS/MS	1.8	0	0	1.8	4.1	2.3
G3X8Y3;A0A0A6YW80;Q80UM3;A0A0A6YX86;A0A0A6YXF4;E9PZ53;Q9DBB4	G3X8Y3;A0A0A6YW80;Q80UM3	15;14;14;5;2;2;2	15;14;14;5;2;2;2	15;14;14;5;2;2;2	N-alpha-acetyltransferase 15, NatA auxiliary subunit	Naa15	tr|G3X8Y3|G3X8Y3_MOUSE N-alpha-acetyltransferase 15, NatA auxiliary subunit OS=Mus musculus OX=10090 GN=Naa15 PE=1 SV=1;tr|A0A0A6YW80|A0A0A6YW80_MOUSE N-alpha-acetyltransferase 15, NatA auxiliary subunit OS=Mus musculus OX=10090 GN=Naa15 PE=1 SV=1;sp|Q80UM	7	15	15	15	12	13	11	7	13	6	12	13	11	7	13	6	12	13	11	7	13	6	20.2	20.2	20.2	101.09	865	865;815;865;237;126;496;864	0	99.74	By MS/MS	By MS/MS	By MS/MS	By MS/MS	By MS/MS	By MS/MS	14.5	15.7	13.8	8.3	18.3	7.5
G3X926;Q9JJ80;S4R1Y5;S4R2H5;S4R2R2	G3X926;Q9JJ80;S4R1Y5;S4R2H5	11;11;9;7;5	11;11;9;7;5	11;11;9;7;5	Ribosome production factor 2 homolog	Rpf2	tr|G3X926|G3X926_MOUSE MCG1407, isoform CRA_a OS=Mus musculus OX=10090 GN=Rpf2 PE=1 SV=1;sp|Q9JJ80|RPF2_MOUSE Ribosome production factor 2 homolog OS=Mus musculus OX=10090 GN=Rpf2 PE=2 SV=2;tr|S4R1Y5|S4R1Y5_MOUSE Ribosome production factor 2 homolog (Fragm	5	11	11	11	10	11	9	8	11	11	10	11	9	8	11	11	10	11	9	8	11	11	54.9	54.9	54.9	31.471	273	273;306;257;205;153	0	109.94	By MS/MS	By MS/MS	By MS/MS	By MS/MS	By MS/MS	By MS/MS	46.2	54.9	40.3	34.4	54.9	54.9
G3X928;Q6NZC7	G3X928;Q6NZC7	2;1	2;1	2;1	SEC23-interacting protein	Sec23ip	tr|G3X928|G3X928_MOUSE SEC23-interacting protein OS=Mus musculus OX=10090 GN=Sec23ip PE=1 SV=1;sp|Q6NZC7|S23IP_MOUSE SEC23-interacting protein OS=Mus musculus OX=10090 GN=Sec23ip PE=1 SV=2	2	2	2	2	2	1	1	0	1	1	2	1	1	0	1	1	2	1	1	0	1	1	3.2	3.2	3.2	110.76	998	998;998	0	13.875	By MS/MS	By MS/MS	By MS/MS		By MS/MS	By matching	3.2	1.6	1.6	0	1.6	1.6
G3X957;O35711;A0A140LJ14;A0A140LIN3	G3X957;O35711	5;5;1;1	5;5;1;1	3;3;1;1	Liprin-beta-2	Ppfibp2	tr|G3X957|G3X957_MOUSE Liprin-beta-2 OS=Mus musculus OX=10090 GN=Ppfibp2 PE=1 SV=1;sp|O35711|LIPB2_MOUSE Liprin-beta-2 OS=Mus musculus OX=10090 GN=Ppfibp2 PE=1 SV=3	4	5	5	3	3	3	4	5	4	1	3	3	4	5	4	1	1	1	2	3	2	0	7.5	7.5	4.9	98.652	882	882;882;138;203	0	38.479	By MS/MS	By MS/MS	By MS/MS	By MS/MS	By MS/MS	By MS/MS	4.2	4.2	5.4	7.5	5.9	1.4
G3X9B1;A0A1Y7VNG8;A0A1Y7VNI1	G3X9B1	3;1;1	3;1;1	3;1;1		Heatr1	tr|G3X9B1|G3X9B1_MOUSE HEAT repeat-containing 1 OS=Mus musculus OX=10090 GN=Heatr1 PE=1 SV=1	3	3	3	3	2	2	2	1	2	2	2	2	2	1	2	2	2	2	2	1	2	2	1.9	1.9	1.9	242.07	2143	2143;344;744	0	20.827	By matching	By matching	By matching	By MS/MS	By MS/MS	By matching	1.2	1.2	1.2	0.7	1.2	1.2
G3X9H5;P42859	G3X9H5;P42859	4;4	4;4	4;4	Huntingtin	Htt	tr|G3X9H5|G3X9H5_MOUSE Huntingtin OS=Mus musculus OX=10090 GN=Htt PE=1 SV=1;sp|P42859|HD_MOUSE Huntingtin OS=Mus musculus OX=10090 GN=Htt PE=1 SV=2	2	4	4	4	1	1	1	2	3	4	1	1	1	2	3	4	1	1	1	2	3	4	1.4	1.4	1.4	344.78	3120	3120;3119	0	23.336	By matching	By matching	By matching	By MS/MS	By MS/MS	By MS/MS	0.3	0.3	0.3	0.7	1.1	1.4
G3X9J0	G3X9J0	1	1	1		Sipa1l3	sp|G3X9J0|SI1L3_MOUSE Signal-induced proliferation-associated 1-like protein 3 OS=Mus musculus OX=10090 GN=Sipa1l3 PE=1 SV=1	1	1	1	1	1	0	1	1	0	0	1	0	1	1	0	0	1	0	1	1	0	0	0.6	0.6	0.6	195.06	1776	1776	0.0069778	6.4937	By matching		By MS/MS	By matching			0.6	0	0.6	0.6	0	0
Q8C400;G3X9K4;Q8R3Q2	Q8C400;G3X9K4;Q8R3Q2	1;1;1	1;1;1	1;1;1	Serine/threonine-protein phosphatase 6 regulatory subunit 2	Ppp6r2	tr|Q8C400|Q8C400_MOUSE Serine/threonine-protein phosphatase 6 regulatory subunit 2 OS=Mus musculus OX=10090 GN=Ppp6r2 PE=1 SV=1;tr|G3X9K4|G3X9K4_MOUSE SAPS domain family, member 2, isoform CRA_a OS=Mus musculus OX=10090 GN=Ppp6r2 PE=1 SV=1;sp|Q8R3Q2|PP6R2_	3	1	1	1	1	0	1	0	1	1	1	0	1	0	1	1	1	0	1	0	1	1	7.6	7.6	7.6	19.701	170	170;923;923	0.0042898	8.6027	By matching		By matching		By MS/MS	By matching	7.6	0	7.6	0	7.6	7.6
G3X9M0;Q9ER88;G3UWZ6;A0A0R4J1B9;G3UWM7;G3UWJ4;G3UZC0;G3UYM6;G3UWR5	G3X9M0;Q9ER88;G3UWZ6;A0A0R4J1B9;G3UWM7;G3UWJ4;G3UZC0	10;10;8;8;6;5;5;4;4	10;10;8;8;6;5;5;4;4	10;10;8;8;6;5;5;4;4	28S ribosomal protein S29, mitochondrial	Dap3	tr|G3X9M0|G3X9M0_MOUSE 28S ribosomal protein S29, mitochondrial OS=Mus musculus OX=10090 GN=Dap3 PE=1 SV=1;sp|Q9ER88|RT29_MOUSE 28S ribosomal protein S29, mitochondrial OS=Mus musculus OX=10090 GN=Dap3 PE=1 SV=1;tr|G3UWZ6|G3UWZ6_MOUSE 28S ribosomal protein	9	10	10	10	8	5	8	9	9	8	8	5	8	9	9	8	8	5	8	9	9	8	32.3	32.3	32.3	45.287	396	396;391;255;366;217;200;212;133;165	0	74.294	By MS/MS	By MS/MS	By MS/MS	By MS/MS	By MS/MS	By MS/MS	23.2	17.2	25.8	28.3	27.3	25.8
G3X9V0;P97372;E0CZ90	G3X9V0;P97372;E0CZ90	4;4;2	4;4;2	4;4;2	Proteasome activator complex subunit 2	Psme2	tr|G3X9V0|G3X9V0_MOUSE MCG22048, isoform CRA_a OS=Mus musculus OX=10090 GN=Psme2 PE=1 SV=1;sp|P97372|PSME2_MOUSE Proteasome activator complex subunit 2 OS=Mus musculus OX=10090 GN=Psme2 PE=1 SV=4;tr|E0CZ90|E0CZ90_MOUSE Proteasome activator complex subunit	3	4	4	4	4	2	3	1	3	2	4	2	3	1	3	2	4	2	3	1	3	2	26.4	26.4	26.4	26.159	231	231;239;165	0	26.627	By MS/MS	By MS/MS	By MS/MS	By matching	By MS/MS	By MS/MS	26.4	10.4	16.5	6.1	16.5	9.5
G5E829;A0A1W2P7C7;Q8C048;F7AAP4;E9Q828;A2ALL9;Q6Q477;Q0VF55;A0A1W2P867;A0A1W2P7R3;S4R1C4;Q3UHH0;F8WHB1;Q9R0K7	G5E829;A0A1W2P7C7	6;3;2;2;2;2;2;2;1;1;1;1;1;1	6;3;2;2;2;2;2;2;1;1;1;1;1;1	6;3;2;2;2;2;2;2;1;1;1;1;1;1	Plasma membrane calcium-transporting ATPase 1	Atp2b1	sp|G5E829|AT2B1_MOUSE Plasma membrane calcium-transporting ATPase 1 OS=Mus musculus OX=10090 GN=Atp2b1 PE=1 SV=1;tr|A0A1W2P7C7|A0A1W2P7C7_MOUSE Plasma membrane calcium-transporting ATPase 1 (Fragment) OS=Mus musculus OX=10090 GN=Atp2b1 PE=1 SV=1	14	6	6	6	6	3	5	5	3	5	6	3	5	5	3	5	6	3	5	5	3	5	7.7	7.7	7.7	134.75	1220	1220;430;1144;1166;1172;1173;1205;1220;175;212;1154;1194;1243;1198	0	47.314	By MS/MS	By MS/MS	By MS/MS	By MS/MS	By MS/MS	By MS/MS	7.7	3.2	6	6.8	4.5	6.2
G5E866;Q99NB9	G5E866;Q99NB9	26;26	26;26	26;26	Splicing factor 3B subunit 1	Sf3b1	tr|G5E866|G5E866_MOUSE Splicing factor 3B subunit 1 OS=Mus musculus OX=10090 GN=Sf3b1 PE=1 SV=1;sp|Q99NB9|SF3B1_MOUSE Splicing factor 3B subunit 1 OS=Mus musculus OX=10090 GN=Sf3b1 PE=1 SV=1	2	26	26	26	19	16	18	16	20	24	19	16	18	16	20	24	19	16	18	16	20	24	29.6	29.6	29.6	145.83	1304	1304;1304	0	197.06	By MS/MS	By MS/MS	By MS/MS	By MS/MS	By MS/MS	By MS/MS	19.5	17	20.5	17.3	21.7	26.8
G5E881;Q3TUH1;G3UWL8;D6RGT1;G3UYJ1	G5E881;Q3TUH1;G3UWL8	12;12;6;5;2	12;12;6;5;2	12;12;6;5;2	Phosphatidate cytidylyltransferase, mitochondrial	Tamm41	tr|G5E881|G5E881_MOUSE Phosphatidate cytidylyltransferase, mitochondrial OS=Mus musculus OX=10090 GN=Tamm41 PE=1 SV=1;sp|Q3TUH1|TAM41_MOUSE Phosphatidate cytidylyltransferase, mitochondrial OS=Mus musculus OX=10090 GN=Tamm41 PE=1 SV=2;tr|G3UWL8|G3UWL8_MOUS	5	12	12	12	5	6	7	7	10	11	5	6	7	7	10	11	5	6	7	7	10	11	45.7	45.7	45.7	37.896	337	337;337;221;149;124	0	100.05	By MS/MS	By MS/MS	By MS/MS	By MS/MS	By MS/MS	By MS/MS	25.2	26.4	28.5	26.7	44.8	45.4
G5E8J3;Q8K1X1	G5E8J3;Q8K1X1	1;1	1;1	1;1	WD repeat-containing protein 11	Wdr11	tr|G5E8J3|G5E8J3_MOUSE Bromodomain and WD repeat domain containing 2, isoform CRA_a OS=Mus musculus OX=10090 GN=Wdr11 PE=1 SV=1;sp|Q8K1X1|WDR11_MOUSE WD repeat-containing protein 11 OS=Mus musculus OX=10090 GN=Wdr11 PE=1 SV=1	2	1	1	1	1	0	0	0	1	1	1	0	0	0	1	1	1	0	0	0	1	1	1.8	1.8	1.8	135.97	1223	1223;1223	0.0042194	7.8853	By matching				By MS/MS	By matching	1.8	0	0	0	1.8	1.8
G5E8Q0;P97412	G5E8Q0;P97412	1;1	1;1	1;1	Lysosomal-trafficking regulator	Lyst	tr|G5E8Q0|G5E8Q0_MOUSE Lysosomal trafficking regulator, isoform CRA_a OS=Mus musculus OX=10090 GN=Lyst PE=1 SV=1;sp|P97412|LYST_MOUSE Lysosomal-trafficking regulator OS=Mus musculus OX=10090 GN=Lyst PE=1 SV=1	2	1	1	1	0	0	0	1	1	0	0	0	0	1	1	0	0	0	0	1	1	0	0.2	0.2	0.2	425.32	3787	3787;3788	0.0097789	6.2043				By matching	By MS/MS		0	0	0	0.2	0.2	0
G5E8R4;Q922D4;A0A286YD27	G5E8R4;Q922D4;A0A286YD27	2;2;1	2;2;1	2;2;1	Serine/threonine-protein phosphatase 6 regulatory subunit 3	Ppp6r3	tr|G5E8R4|G5E8R4_MOUSE SAPS domain family, member 3, isoform CRA_c OS=Mus musculus OX=10090 GN=Ppp6r3 PE=1 SV=1;sp|Q922D4|PP6R3_MOUSE Serine/threonine-protein phosphatase 6 regulatory subunit 3 OS=Mus musculus OX=10090 GN=Ppp6r3 PE=1 SV=1;tr|A0A286YD27|A0A	3	2	2	2	2	0	2	2	2	1	2	0	2	2	2	1	2	0	2	2	2	1	1.7	1.7	1.7	97.862	873	873;844;56	0.0019734	10.721	By matching		By matching	By matching	By MS/MS	By matching	1.7	0	1.7	1.7	1.7	0.8
G5E902;Q8VEM8	G5E902;Q8VEM8	5;5	5;5	5;5	Phosphate carrier protein, mitochondrial	Slc25a3	tr|G5E902|G5E902_MOUSE MCG10343, isoform CRA_b OS=Mus musculus OX=10090 GN=Slc25a3 PE=1 SV=1;sp|Q8VEM8|MPCP_MOUSE Phosphate carrier protein, mitochondrial OS=Mus musculus OX=10090 GN=Slc25a3 PE=1 SV=1	2	5	5	5	5	3	4	4	5	5	5	3	4	4	5	5	5	3	4	4	5	5	15.6	15.6	15.6	39.736	358	358;357	0	49.308	By MS/MS	By MS/MS	By MS/MS	By MS/MS	By MS/MS	By MS/MS	15.6	8.9	13.4	11.2	15.6	15.6
G5E924;Q8R081;G3UY38;G3UY56	G5E924;Q8R081;G3UY38	16;16;13;2	16;16;13;2	16;16;13;2	Heterogeneous nuclear ribonucleoprotein L	Hnrnpl	tr|G5E924|G5E924_MOUSE Heterogeneous nuclear ribonucleoprotein L (Fragment) OS=Mus musculus OX=10090 GN=Hnrnpl PE=1 SV=1;sp|Q8R081|HNRPL_MOUSE Heterogeneous nuclear ribonucleoprotein L OS=Mus musculus OX=10090 GN=Hnrnpl PE=1 SV=2;tr|G3UY38|G3UY38_MOUSE Het	4	16	16	16	11	11	11	8	8	9	11	11	11	8	8	9	11	11	11	8	8	9	38	38	38	66.821	615	615;586;456;201	0	132.08	By MS/MS	By MS/MS	By MS/MS	By MS/MS	By MS/MS	By MS/MS	26.7	25.4	26.7	19.8	18	26.7
G8JL51;Q8K202	G8JL51;Q8K202	4;4	4;4	4;4	DNA-directed RNA polymerase I subunit RPA49	Polr1e	tr|G8JL51|G8JL51_MOUSE DNA-directed RNA polymerase I subunit RPA49 (Fragment) OS=Mus musculus OX=10090 GN=Polr1e PE=1 SV=1;sp|Q8K202|RPA49_MOUSE DNA-directed RNA polymerase I subunit RPA49 OS=Mus musculus OX=10090 GN=Polr1e PE=1 SV=2	2	4	4	4	1	2	2	2	4	2	1	2	2	2	4	2	1	2	2	2	4	2	10.8	10.8	10.8	45.828	407	407;482	0	26.208	By MS/MS	By MS/MS	By MS/MS	By MS/MS	By MS/MS	By MS/MS	2.9	6.1	5.2	5.2	10.8	5.2
H3BJ37;Q8BIG7	H3BJ37;Q8BIG7	2;2	2;2	2;2	Catechol O-methyltransferase domain-containing protein 1	Comtd1	tr|H3BJ37|H3BJ37_MOUSE Catechol O-methyltransferase domain-containing protein 1 OS=Mus musculus OX=10090 GN=Comtd1 PE=1 SV=1;sp|Q8BIG7|CMTD1_MOUSE Catechol O-methyltransferase domain-containing protein 1 OS=Mus musculus OX=10090 GN=Comtd1 PE=1 SV=1	2	2	2	2	1	1	0	2	2	2	1	1	0	2	2	2	1	1	0	2	2	2	10.5	10.5	10.5	22.215	200	200;262	0	11.762	By MS/MS	By matching		By MS/MS	By matching	By MS/MS	6	4.5	0	10.5	10.5	10.5
H3BJU7;H3BJX8;H3BJ45;H3BJ40;H3BKH9;Q60875;H3BL15;H3BLF9;H3BJ59;H3BLJ1;H3BIX8;H3BJM4;H3BJ48	H3BJU7;H3BJX8;H3BJ45;H3BJ40;H3BKH9;Q60875	36;36;36;36;36;36;7;5;5;3;3;2;2	36;36;36;36;36;36;7;5;5;3;3;2;2	36;36;36;36;36;36;7;5;5;3;3;2;2	Rho guanine nucleotide exchange factor 2	Arhgef2	tr|H3BJU7|H3BJU7_MOUSE Rho guanine nucleotide exchange factor 2 OS=Mus musculus OX=10090 GN=Arhgef2 PE=1 SV=1;tr|H3BJX8|H3BJX8_MOUSE Rho guanine nucleotide exchange factor 2 OS=Mus musculus OX=10090 GN=Arhgef2 PE=1 SV=1;tr|H3BJ45|H3BJ45_MOUSE Rho guanine n	13	36	36	36	27	25	28	28	32	30	27	25	28	28	32	30	27	25	28	28	32	30	47.3	47.3	47.3	108.59	956	956;968;968;970;983;985;257;203;208;126;130;84;89	0	323.31	By MS/MS	By MS/MS	By MS/MS	By MS/MS	By MS/MS	By MS/MS	37.4	34.2	34.4	36.3	43.7	36.7
H3BJQ7;P99029;G3UZJ4	H3BJQ7;P99029;G3UZJ4	3;3;2	3;3;2	3;3;2	Peroxiredoxin-5, mitochondrial	Prdx5	tr|H3BJQ7|H3BJQ7_MOUSE Peroxiredoxin-5, mitochondrial OS=Mus musculus OX=10090 GN=Prdx5 PE=1 SV=1;sp|P99029|PRDX5_MOUSE Peroxiredoxin-5, mitochondrial OS=Mus musculus OX=10090 GN=Prdx5 PE=1 SV=2;tr|G3UZJ4|G3UZJ4_MOUSE Peroxiredoxin-5, mitochondrial OS=Mus	3	3	3	3	2	3	2	1	1	1	2	3	2	1	1	1	2	3	2	1	1	1	18.8	18.8	18.8	22.677	213	213;210;166	0	21.833	By MS/MS	By MS/MS	By matching	By matching	By matching	By matching	12.2	18.8	10.3	3.8	3.8	3.8
H3BKH6;Q9R0P3;H3BJP2;H3BLJ9;H3BJL6;H3BK43;H3BJC6;H3BL99	H3BKH6;Q9R0P3;H3BJP2;H3BLJ9;H3BJL6;H3BK43	6;6;5;5;5;4;2;1	6;6;5;5;5;4;2;1	6;6;5;5;5;4;2;1	S-formylglutathione hydrolase	Esd	tr|H3BKH6|H3BKH6_MOUSE S-formylglutathione hydrolase OS=Mus musculus OX=10090 GN=Esd PE=1 SV=1;sp|Q9R0P3|ESTD_MOUSE S-formylglutathione hydrolase OS=Mus musculus OX=10090 GN=Esd PE=1 SV=1;tr|H3BJP2|H3BJP2_MOUSE S-formylglutathione hydrolase (Fragment) OS=M	8	6	6	6	4	4	5	3	4	1	4	4	5	3	4	1	4	4	5	3	4	1	40.7	40.7	40.7	32.829	295	295;282;247;259;265;249;135;105	0	43.297	By MS/MS	By MS/MS	By MS/MS	By MS/MS	By MS/MS	By matching	21	21	33.6	16.9	24.1	7.5
H3BL37;O08784	H3BL37;O08784	2;2	2;2	2;2	Treacle protein	Tcof1	tr|H3BL37|H3BL37_MOUSE Treacle protein OS=Mus musculus OX=10090 GN=Tcof1 PE=1 SV=1;sp|O08784|TCOF_MOUSE Treacle protein OS=Mus musculus OX=10090 GN=Tcof1 PE=1 SV=1	2	2	2	2	2	2	1	2	1	1	2	2	1	2	1	1	2	2	1	2	1	1	2.1	2.1	2.1	138.55	1356	1356;1320	0	23.729	By matching	By MS/MS	By matching	By MS/MS	By matching	By matching	2.1	2.1	1.4	2.1	1.4	1.4
H7BWX1;Q9WU28	H7BWX1;Q9WU28	1;1	1;1	1;1	Prefoldin subunit 5	Pfdn5	tr|H7BWX1|H7BWX1_MOUSE Prefoldin subunit 5 OS=Mus musculus OX=10090 GN=Pfdn5 PE=1 SV=1;sp|Q9WU28|PFD5_MOUSE Prefoldin subunit 5 OS=Mus musculus OX=10090 GN=Pfdn5 PE=1 SV=1	2	1	1	1	0	1	0	0	1	0	0	1	0	0	1	0	0	1	0	0	1	0	49.3	49.3	49.3	8.2584	73	73;154	0.0097831	6.2155		By matching			By MS/MS		0	49.3	0	0	49.3	0
H7BWY5;Q8CAS9	H7BWY5;Q8CAS9	1;1	1;1	1;1	Poly [ADP-ribose] polymerase 9	Parp9	tr|H7BWY5|H7BWY5_MOUSE Poly [ADP-ribose] polymerase 9 OS=Mus musculus OX=10090 GN=Parp9 PE=1 SV=1;sp|Q8CAS9|PARP9_MOUSE Poly [ADP-ribose] polymerase 9 OS=Mus musculus OX=10090 GN=Parp9 PE=1 SV=2	2	1	1	1	0	0	0	1	0	0	0	0	0	1	0	0	0	0	0	1	0	0	2	2	2	66.925	597	597;866	0.004946	6.9653				By MS/MS			0	0	0	2	0	0
H7BX01;P58281;E0CXD1;F6U775	H7BX01;P58281;E0CXD1	13;13;7;5	13;13;7;5	13;13;7;5	Dynamin-like 120 kDa protein, mitochondrial;Dynamin-like 120 kDa protein, form S1	Opa1	tr|H7BX01|H7BX01_MOUSE Dynamin-like 120 kDa protein, mitochondrial OS=Mus musculus OX=10090 GN=Opa1 PE=1 SV=1;sp|P58281|OPA1_MOUSE Dynamin-like 120 kDa protein, mitochondrial OS=Mus musculus OX=10090 GN=Opa1 PE=1 SV=1;tr|E0CXD1|E0CXD1_MOUSE Dynamin-like 12	4	13	13	13	10	8	7	11	12	12	10	8	7	11	12	12	10	8	7	11	12	12	16.5	16.5	16.5	113.23	978	978;960;692;296	0	83.922	By MS/MS	By matching	By MS/MS	By MS/MS	By MS/MS	By MS/MS	12.1	9.5	8.9	14.4	15.3	15.3
H7BX95;Q6PDM2;F7AI47;Q9D0B0	H7BX95;Q6PDM2	3;3;1;1	3;3;1;1	3;3;1;1	Serine/arginine-rich splicing factor 1	Srsf1	tr|H7BX95|H7BX95_MOUSE Serine/arginine-rich-splicing factor 1 OS=Mus musculus OX=10090 GN=Srsf1 PE=1 SV=1;sp|Q6PDM2|SRSF1_MOUSE Serine/arginine-rich splicing factor 1 OS=Mus musculus OX=10090 GN=Srsf1 PE=1 SV=3	4	3	3	3	2	3	1	0	0	1	2	3	1	0	0	1	2	3	1	0	0	1	9.9	9.9	9.9	28.329	253	253;248;106;222	0	18.461	By MS/MS	By MS/MS	By matching			By matching	6.7	9.9	4	0	0	2.8
I7HIK9;Q80ZA1;Q549C9;P02340	I7HIK9;Q80ZA1;Q549C9;P02340	1;1;1;1	1;1;1;1	1;1;1;1	Cellular tumor antigen p53	Trp53;Tp53	tr|I7HIK9|I7HIK9_MOUSE Cellular tumor antigen p53 OS=Mus musculus OX=10090 GN=Trp53 PE=1 SV=1;tr|Q80ZA1|Q80ZA1_MOUSE Cellular tumor antigen p53 OS=Mus musculus OX=10090 GN=Trp53 PE=1 SV=1;tr|Q549C9|Q549C9_MOUSE Cellular tumor antigen p53 OS=Mus musculus OX	4	1	1	1	1	1	1	0	1	1	1	1	1	0	1	1	1	1	1	0	1	1	5	5	5	42.15	378	378;381;390;387	0.0019881	10.892	By MS/MS	By matching	By matching		By MS/MS	By matching	5	5	5	0	5	5
J3JS23;Q8C827	J3JS23;Q8C827	10;10	10;10	10;10	Zinc finger protein 62	Zfp62	tr|J3JS23|J3JS23_MOUSE Zinc finger protein 62 (Fragment) OS=Mus musculus OX=10090 GN=Zfp62 PE=1 SV=1;sp|Q8C827|ZFP62_MOUSE Zinc finger protein 62 OS=Mus musculus OX=10090 GN=Zfp62 PE=1 SV=1	2	10	10	10	7	7	7	8	8	9	7	7	7	8	8	9	7	7	7	8	8	9	14.4	14.4	14.4	102.14	893	893;914	0	61.89	By matching	By matching	By MS/MS	By MS/MS	By MS/MS	By MS/MS	9.7	8.4	8.6	12.1	11.5	12.7
J3KMQ6;Q9CYI0	J3KMQ6;Q9CYI0	1;1	1;1	1;1	Protein Njmu-R1	5730455P16Rik	tr|J3KMQ6|J3KMQ6_MOUSE RIKEN cDNA 5730455P16 gene OS=Mus musculus OX=10090 GN=5730455P16Rik PE=1 SV=1;sp|Q9CYI0|NJMU_MOUSE Protein Njmu-R1 OS=Mus musculus OX=10090 PE=1 SV=2	2	1	1	1	0	0	1	0	1	1	0	0	1	0	1	1	0	0	1	0	1	1	2.8	2.8	2.8	44.41	393	393;393	0.0045746	7.2074			By matching		By MS/MS	By matching	0	0	2.8	0	2.8	2.8
Q8BHX6;J3QK52;Q9WV70	Q8BHX6;J3QK52;Q9WV70	2;2;2	2;2;2	2;2;2	Nucleolar complex protein 2 homolog	Noc2l	tr|Q8BHX6|Q8BHX6_MOUSE Nucleolar complex protein 2 homolog OS=Mus musculus OX=10090 GN=Noc2l PE=1 SV=1;tr|J3QK52|J3QK52_MOUSE Nucleolar complex protein 2 homolog OS=Mus musculus OX=10090 GN=Noc2l PE=1 SV=1;sp|Q9WV70|NOC2L_MOUSE Nucleolar complex protein 2	3	2	2	2	0	1	2	2	1	1	0	1	2	2	1	1	0	1	2	2	1	1	3.2	3.2	3.2	68.267	593	593;750;747	0.0043668	10.243		By matching	By matching	By MS/MS	By MS/MS	By matching	0	1.5	3.2	3.2	1.7	1.7
J3QMG3;Q60931	J3QMG3;Q60931	12;12	12;12	12;12	Voltage-dependent anion-selective channel protein 3	Vdac3	tr|J3QMG3|J3QMG3_MOUSE Voltage-dependent anion-selective channel protein 3 OS=Mus musculus OX=10090 GN=Vdac3 PE=1 SV=1;sp|Q60931|VDAC3_MOUSE Voltage-dependent anion-selective channel protein 3 OS=Mus musculus OX=10090 GN=Vdac3 PE=1 SV=1	2	12	12	12	11	11	10	10	9	10	11	11	10	10	9	10	11	11	10	10	9	10	50	50	50	30.851	284	284;283	0	145.46	By MS/MS	By MS/MS	By MS/MS	By MS/MS	By MS/MS	By MS/MS	49.3	49.6	45.4	46.1	40.1	46.1
J3QN06;J3QMM7;K3W4M4;Q9CZ42;J3QPU6	J3QN06;J3QMM7;K3W4M4;Q9CZ42	3;3;3;3;1	3;3;3;3;1	3;3;3;3;1	ATP-dependent (S)-NAD(P)H-hydrate dehydratase	Carkd	tr|J3QN06|J3QN06_MOUSE ATP-dependent (S)-NAD(P)H-hydrate dehydratase OS=Mus musculus OX=10090 GN=Naxd PE=1 SV=1;tr|J3QMM7|J3QMM7_MOUSE ATP-dependent (S)-NAD(P)H-hydrate dehydratase OS=Mus musculus OX=10090 GN=Naxd PE=1 SV=1;tr|K3W4M4|K3W4M4_MOUSE ATP-depen	5	3	3	3	3	2	2	0	0	0	3	2	2	0	0	0	3	2	2	0	0	0	21	21	21	29.133	272	272;327;365;343;79	0	21.121	By MS/MS	By MS/MS	By matching				21	11.4	11.4	0	0	0
J3QN19;P20664	J3QN19;P20664	9;9	9;9	9;9	DNA primase;DNA primase small subunit	Prim1	tr|J3QN19|J3QN19_MOUSE DNA primase OS=Mus musculus OX=10090 GN=Prim1 PE=1 SV=1;sp|P20664|PRI1_MOUSE DNA primase small subunit OS=Mus musculus OX=10090 GN=Prim1 PE=1 SV=1	2	9	9	9	5	5	7	9	8	8	5	5	7	9	8	8	5	5	7	9	8	8	23.7	23.7	23.7	49.392	418	418;417	0	66.03	By MS/MS	By MS/MS	By matching	By MS/MS	By MS/MS	By MS/MS	11.7	11.2	18.2	23.7	20.3	21.1
J3QNW0;P13864	J3QNW0;P13864	12;12	12;12	12;12	DNA (cytosine-5)-methyltransferase;DNA (cytosine-5)-methyltransferase 1	Dnmt1	tr|J3QNW0|J3QNW0_MOUSE DNA (cytosine-5)-methyltransferase OS=Mus musculus OX=10090 GN=Dnmt1 PE=1 SV=1;sp|P13864|DNMT1_MOUSE DNA (cytosine-5)-methyltransferase 1 OS=Mus musculus OX=10090 GN=Dnmt1 PE=1 SV=5	2	12	12	12	10	5	9	9	8	8	10	5	9	9	8	8	10	5	9	9	8	8	9.9	9.9	9.9	169.95	1501	1501;1620	0	81.98	By MS/MS	By MS/MS	By MS/MS	By MS/MS	By MS/MS	By MS/MS	8.3	4.3	7.7	7.6	6.3	6.5
J3QP56;P97823;D3Z269;D3YUG4;D3Z111	J3QP56;P97823;D3Z269;D3YUG4	3;3;2;2;1	3;3;2;2;1	3;3;2;2;1	Acyl-protein thioesterase 1	Lypla1	tr|J3QP56|J3QP56_MOUSE Acyl-protein thioesterase 1 OS=Mus musculus OX=10090 GN=Lypla1 PE=1 SV=1;sp|P97823|LYPA1_MOUSE Acyl-protein thioesterase 1 OS=Mus musculus OX=10090 GN=Lypla1 PE=1 SV=1;tr|D3Z269|D3Z269_MOUSE Acyl-protein thioesterase 1 (Fragment) OS=	5	3	3	3	2	2	1	0	1	0	2	2	1	0	1	0	2	2	1	0	1	0	21.4	21.4	21.4	23.726	224	224;230;142;142;196	0	19.177	By MS/MS	By matching	By MS/MS		By matching		15.2	16.5	6.2	0	6.2	0
J3QP71;K3W4Q8;P18572	J3QP71;K3W4Q8;P18572	1;1;1	1;1;1	1;1;1	Basigin	Bsg	tr|J3QP71|J3QP71_MOUSE Basigin (Fragment) OS=Mus musculus OX=10090 GN=Bsg PE=1 SV=1;tr|K3W4Q8|K3W4Q8_MOUSE Basigin OS=Mus musculus OX=10090 GN=Bsg PE=1 SV=1;sp|P18572|BASI_MOUSE Basigin OS=Mus musculus OX=10090 GN=Bsg PE=1 SV=2	3	1	1	1	0	1	1	0	0	0	0	1	1	0	0	0	0	1	1	0	0	0	5.1	5.1	5.1	21.602	197	197;218;389	0.0042353	7.9707		By MS/MS	By matching				0	5.1	5.1	0	0	0
K3W4R0	K3W4R0	1	1	1		Dnah17	tr|K3W4R0|K3W4R0_MOUSE Dynein heavy chain 17, axonemal OS=Mus musculus OX=10090 GN=Dnah17 PE=1 SV=1	1	1	1	1	0	0	0	1	1	0	0	0	0	1	1	0	0	0	0	1	1	0	0.3	0.3	0.3	511.46	4481	4481	0.008982	6.2551				By matching	By MS/MS		0	0	0	0.3	0.3	0
K3W4R2;Q6URW6;A0A140LI60	K3W4R2;Q6URW6;A0A140LI60	20;20;13	3;3;2	3;3;2	Myosin-14	Myh14	tr|K3W4R2|K3W4R2_MOUSE Myosin-14 OS=Mus musculus OX=10090 GN=Myh14 PE=1 SV=1;sp|Q6URW6|MYH14_MOUSE Myosin-14 OS=Mus musculus OX=10090 GN=Myh14 PE=1 SV=1;tr|A0A140LI60|A0A140LI60_MOUSE Myosin-14 (Fragment) OS=Mus musculus OX=10090 GN=Myh14 PE=1 SV=1	3	20	3	3	17	19	18	13	4	10	2	3	2	2	0	2	2	3	2	2	0	2	8	1.4	1.4	228.56	2000	2000;2000;1245	0	17.21	By MS/MS	By MS/MS	By MS/MS	By MS/MS	By matching	By MS/MS	7	8	7.1	5.7	2.4	4.7
Q3UC82;Q80ZH7;K4DI59;P97386;B1AT03;Q3TJN5;G3UYI8	Q3UC82;Q80ZH7;K4DI59;P97386;B1AT03	8;8;8;8;7;2;1	8;8;8;8;7;2;1	8;8;8;8;7;2;1	DNA ligase;DNA ligase 3	Lig3	tr|Q3UC82|Q3UC82_MOUSE DNA ligase OS=Mus musculus OX=10090 GN=Lig3 PE=1 SV=1;tr|Q80ZH7|Q80ZH7_MOUSE DNA ligase OS=Mus musculus OX=10090 GN=Lig3 PE=1 SV=1;tr|K4DI59|K4DI59_MOUSE DNA ligase OS=Mus musculus OX=10090 GN=Lig3 PE=1 SV=1;sp|P97386|DNLI3_MOUSE DNA	7	8	8	8	8	1	6	7	8	4	8	1	6	7	8	4	8	1	6	7	8	4	11.8	11.8	11.8	112.71	1011	1011;1012;1016;1015;953;431;174	0	55.888	By MS/MS	By matching	By MS/MS	By MS/MS	By MS/MS	By MS/MS	11.8	1.2	7.1	8.6	11.8	4
Q80W41;K4DI67;Q6ZQK0	Q80W41;K4DI67;Q6ZQK0	2;2;2	2;2;2	2;2;2	Condensin-2 complex subunit D3	Ncapd3	tr|Q80W41|Q80W41_MOUSE Condensin-2 complex subunit D3 OS=Mus musculus OX=10090 GN=Ncapd3 PE=1 SV=1;tr|K4DI67|K4DI67_MOUSE Condensin-2 complex subunit D3 OS=Mus musculus OX=10090 GN=Ncapd3 PE=1 SV=1;sp|Q6ZQK0|CNDD3_MOUSE Condensin-2 complex subunit D3 OS=Mu	3	2	2	2	1	0	1	1	1	1	1	0	1	1	1	1	1	0	1	1	1	1	3.2	3.2	3.2	139.08	1223	1223;1506;1506	0	11.272	By matching		By matching	By MS/MS	By MS/MS	By matching	0.6	0	0.6	0.6	2.6	0.6
M0QWP2;O70378;M0QWY0	M0QWP2;O70378;M0QWY0	4;4;3	4;4;3	4;4;3	ER membrane protein complex subunit 8	Emc8	tr|M0QWP2|M0QWP2_MOUSE ER membrane protein complex subunit 8 (Fragment) OS=Mus musculus OX=10090 GN=Emc8 PE=1 SV=1;sp|O70378|EMC8_MOUSE ER membrane protein complex subunit 8 OS=Mus musculus OX=10090 GN=Emc8 PE=1 SV=1;tr|M0QWY0|M0QWY0_MOUSE ER membrane prot	3	4	4	4	4	3	2	2	3	4	4	3	2	2	3	4	4	3	2	2	3	4	42.7	42.7	42.7	16.201	143	143;207;128	0	26.049	By MS/MS	By MS/MS	By matching	By MS/MS	By MS/MS	By MS/MS	42.7	29.4	19.6	24.5	29.4	42.7
M0QWX4;P59110	M0QWX4;P59110	1;1	1;1	1;1	Sentrin-specific protease 1	Senp1	tr|M0QWX4|M0QWX4_MOUSE Sentrin-specific protease 1 OS=Mus musculus OX=10090 GN=Senp1 PE=1 SV=1;sp|P59110|SENP1_MOUSE Sentrin-specific protease 1 OS=Mus musculus OX=10090 GN=Senp1 PE=1 SV=1	2	1	1	1	1	1	1	0	1	1	1	1	1	0	1	1	1	1	1	0	1	1	2.6	2.6	2.6	75.521	666	666;640	0.0085616	6.2708	By matching	By matching	By matching		By matching	By MS/MS	2.6	2.6	2.6	0	2.6	2.6
O08528;E9Q5B5;E9Q9M6;E9Q3Z4;E9Q8S8;Q3TRM8	O08528;E9Q5B5	29;28;3;2;2;2	29;28;3;2;2;2	25;24;2;1;1;1	Hexokinase-2;Hexokinase	Hk2	sp|O08528|HXK2_MOUSE Hexokinase-2 OS=Mus musculus OX=10090 GN=Hk2 PE=1 SV=1;tr|E9Q5B5|E9Q5B5_MOUSE Hexokinase-2 OS=Mus musculus OX=10090 GN=Hk2 PE=1 SV=1	6	29	29	25	21	16	19	23	27	23	21	16	19	23	27	23	18	13	16	21	23	21	39.8	39.8	35.7	102.53	917	917;889;43;867;877;922	0	255.9	By MS/MS	By MS/MS	By MS/MS	By MS/MS	By MS/MS	By MS/MS	28	20.8	26.4	31.4	37.4	30.9
O08547;E9Q6R3;A0A0G2JF08;D6RES2	O08547;E9Q6R3	8;6;3;1	8;6;3;1	8;6;3;1	Vesicle-trafficking protein SEC22b	Sec22b	sp|O08547|SC22B_MOUSE Vesicle-trafficking protein SEC22b OS=Mus musculus OX=10090 GN=Sec22b PE=1 SV=3;tr|E9Q6R3|E9Q6R3_MOUSE Vesicle-trafficking protein SEC22b OS=Mus musculus OX=10090 GN=Sec22b PE=1 SV=1	4	8	8	8	8	8	8	5	7	7	8	8	8	5	7	7	8	8	8	5	7	7	43.3	43.3	43.3	24.74	215	215;166;62;42	0	67.554	By MS/MS	By MS/MS	By MS/MS	By MS/MS	By MS/MS	By MS/MS	43.3	43.3	43.3	28.4	43.3	43.3
O08553	O08553	12	7	7	Dihydropyrimidinase-related protein 2	Dpysl2	sp|O08553|DPYL2_MOUSE Dihydropyrimidinase-related protein 2 OS=Mus musculus OX=10090 GN=Dpysl2 PE=1 SV=2	1	12	7	7	9	8	7	10	9	5	4	4	4	6	6	1	4	4	4	6	6	1	31.6	20.5	20.5	62.277	572	572	0	59.97	By MS/MS	By MS/MS	By MS/MS	By MS/MS	By MS/MS	By matching	24.1	19.2	19.1	25.5	24.7	12.4
O08582;A0A2R8W725;A0A2R8VHC2;A0A2R8W6Z1;A0A2R8VI47;A0A2R8W6M4;A0A2R8VKJ2	O08582	19;5;5;4;3;2;2	19;5;5;4;3;2;2	19;5;5;4;3;2;2	GTP-binding protein 1	Gtpbp1	sp|O08582|GTPB1_MOUSE GTP-binding protein 1 OS=Mus musculus OX=10090 GN=Gtpbp1 PE=1 SV=2	7	19	19	19	15	13	12	14	18	15	15	13	12	14	18	15	15	13	12	14	18	15	43.4	43.4	43.4	72.3	668	668;196;201;145;174;80;137	0	164.49	By MS/MS	By MS/MS	By MS/MS	By MS/MS	By MS/MS	By MS/MS	34.4	28	25.6	28.4	40.3	34.4
O08583;G3X9I4;Q9JJW6	O08583	11;5;5	11;5;5	11;5;5	THO complex subunit 4	Alyref	sp|O08583|THOC4_MOUSE THO complex subunit 4 OS=Mus musculus OX=10090 GN=Alyref PE=1 SV=3	3	11	11	11	10	10	10	9	9	9	10	10	10	9	9	9	10	10	10	9	9	9	49.8	49.8	49.8	26.94	255	255;218;218	0	185.3	By MS/MS	By MS/MS	By MS/MS	By MS/MS	By MS/MS	By MS/MS	48.6	49.8	49.8	39.2	47.1	39.2
O08599;A0A140LHJ4	O08599;A0A140LHJ4	2;1	2;1	2;1	Syntaxin-binding protein 1	Stxbp1	sp|O08599|STXB1_MOUSE Syntaxin-binding protein 1 OS=Mus musculus OX=10090 GN=Stxbp1 PE=1 SV=2;tr|A0A140LHJ4|A0A140LHJ4_MOUSE Syntaxin-binding protein 1 (Fragment) OS=Mus musculus OX=10090 GN=Stxbp1 PE=1 SV=2	2	2	2	2	2	0	0	1	1	0	2	0	0	1	1	0	2	0	0	1	1	0	5.7	5.7	5.7	67.568	594	594;100	0	12.749	By MS/MS			By matching	By MS/MS		5.7	0	0	2.7	3	0
Q3TMN1;Q3UI33;O08663;M0QWX0;M0QW69;M0QWM9;M0QW48	Q3TMN1;Q3UI33;O08663	11;11;11;4;3;3;2	11;11;11;4;3;3;2	11;11;11;4;3;3;2	Methionine aminopeptidase 2	Metap2	tr|Q3TMN1|Q3TMN1_MOUSE Methionine aminopeptidase 2 OS=Mus musculus OX=10090 GN=Metap2 PE=1 SV=1;tr|Q3UI33|Q3UI33_MOUSE Methionine aminopeptidase 2 OS=Mus musculus OX=10090 GN=Metap2 PE=1 SV=1;sp|O08663|MAP2_MOUSE Methionine aminopeptidase 2 OS=Mus musculus	7	11	11	11	7	3	4	10	8	7	7	3	4	10	8	7	7	3	4	10	8	7	38.5	38.5	38.5	50.526	455	455;488;478;106;186;242;233	0	117.09	By MS/MS	By MS/MS	By MS/MS	By MS/MS	By MS/MS	By MS/MS	23.7	8.8	11.4	34.7	23.7	18.7
O08688	O08688	2	2	2	Calpain-5	Capn5	sp|O08688|CAN5_MOUSE Calpain-5 OS=Mus musculus OX=10090 GN=Capn5 PE=1 SV=1	1	2	2	2	2	2	2	0	1	2	2	2	2	0	1	2	2	2	2	0	1	2	5	5	5	72.954	640	640	0.002457	10.645	By matching	By MS/MS	By matching		By matching	By matching	5	5	5	0	2	5
O08749	O08749	12	12	12	Dihydrolipoyl dehydrogenase, mitochondrial	Dld	sp|O08749|DLDH_MOUSE Dihydrolipoyl dehydrogenase, mitochondrial OS=Mus musculus OX=10090 GN=Dld PE=1 SV=2	1	12	12	12	10	10	7	7	6	7	10	10	7	7	6	7	10	10	7	7	6	7	29.1	29.1	29.1	54.272	509	509	0	98.379	By MS/MS	By MS/MS	By MS/MS	By MS/MS	By MS/MS	By MS/MS	27.3	21.8	16.3	19.1	15.9	17.9
O08759;A0A0J9YUY4;A0A0J9YUK0;A0A0J9YVG1	O08759	8;2;2;1	8;2;2;1	8;2;2;1	Ubiquitin-protein ligase E3A	Ube3a	sp|O08759|UBE3A_MOUSE Ubiquitin-protein ligase E3A OS=Mus musculus OX=10090 GN=Ube3a PE=1 SV=2	4	8	8	8	5	2	4	4	7	6	5	2	4	4	7	6	5	2	4	4	7	6	10.7	10.7	10.7	99.818	870	870;192;313;143	0	54.561	By matching	By MS/MS	By MS/MS	By MS/MS	By MS/MS	By MS/MS	6.8	3.1	5.3	5.3	9.5	7.4
Q6NXL3;O08791;Q5SWK8;Q5SWK4;Q07802;A2BI84;A2BI80;O08792;Q8K4J2;Q3UUB6	Q6NXL3;O08791;Q5SWK8;Q5SWK4;Q07802	10;10;6;6;6;3;3;3;3;2	10;10;6;6;6;3;3;3;3;2	10;10;6;6;6;3;3;3;3;2	Transcription factor COE3;Transcription factor COE1	Ebf3;Ebf1	tr|Q6NXL3|Q6NXL3_MOUSE Ebf3 protein OS=Mus musculus OX=10090 GN=Ebf3 PE=1 SV=1;sp|O08791|COE3_MOUSE Transcription factor COE3 OS=Mus musculus OX=10090 GN=Ebf3 PE=1 SV=1;tr|Q5SWK8|Q5SWK8_MOUSE Transcription factor COE1 OS=Mus musculus OX=10090 GN=Ebf1 PE=1	10	10	10	10	7	5	9	8	8	9	7	5	9	8	8	9	7	5	9	8	8	9	20.4	20.4	20.4	63.944	587	587;596;584;592;591;569;696;575;599;344	0	78.558	By MS/MS	By MS/MS	By MS/MS	By MS/MS	By MS/MS	By MS/MS	17.4	10.9	18.9	18.9	16.4	20.3
O08795	O08795	4	4	4	Glucosidase 2 subunit beta	Prkcsh	sp|O08795|GLU2B_MOUSE Glucosidase 2 subunit beta OS=Mus musculus OX=10090 GN=Prkcsh PE=1 SV=1	1	4	4	4	3	4	2	0	0	0	3	4	2	0	0	0	3	4	2	0	0	0	7.7	7.7	7.7	58.792	521	521	0	24.484	By MS/MS	By MS/MS	By matching				5.6	7.7	3.1	0	0	0
O08807;B1AZS9	O08807;B1AZS9	6;5	5;4	5;4	Peroxiredoxin-4	Prdx4	sp|O08807|PRDX4_MOUSE Peroxiredoxin-4 OS=Mus musculus OX=10090 GN=Prdx4 PE=1 SV=1;tr|B1AZS9|B1AZS9_MOUSE Peroxiredoxin-4 (Fragment) OS=Mus musculus OX=10090 GN=Prdx4 PE=1 SV=1	2	6	5	5	6	6	4	3	3	5	5	5	3	2	2	4	5	5	3	2	2	4	19	19	19	31.052	274	274;229	0	36.11	By MS/MS	By MS/MS	By MS/MS	By matching	By MS/MS	By MS/MS	19	19	10.9	11.3	11.3	17.5
O08848	O08848	2	2	2	60 kDa SS-A/Ro ribonucleoprotein	Trove2	sp|O08848|RO60_MOUSE 60 kDa SS-A/Ro ribonucleoprotein OS=Mus musculus OX=10090 GN=Trove2 PE=1 SV=1	1	2	2	2	1	0	0	2	1	1	1	0	0	2	1	1	1	0	0	2	1	1	4.5	4.5	4.5	60.123	538	538	0	13.564	By MS/MS			By MS/MS	By matching	By matching	2.4	0	0	4.5	2.4	2.4
O08997	O08997	4	4	4	Copper transport protein ATOX1	Atox1	sp|O08997|ATOX1_MOUSE Copper transport protein ATOX1 OS=Mus musculus OX=10090 GN=Atox1 PE=1 SV=1	1	4	4	4	3	4	4	1	1	2	3	4	4	1	1	2	3	4	4	1	1	2	64.7	64.7	64.7	7.3384	68	68	0	40.447	By MS/MS	By MS/MS	By MS/MS	By matching	By MS/MS	By MS/MS	58.8	64.7	64.7	20.6	20.6	32.4
O09005	O09005	2	2	2	Sphingolipid delta(4)-desaturase DES1	Degs1	sp|O09005|DEGS1_MOUSE Sphingolipid delta(4)-desaturase DES1 OS=Mus musculus OX=10090 GN=Degs1 PE=1 SV=1	1	2	2	2	2	2	2	1	2	2	2	2	2	1	2	2	2	2	2	1	2	2	10.5	10.5	10.5	38.241	323	323	0	16.87	By MS/MS	By matching	By MS/MS	By MS/MS	By MS/MS	By MS/MS	10.5	10.5	10.5	5	10.5	10.5
O09061	O09061	5	5	5	Proteasome subunit beta type-1	Psmb1	sp|O09061|PSB1_MOUSE Proteasome subunit beta type-1 OS=Mus musculus OX=10090 GN=Psmb1 PE=1 SV=1	1	5	5	5	4	4	2	1	0	0	4	4	2	1	0	0	4	4	2	1	0	0	32.9	32.9	32.9	26.372	240	240	0	37.137	By MS/MS	By MS/MS	By MS/MS	By matching			24.2	27.1	12.9	8.3	0	0
O09106;D3YYI8;Q3UM33;O88895	O09106;D3YYI8	16;14;1;1	16;14;1;1	11;9;0;0	Histone deacetylase 1;Histone deacetylase	Hdac1;Gm10093	sp|O09106|HDAC1_MOUSE Histone deacetylase 1 OS=Mus musculus OX=10090 GN=Hdac1 PE=1 SV=1;tr|D3YYI8|D3YYI8_MOUSE Histone deacetylase OS=Mus musculus OX=10090 GN=Gm10093 PE=3 SV=1	4	16	16	11	14	13	15	14	13	15	14	13	15	14	13	15	11	9	11	9	9	10	44.2	44.2	33	55.074	482	482;482;428;424	0	167.89	By MS/MS	By MS/MS	By MS/MS	By MS/MS	By MS/MS	By MS/MS	39.8	35.1	41.7	40.7	32	40.7
O09110;A0A0R4J1Q6	O09110	9;4	9;4	9;4	Dual specificity mitogen-activated protein kinase kinase 3	Map2k3	sp|O09110|MP2K3_MOUSE Dual specificity mitogen-activated protein kinase kinase 3 OS=Mus musculus OX=10090 GN=Map2k3 PE=1 SV=2	2	9	9	9	4	2	2	4	6	8	4	2	2	4	6	8	4	2	2	4	6	8	38.3	38.3	38.3	39.296	347	347;173	0	69.381	By matching	By matching	By matching	By MS/MS	By MS/MS	By MS/MS	16.7	7.5	7.8	19	22.8	35.4
O09172;A0A0G2JDI4;H3BJA3;F6VNW5	O09172;A0A0G2JDI4;H3BJA3;F6VNW5	6;5;4;3	6;5;4;3	6;5;4;3	Glutamate--cysteine ligase regulatory subunit	Gclm	sp|O09172|GSH0_MOUSE Glutamate--cysteine ligase regulatory subunit OS=Mus musculus OX=10090 GN=Gclm PE=1 SV=1;tr|A0A0G2JDI4|A0A0G2JDI4_MOUSE Glutamate--cysteine ligase regulatory subunit (Fragment) OS=Mus musculus OX=10090 GN=Gclm PE=1 SV=1;tr|H3BJA3|H3BJA	4	6	6	6	3	5	5	5	6	5	3	5	5	5	6	5	3	5	5	5	6	5	28.5	28.5	28.5	30.534	274	274;98;199;153	0	62.472	By MS/MS	By MS/MS	By MS/MS	By MS/MS	By MS/MS	By MS/MS	14.2	22.6	25.5	22.6	28.5	25.5
O35114	O35114	2	2	2	Lysosome membrane protein 2	Scarb2	sp|O35114|SCRB2_MOUSE Lysosome membrane protein 2 OS=Mus musculus OX=10090 GN=Scarb2 PE=1 SV=3	1	2	2	2	2	2	2	0	0	0	2	2	2	0	0	0	2	2	2	0	0	0	4.2	4.2	4.2	54.043	478	478	0	13.737	By MS/MS	By MS/MS	By matching				4.2	4.2	4.2	0	0	0
O35129;F6QPR1;F6Q8V7	O35129;F6QPR1	25;13;8	25;13;8	25;13;8	Prohibitin-2	Phb2	sp|O35129|PHB2_MOUSE Prohibitin-2 OS=Mus musculus OX=10090 GN=Phb2 PE=1 SV=1;tr|F6QPR1|F6QPR1_MOUSE Prohibitin-2 (Fragment) OS=Mus musculus OX=10090 GN=Phb2 PE=1 SV=1	3	25	25	25	19	24	20	18	20	19	19	24	20	18	20	19	19	24	20	18	20	19	80.3	80.3	80.3	33.296	299	299;157;104	0	247.75	By MS/MS	By MS/MS	By MS/MS	By MS/MS	By MS/MS	By MS/MS	65.6	79.6	74.9	68.2	74.9	68.9
O35134;A0A0U1RPM9	O35134;A0A0U1RPM9	2;1	2;1	2;1	DNA-directed RNA polymerase I subunit RPA1	Polr1a	sp|O35134|RPA1_MOUSE DNA-directed RNA polymerase I subunit RPA1 OS=Mus musculus OX=10090 GN=Polr1a PE=1 SV=2;tr|A0A0U1RPM9|A0A0U1RPM9_MOUSE DNA-directed RNA polymerase I subunit RPA1 (Fragment) OS=Mus musculus OX=10090 GN=Polr1a PE=1 SV=1	2	2	2	2	1	1	1	0	2	1	1	1	1	0	2	1	1	1	1	0	2	1	1.5	1.5	1.5	194.11	1717	1717;743	0	11.638	By MS/MS	By matching	By matching		By MS/MS	By matching	0.9	0.9	0.9	0	1.5	0.9
O35218	O35218	2	2	2	Cleavage and polyadenylation specificity factor subunit 2	Cpsf2	sp|O35218|CPSF2_MOUSE Cleavage and polyadenylation specificity factor subunit 2 OS=Mus musculus OX=10090 GN=Cpsf2 PE=1 SV=1	1	2	2	2	0	1	1	1	0	1	0	1	1	1	0	1	0	1	1	1	0	1	2.2	2.2	2.2	88.382	782	782	0.0019851	10.86		By matching	By MS/MS	By MS/MS		By matching	0	1.2	1.2	1	0	1.2
O35242	O35242	1	1	1	Protein FAN	Nsmaf	sp|O35242|FAN_MOUSE Protein FAN OS=Mus musculus OX=10090 GN=Nsmaf PE=1 SV=2	1	1	1	1	0	0	0	0	1	1	0	0	0	0	1	1	0	0	0	0	1	1	1.4	1.4	1.4	104.54	920	920	0.0053619	6.8238					By MS/MS	By matching	0	0	0	0	1.4	1.4
O35286;Q497W9;A0A0G2JG10;A0A0G2JGQ5	O35286;Q497W9;A0A0G2JG10	28;23;20;6	28;23;20;6	28;23;20;6	Pre-mRNA-splicing factor ATP-dependent RNA helicase DHX15	Dhx15	sp|O35286|DHX15_MOUSE Pre-mRNA-splicing factor ATP-dependent RNA helicase DHX15 OS=Mus musculus OX=10090 GN=Dhx15 PE=1 SV=2;tr|Q497W9|Q497W9_MOUSE DEAH (Asp-Glu-Ala-His) box polypeptide 15 OS=Mus musculus OX=10090 GN=Dhx15 PE=1 SV=1;tr|A0A0G2JG10|A0A0G2JG1	4	28	28	28	23	25	23	17	21	21	23	25	23	17	21	21	23	25	23	17	21	21	41.8	41.8	41.8	91.006	795	795;703;608;186	0	199.77	By MS/MS	By MS/MS	By MS/MS	By MS/MS	By MS/MS	By MS/MS	34	37.4	34.3	24	30.2	30.2
O35295	O35295	3	3	3	Transcriptional activator protein Pur-beta	Purb	sp|O35295|PURB_MOUSE Transcriptional activator protein Pur-beta OS=Mus musculus OX=10090 GN=Purb PE=1 SV=3	1	3	3	3	2	2	2	2	3	2	2	2	2	2	3	2	2	2	2	2	3	2	18.8	18.8	18.8	33.901	324	324	0	22.967	By MS/MS	By MS/MS	By MS/MS	By MS/MS	By MS/MS	By MS/MS	16	16	16	16	18.8	16
O35343;A0A0B4J1E7;D3YTN1	O35343;A0A0B4J1E7	9;8;3	9;8;3	8;7;3	Importin subunit alpha-3	Kpna4	sp|O35343|IMA3_MOUSE Importin subunit alpha-3 OS=Mus musculus OX=10090 GN=Kpna4 PE=1 SV=1;tr|A0A0B4J1E7|A0A0B4J1E7_MOUSE Importin subunit alpha-3 OS=Mus musculus OX=10090 GN=Kpna4 PE=1 SV=1	3	9	9	8	7	5	5	6	6	5	7	5	5	6	6	5	6	4	4	5	5	5	29.2	29.2	27.8	57.922	521	521;623;111	0	89.832	By MS/MS	By MS/MS	By MS/MS	By MS/MS	By MS/MS	By MS/MS	22.1	15.5	14.4	18.4	19	18.8
O35344	O35344	3	2	2	Importin subunit alpha-4	Kpna3	sp|O35344|IMA4_MOUSE Importin subunit alpha-4 OS=Mus musculus OX=10090 GN=Kpna3 PE=1 SV=1	1	3	2	2	2	1	2	3	2	1	1	0	1	2	1	1	1	0	1	2	1	1	5.6	4.2	4.2	57.772	521	521	0	11.932	By MS/MS	By matching	By matching	By MS/MS	By matching	By matching	3.1	1.3	3.1	5.6	3.1	2.5
O35345;Q4FJZ2;G3UXF0;Q60960	O35345;Q4FJZ2	3;2;1;1	3;2;1;1	3;2;1;1	Importin subunit alpha-7;Importin subunit alpha	Kpna6	sp|O35345|IMA7_MOUSE Importin subunit alpha-7 OS=Mus musculus OX=10090 GN=Kpna6 PE=1 SV=2;tr|Q4FJZ2|Q4FJZ2_MOUSE Importin subunit alpha OS=Mus musculus OX=10090 GN=Kpna6 PE=1 SV=1	4	3	3	3	2	2	1	2	0	0	2	2	1	2	0	0	2	2	1	2	0	0	8.6	8.6	8.6	59.964	536	536;533;230;538	0	30.903	By MS/MS	By MS/MS	By matching	By MS/MS			6.2	5	2.6	6	0	0
O35379	O35379	1	1	1	Multidrug resistance-associated protein 1	Abcc1	sp|O35379|MRP1_MOUSE Multidrug resistance-associated protein 1 OS=Mus musculus OX=10090 GN=Abcc1 PE=1 SV=1	1	1	1	1	0	0	0	0	1	1	0	0	0	0	1	1	0	0	0	0	1	1	1	1	1	171.18	1528	1528	0.0042056	7.7781					By MS/MS	By matching	0	0	0	0	1	1
Q8C391;O35382	Q8C391;O35382	2;2	2;2	2;2	Exocyst complex component 4	Exoc4	tr|Q8C391|Q8C391_MOUSE Exocyst complex component 4 OS=Mus musculus OX=10090 GN=Exoc4 PE=1 SV=1;sp|O35382|EXOC4_MOUSE Exocyst complex component 4 OS=Mus musculus OX=10090 GN=Exoc4 PE=1 SV=2	2	2	2	2	1	1	1	1	2	1	1	1	1	1	2	1	1	1	1	1	2	1	5.9	5.9	5.9	57.299	506	506;975	0	13.839	By matching	By matching	By matching	By matching	By MS/MS	By matching	2.2	2.2	2.2	3.8	5.9	2.2
O35593	O35593	9	9	9	26S proteasome non-ATPase regulatory subunit 14	Psmd14	sp|O35593|PSDE_MOUSE 26S proteasome non-ATPase regulatory subunit 14 OS=Mus musculus OX=10090 GN=Psmd14 PE=1 SV=2	1	9	9	9	7	6	4	5	6	8	7	6	4	5	6	8	7	6	4	5	6	8	55.2	55.2	55.2	34.577	310	310	0	90.262	By MS/MS	By MS/MS	By MS/MS	By MS/MS	By MS/MS	By MS/MS	42.6	35.5	27.4	31	37.4	50
Q5SVG5;Q5SVG4;O35643	Q5SVG5;Q5SVG4;O35643	12;12;12	3;3;3	3;3;3	AP-1 complex subunit beta-1	Ap1b1	tr|Q5SVG5|Q5SVG5_MOUSE AP complex subunit beta OS=Mus musculus OX=10090 GN=Ap1b1 PE=1 SV=1;tr|Q5SVG4|Q5SVG4_MOUSE AP complex subunit beta OS=Mus musculus OX=10090 GN=Ap1b1 PE=1 SV=1;sp|O35643|AP1B1_MOUSE AP-1 complex subunit beta-1 OS=Mus musculus OX=10090	3	12	3	3	11	6	6	11	8	7	3	3	1	2	2	0	3	3	1	2	2	0	15.1	3.8	3.8	101.19	916	916;923;943	0	19.787	By MS/MS	By MS/MS	By matching	By MS/MS	By MS/MS	By matching	13.8	7.6	7.3	13.8	10.3	8.8
O35654;A8Y5G7	O35654;A8Y5G7	3;2	3;2	3;2	DNA polymerase delta subunit 2	Pold2	sp|O35654|DPOD2_MOUSE DNA polymerase delta subunit 2 OS=Mus musculus OX=10090 GN=Pold2 PE=1 SV=2;tr|A8Y5G7|A8Y5G7_MOUSE DNA polymerase delta subunit 2 (Fragment) OS=Mus musculus OX=10090 GN=Pold2 PE=1 SV=1	2	3	3	3	2	1	1	1	2	0	2	1	1	1	2	0	2	1	1	1	2	0	10.2	10.2	10.2	51.354	469	469;241	0	24.717	By MS/MS	By MS/MS	By MS/MS	By matching	By MS/MS		8.1	3	3	5.1	7.2	0
O35685	O35685	7	7	7	Nuclear migration protein nudC	Nudc	sp|O35685|NUDC_MOUSE Nuclear migration protein nudC OS=Mus musculus OX=10090 GN=Nudc PE=1 SV=1	1	7	7	7	7	6	5	2	1	1	7	6	5	2	1	1	7	6	5	2	1	1	25.6	25.6	25.6	38.358	332	332	0	50.326	By MS/MS	By MS/MS	By MS/MS	By matching	By matching	By matching	25.6	21.1	20.5	7.8	4.5	2.4
O35690;Q8C741;Q62066;A0A0A6YWN6;Q9CY80;B7ZW86;A0A140T8S9;G3UZ44;F6UTR6;A2APZ7;A0A1W2P7M4;A2AG22;A2AIK5;A0A1W2P8B9;O88933;P63013;Q06348;Q8BYH0;O09113;Q8C8B0;P70390;O35602;O70137;O35137;O08934;O35085	O35690;Q8C741;Q62066	3;2;2;1;1;1;1;1;1;1;1;1;1;1;1;1;1;1;1;1;1;1;1;1;1;1	3;2;2;1;1;1;1;1;1;1;1;1;1;1;1;1;1;1;1;1;1;1;1;1;1;1	3;2;2;1;1;1;1;1;1;1;1;1;1;1;1;1;1;1;1;1;1;1;1;1;1;1	Paired mesoderm homeobox protein 2B;Paired mesoderm homeobox protein 2A	Phox2b;Phox2a	sp|O35690|PHX2B_MOUSE Paired mesoderm homeobox protein 2B OS=Mus musculus OX=10090 GN=Phox2b PE=1 SV=1;tr|Q8C741|Q8C741_MOUSE Paired mesoderm homeobox protein 2B OS=Mus musculus OX=10090 GN=Phox2b PE=1 SV=1;sp|Q62066|PHX2A_MOUSE Paired mesoderm homeobox pr	26	3	3	3	2	3	3	2	3	2	2	3	3	2	3	2	2	3	3	2	3	2	10.2	10.2	10.2	31.621	314	314;192;280;108;175;180;190;200;240;247;255;314;325;377;382;245;247;263;325;326;331;342;343;399;530;564	0	22.413	By MS/MS	By MS/MS	By MS/MS	By MS/MS	By MS/MS	By MS/MS	7.6	10.2	10.2	7.6	10.2	7.6
O35709	O35709	4	4	4	Ectoderm-neural cortex protein 1	Enc1	sp|O35709|ENC1_MOUSE Ectoderm-neural cortex protein 1 OS=Mus musculus OX=10090 GN=Enc1 PE=2 SV=2	1	4	4	4	3	3	2	3	4	3	3	3	2	3	4	3	3	3	2	3	4	3	8	8	8	66.112	589	589	0	26.288	By matching	By matching	By matching	By MS/MS	By MS/MS	By MS/MS	5.9	5.9	3.9	5.4	8	5.9
Q9CQJ4;O35730	Q9CQJ4;O35730	1;1	1;1	1;1	E3 ubiquitin-protein ligase RING2;E3 ubiquitin-protein ligase RING1	Rnf2;Ring1	sp|Q9CQJ4|RING2_MOUSE E3 ubiquitin-protein ligase RING2 OS=Mus musculus OX=10090 GN=Rnf2 PE=1 SV=1;sp|O35730|RING1_MOUSE E3 ubiquitin-protein ligase RING1 OS=Mus musculus OX=10090 GN=Ring1 PE=1 SV=2	2	1	1	1	1	1	1	1	0	0	1	1	1	1	0	0	1	1	1	1	0	0	4.2	4.2	4.2	37.623	336	336;406	0.004955	6.9741	By MS/MS	By MS/MS	By matching	By matching			4.2	4.2	4.2	4.2	0	0
Q8C2Q7;O35737	Q8C2Q7;O35737	12;12	10;10	6;6	Heterogeneous nuclear ribonucleoprotein H;Heterogeneous nuclear ribonucleoprotein H, N-terminally processed	Hnrnph1	tr|Q8C2Q7|Q8C2Q7_MOUSE Heterogeneous nuclear ribonucleoprotein H OS=Mus musculus OX=10090 GN=Hnrnph1 PE=1 SV=1;sp|O35737|HNRH1_MOUSE Heterogeneous nuclear ribonucleoprotein H OS=Mus musculus OX=10090 GN=Hnrnph1 PE=1 SV=3	2	12	10	6	12	11	10	12	12	11	10	9	8	10	10	9	6	5	5	6	6	6	40.3	34.5	20.8	51.217	472	472;449	0	123.1	By MS/MS	By MS/MS	By MS/MS	By MS/MS	By MS/MS	By MS/MS	40.3	36	32	40.3	40.3	36.2
O35841	O35841	5	5	5	Apoptosis inhibitor 5	Api5	sp|O35841|API5_MOUSE Apoptosis inhibitor 5 OS=Mus musculus OX=10090 GN=Api5 PE=1 SV=2	1	5	5	5	4	5	5	3	4	3	4	5	5	3	4	3	4	5	5	3	4	3	11.5	11.5	11.5	56.784	504	504	0	31.937	By MS/MS	By MS/MS	By MS/MS	By matching	By MS/MS	By MS/MS	9.9	11.5	11.5	7.7	9.3	7.7
O35857	O35857	10	10	10	Mitochondrial import inner membrane translocase subunit TIM44	Timm44	sp|O35857|TIM44_MOUSE Mitochondrial import inner membrane translocase subunit TIM44 OS=Mus musculus OX=10090 GN=Timm44 PE=1 SV=2	1	10	10	10	9	7	6	8	9	7	9	7	6	8	9	7	9	7	6	8	9	7	25.2	25.2	25.2	51.091	452	452	0	64.023	By MS/MS	By MS/MS	By MS/MS	By MS/MS	By MS/MS	By MS/MS	22.6	17.5	14.8	19.9	22.8	17.5
O35864	O35864	1	1	1	COP9 signalosome complex subunit 5	Cops5	sp|O35864|CSN5_MOUSE COP9 signalosome complex subunit 5 OS=Mus musculus OX=10090 GN=Cops5 PE=1 SV=3	1	1	1	1	1	0	0	0	0	0	1	0	0	0	0	0	1	0	0	0	0	0	3	3	3	37.548	334	334	0.0073118	6.3376	By MS/MS						3	0	0	0	0	0
O35874;Q5SSP3	O35874;Q5SSP3	4;3	4;3	4;3	Neutral amino acid transporter A;Amino acid transporter	Slc1a4	sp|O35874|SATT_MOUSE Neutral amino acid transporter A OS=Mus musculus OX=10090 GN=Slc1a4 PE=1 SV=1;tr|Q5SSP3|Q5SSP3_MOUSE Neutral amino acid transporter A OS=Mus musculus OX=10090 GN=Slc1a4 PE=1 SV=1	2	4	4	4	2	1	3	4	4	3	2	1	3	4	4	3	2	1	3	4	4	3	8.6	8.6	8.6	56.061	532	532;452	0	27.083	By MS/MS	By matching	By matching	By MS/MS	By MS/MS	By MS/MS	3.9	1.9	5.8	8.6	8.6	6.8
O35972;A0A1B0GSZ9;A0A1B0GQZ1	O35972;A0A1B0GSZ9;A0A1B0GQZ1	5;4;3	5;4;3	5;4;3	39S ribosomal protein L23, mitochondrial	Mrpl23	sp|O35972|RM23_MOUSE 39S ribosomal protein L23, mitochondrial OS=Mus musculus OX=10090 GN=Mrpl23 PE=1 SV=1;tr|A0A1B0GSZ9|A0A1B0GSZ9_MOUSE 39S ribosomal protein L23, mitochondrial OS=Mus musculus OX=10090 GN=Mrpl23 PE=1 SV=1;tr|A0A1B0GQZ1|A0A1B0GQZ1_MOUSE 3	3	5	5	5	2	3	1	3	5	2	2	3	1	3	5	2	2	3	1	3	5	2	49.3	49.3	49.3	17.121	146	146;172;101	0	51.108	By MS/MS	By MS/MS	By matching	By MS/MS	By MS/MS	By MS/MS	19.2	34.2	8.9	29.5	49.3	19.2
O54692	O54692	1	1	1	Centromere/kinetochore protein zw10 homolog	Zw10	sp|O54692|ZW10_MOUSE Centromere/kinetochore protein zw10 homolog OS=Mus musculus OX=10090 GN=Zw10 PE=1 SV=3	1	1	1	1	1	0	0	1	0	1	1	0	0	1	0	1	1	0	0	1	0	1	2.1	2.1	2.1	88.062	779	779	0.0014948	10.966	By MS/MS			By MS/MS		By matching	2.1	0	0	2.1	0	2.1
O54734	O54734	11	11	11	Dolichyl-diphosphooligosaccharide--protein glycosyltransferase 48 kDa subunit	Ddost	sp|O54734|OST48_MOUSE Dolichyl-diphosphooligosaccharide--protein glycosyltransferase 48 kDa subunit OS=Mus musculus OX=10090 GN=Ddost PE=1 SV=2	1	11	11	11	11	8	7	4	2	3	11	8	7	4	2	3	11	8	7	4	2	3	37	37	37	49.027	441	441	0	105.37	By MS/MS	By MS/MS	By MS/MS	By matching	By MS/MS	By matching	37	28.6	22	7.9	3.6	5.9
O54774	O54774	16	16	16	AP-3 complex subunit delta-1	Ap3d1	sp|O54774|AP3D1_MOUSE AP-3 complex subunit delta-1 OS=Mus musculus OX=10090 GN=Ap3d1 PE=1 SV=1	1	16	16	16	11	4	10	11	12	11	11	4	10	11	12	11	11	4	10	11	12	11	21.4	21.4	21.4	135.08	1199	1199	0	126.48	By MS/MS	By matching	By MS/MS	By MS/MS	By MS/MS	By MS/MS	14.8	4.6	14.1	13.6	15.7	15.8
Q5NC03;O54785;F6PZ73;E9PVB6;P53668	Q5NC03;O54785;F6PZ73;E9PVB6;P53668	2;2;1;1;1	2;2;1;1;1	2;2;1;1;1	LIM domain kinase 2;LIM domain kinase 1	Limk2;Limk1	tr|Q5NC03|Q5NC03_MOUSE LIM domain kinase 2 OS=Mus musculus OX=10090 GN=Limk2 PE=1 SV=1;sp|O54785|LIMK2_MOUSE LIM domain kinase 2 OS=Mus musculus OX=10090 GN=Limk2 PE=1 SV=2;tr|F6PZ73|F6PZ73_MOUSE LIM domain kinase 1 (Fragment) OS=Mus musculus OX=10090 GN=L	5	2	2	2	0	0	1	1	2	0	0	0	1	1	2	0	0	0	1	1	2	0	2.2	2.2	2.2	70.535	623	623;638;452;639;647	0.0029412	10.601			By matching	By MS/MS	By MS/MS		0	0	1.1	1.1	2.2	0
O54825	O54825	2	2	2	Bystin	Bysl	sp|O54825|BYST_MOUSE Bystin OS=Mus musculus OX=10090 GN=Bysl PE=1 SV=3	1	2	2	2	0	0	0	2	1	1	0	0	0	2	1	1	0	0	0	2	1	1	3.9	3.9	3.9	49.783	436	436	0	11.801				By MS/MS	By matching	By matching	0	0	0	3.9	1.8	1.8
O54946;F6YRQ2;A0A0G2JER9;A0A087WP03;G3X8S5;Q9QYI5	O54946;F6YRQ2;A0A0G2JER9	4;3;2;1;1;1	4;3;2;1;1;1	4;3;2;1;1;1	DnaJ homolog subfamily B member 6	Dnajb6	sp|O54946|DNJB6_MOUSE DnaJ homolog subfamily B member 6 OS=Mus musculus OX=10090 GN=Dnajb6 PE=1 SV=4;tr|F6YRQ2|F6YRQ2_MOUSE DnaJ homolog subfamily B member 6 (Fragment) OS=Mus musculus OX=10090 GN=Dnajb6 PE=1 SV=1;tr|A0A0G2JER9|A0A0G2JER9_MOUSE DnaJ homolo	6	4	4	4	0	0	0	2	1	1	0	0	0	2	1	1	0	0	0	2	1	1	11.2	11.2	11.2	39.807	365	365;231;243;110;261;324	0	26.714				By MS/MS	By MS/MS	By MS/MS	0	0	0	8.5	4.7	2.7
O54950;A0A2R8VHU2;A0A2R8W6Y3;D3YUS1;Q8BIQ9;Q91WG5	O54950;A0A2R8VHU2	10;5;2;2;2;2	10;5;2;2;2;2	10;5;2;2;2;2	5-AMP-activated protein kinase subunit gamma-1	Prkag1	sp|O54950|AAKG1_MOUSE 5-AMP-activated protein kinase subunit gamma-1 OS=Mus musculus OX=10090 GN=Prkag1 PE=1 SV=2;tr|A0A2R8VHU2|A0A2R8VHU2_MOUSE 5-AMP-activated protein kinase subunit gamma-1 (Fragment) OS=Mus musculus OX=10090 GN=Prkag1 PE=1 SV=1	6	10	10	10	10	5	7	8	9	8	10	5	7	8	9	8	10	5	7	8	9	8	36.1	36.1	36.1	37.52	330	330;215;139;244;443;566	0	78.051	By MS/MS	By matching	By MS/MS	By MS/MS	By MS/MS	By MS/MS	36.1	16.1	22.1	25.5	30.3	27.9
O54962	O54962	3	3	3	Barrier-to-autointegration factor;Barrier-to-autointegration factor, N-terminally processed	Banf1	sp|O54962|BAF_MOUSE Barrier-to-autointegration factor OS=Mus musculus OX=10090 GN=Banf1 PE=1 SV=1	1	3	3	3	1	2	3	1	1	3	1	2	3	1	1	3	1	2	3	1	1	3	48.3	48.3	48.3	10.102	89	89	0	18.537	By MS/MS	By MS/MS	By matching	By MS/MS	By matching	By MS/MS	13.5	21.3	48.3	27	13.5	48.3
O54984	O54984	2	2	2	ATPase Asna1	Asna1	sp|O54984|ASNA_MOUSE ATPase Asna1 OS=Mus musculus OX=10090 GN=Asna1 PE=1 SV=2	1	2	2	2	2	1	1	1	0	1	2	1	1	1	0	1	2	1	1	1	0	1	7.5	7.5	7.5	38.822	348	348	0	15.532	By MS/MS	By MS/MS	By matching	By matching		By matching	7.5	2.9	4.6	2.9	0	2.9
O55029	O55029	5	5	5	Coatomer subunit beta	Copb2	sp|O55029|COPB2_MOUSE Coatomer subunit beta OS=Mus musculus OX=10090 GN=Copb2 PE=1 SV=2	1	5	5	5	5	3	2	1	0	1	5	3	2	1	0	1	5	3	2	1	0	1	8.2	8.2	8.2	102.45	905	905	0	64.6	By MS/MS	By MS/MS	By matching	By matching		By matching	8.2	5.2	3.3	1.1	0	1.1
O55125	O55125	2	2	2	Protein NipSnap homolog 1	Nipsnap1	sp|O55125|NIPS1_MOUSE Protein NipSnap homolog 1 OS=Mus musculus OX=10090 GN=Nipsnap1 PE=1 SV=1	1	2	2	2	1	2	2	0	0	0	1	2	2	0	0	0	1	2	2	0	0	0	7	7	7	33.363	284	284	0	11.303	By matching	By MS/MS	By matching				3.2	7	7	0	0	0
O55135;A6PWZ2	O55135;A6PWZ2	3;2	3;2	3;2	Eukaryotic translation initiation factor 6	Eif6	sp|O55135|IF6_MOUSE Eukaryotic translation initiation factor 6 OS=Mus musculus OX=10090 GN=Eif6 PE=1 SV=2;tr|A6PWZ2|A6PWZ2_MOUSE Eukaryotic translation initiation factor 6 (Fragment) OS=Mus musculus OX=10090 GN=Eif6 PE=1 SV=1	2	3	3	3	3	3	3	2	2	2	3	3	3	2	2	2	3	3	3	2	2	2	21.2	21.2	21.2	26.511	245	245;58	0	21.285	By MS/MS	By MS/MS	By MS/MS	By MS/MS	By MS/MS	By matching	21.2	21.2	21.2	13.9	11.4	11.4
O55137;Q9QYR9;A0A1Y7VMZ4;Q32Q92;Q8BWN8;Q9QYR7;Q91YQ6;Q6Q2Z6	O55137;Q9QYR9	6;4;2;2;2;2;1;1	6;4;2;2;2;2;1;1	6;4;2;2;2;2;1;1	Acyl-coenzyme A thioesterase 1;Acyl-coenzyme A thioesterase 2, mitochondrial	Acot1;Acot2	sp|O55137|ACOT1_MOUSE Acyl-coenzyme A thioesterase 1 OS=Mus musculus OX=10090 GN=Acot1 PE=1 SV=1;sp|Q9QYR9|ACOT2_MOUSE Acyl-coenzyme A thioesterase 2, mitochondrial OS=Mus musculus OX=10090 GN=Acot2 PE=1 SV=2	8	6	6	6	5	4	6	5	4	2	5	4	6	5	4	2	5	4	6	5	4	2	21.2	21.2	21.2	46.135	419	419;453;282;419;421;432;331;421	0	36.808	By MS/MS	By MS/MS	By MS/MS	By MS/MS	By MS/MS	By matching	15.8	15.8	21.2	15.8	12.9	6
O55142	O55142	10	10	10	60S ribosomal protein L35a	Rpl35a	sp|O55142|RL35A_MOUSE 60S ribosomal protein L35a OS=Mus musculus OX=10090 GN=Rpl35a PE=1 SV=2	1	10	10	10	7	10	10	9	9	7	7	10	10	9	9	7	7	10	10	9	9	7	55.5	55.5	55.5	12.554	110	110	0	65.951	By MS/MS	By MS/MS	By MS/MS	By MS/MS	By MS/MS	By MS/MS	40	55.5	55.5	55.5	47.3	47.3
O55143;Q8R429;B1ATS4;B1ATS5;E9Q559;Q64518	O55143	53;15;7;7;7;7	53;15;7;7;7;7	53;15;7;7;7;7	Sarcoplasmic/endoplasmic reticulum calcium ATPase 2	Atp2a2	sp|O55143|AT2A2_MOUSE Sarcoplasmic/endoplasmic reticulum calcium ATPase 2 OS=Mus musculus OX=10090 GN=Atp2a2 PE=1 SV=2	6	53	53	53	50	44	47	44	49	48	50	44	47	44	49	48	50	44	47	44	49	48	53.4	53.4	53.4	114.86	1044	1044;994;981;1020;1026;1038	0	323.31	By MS/MS	By MS/MS	By MS/MS	By MS/MS	By MS/MS	By MS/MS	49.9	45.5	50	45.3	51.1	51.7
O55222;D3YZA5;A0A1B0GRF6	O55222;D3YZA5	12;7;3	12;7;3	12;7;3	Integrin-linked protein kinase	Ilk	sp|O55222|ILK_MOUSE Integrin-linked protein kinase OS=Mus musculus OX=10090 GN=Ilk PE=1 SV=2;tr|D3YZA5|D3YZA5_MOUSE Integrin-linked protein kinase (Fragment) OS=Mus musculus OX=10090 GN=Ilk PE=1 SV=2	3	12	12	12	8	4	10	10	9	11	8	4	10	10	9	11	8	4	10	10	9	11	27.7	27.7	27.7	51.373	452	452;295;233	0	79.341	By MS/MS	By MS/MS	By MS/MS	By MS/MS	By MS/MS	By MS/MS	17.5	9.1	23.9	23.9	21.9	26.1
Q8BTY5;O55234	Q8BTY5;O55234	1;1	1;1	1;1	Proteasome subunit beta type-5	Psmb5	tr|Q8BTY5|Q8BTY5_MOUSE Proteasome subunit beta type-5 OS=Mus musculus OX=10090 GN=Psmb5 PE=1 SV=1;sp|O55234|PSB5_MOUSE Proteasome subunit beta type-5 OS=Mus musculus OX=10090 GN=Psmb5 PE=1 SV=3	2	1	1	1	1	0	1	0	0	0	1	0	1	0	0	0	1	0	1	0	0	0	5.1	5.1	5.1	18.914	177	177;264	0.0073529	6.3917	By MS/MS		By matching				5.1	0	5.1	0	0	0
O55236;Q9DCC1	O55236;Q9DCC1	3;2	3;2	3;2	mRNA-capping enzyme;Polynucleotide 5-triphosphatase;mRNA guanylyltransferase	Rngtt	sp|O55236|MCE1_MOUSE mRNA-capping enzyme OS=Mus musculus OX=10090 GN=Rngtt PE=1 SV=1;tr|Q9DCC1|Q9DCC1_MOUSE mRNA-capping enzyme OS=Mus musculus OX=10090 GN=Rngtt PE=1 SV=1	2	3	3	3	2	0	0	2	3	3	2	0	0	2	3	3	2	0	0	2	3	3	6.2	6.2	6.2	68.683	597	597;581	0	18.171	By MS/MS			By matching	By MS/MS	By MS/MS	3.5	0	0	4.7	6.2	6.2
O70126;P97477	O70126	5;1	5;1	5;1	Aurora kinase B	Aurkb	sp|O70126|AURKB_MOUSE Aurora kinase B OS=Mus musculus OX=10090 GN=Aurkb PE=1 SV=2	2	5	5	5	5	2	2	3	2	5	5	2	2	3	2	5	5	2	2	3	2	5	17.1	17.1	17.1	39.384	345	345;395	0	28.36	By MS/MS	By MS/MS	By MS/MS	By MS/MS	By matching	By MS/MS	17.1	7.5	7	11.9	4.6	17.1
O70152;A2BDX2;F8WII3	O70152;A2BDX2	12;9;5	12;9;5	12;9;5	Dolichol-phosphate mannosyltransferase subunit 1	Dpm1	sp|O70152|DPM1_MOUSE Dolichol-phosphate mannosyltransferase subunit 1 OS=Mus musculus OX=10090 GN=Dpm1 PE=1 SV=1;tr|A2BDX2|A2BDX2_MOUSE Dolichol-phosphate mannosyltransferase subunit 1 OS=Mus musculus OX=10090 GN=Dpm1 PE=1 SV=1	3	12	12	12	6	6	7	5	11	8	6	6	7	5	11	8	6	6	7	5	11	8	57.7	57.7	57.7	29.174	260	260;208;121	0	104.57	By MS/MS	By MS/MS	By MS/MS	By MS/MS	By MS/MS	By MS/MS	31.9	25.8	32.3	21.9	53.5	35.4
O70194;A0A2R8VK20	O70194	17;5	17;5	17;5	Eukaryotic translation initiation factor 3 subunit D	Eif3d	sp|O70194|EIF3D_MOUSE Eukaryotic translation initiation factor 3 subunit D OS=Mus musculus OX=10090 GN=Eif3d PE=1 SV=2	2	17	17	17	16	12	14	11	15	14	16	12	14	11	15	14	16	12	14	11	15	14	43.8	43.8	43.8	63.988	548	548;169	0	241.4	By MS/MS	By MS/MS	By MS/MS	By MS/MS	By MS/MS	By MS/MS	43.8	31.6	39.8	28.8	41.4	37
O70251;A0A087WS46;G3UX43;G3UZ47;M0QWK5;M0QWH8	O70251;A0A087WS46	5;4;2;2;1;1	5;4;2;2;1;1	5;4;2;2;1;1	Elongation factor 1-beta	Eef1b;Eef1b2	sp|O70251|EF1B_MOUSE Elongation factor 1-beta OS=Mus musculus OX=10090 GN=Eef1b PE=1 SV=5;tr|A0A087WS46|A0A087WS46_MOUSE Eukaryotic translation elongation factor 1 beta 2 OS=Mus musculus OX=10090 GN=Eef1b2 PE=1 SV=1	6	5	5	5	5	2	2	1	0	1	5	2	2	1	0	1	5	2	2	1	0	1	31.1	31.1	31.1	24.693	225	225;184;68;94;43;48	0	42.943	By MS/MS	By MS/MS	By MS/MS	By matching		By MS/MS	31.1	4.4	4.4	6.7	0	6.7
O70310	O70310	19	19	14	Glycylpeptide N-tetradecanoyltransferase 1	Nmt1	sp|O70310|NMT1_MOUSE Glycylpeptide N-tetradecanoyltransferase 1 OS=Mus musculus OX=10090 GN=Nmt1 PE=1 SV=1	1	19	19	14	14	15	19	12	19	16	14	15	19	12	19	16	9	10	14	8	14	13	46.8	46.8	36.3	56.888	496	496	0	209.45	By MS/MS	By MS/MS	By MS/MS	By MS/MS	By MS/MS	By MS/MS	40.9	40.9	46.8	29.4	46.8	41.9
O70318;Q80UE5;Q80UE4;A0A1W2P6I5;A0A1W2P7I2;A0A1W2P6H2	O70318;Q80UE5;Q80UE4;A0A1W2P6I5	10;9;8;7;3;1	10;9;8;7;3;1	8;7;6;5;3;1	Band 4.1-like protein 2	Epb41l2;Epb4.1l2	sp|O70318|E41L2_MOUSE Band 4.1-like protein 2 OS=Mus musculus OX=10090 GN=Epb41l2 PE=1 SV=2;tr|Q80UE5|Q80UE5_MOUSE Band 4.1-like protein 2 OS=Mus musculus OX=10090 GN=Epb41l2 PE=1 SV=1;tr|Q80UE4|Q80UE4_MOUSE Band 4.1-like protein 2 OS=Mus musculus OX=10090	6	10	10	8	6	8	6	6	4	5	6	8	6	6	4	5	4	6	4	5	2	3	12.2	12.2	10.5	109.94	988	988;918;794;513;201;131	0	74.693	By MS/MS	By MS/MS	By MS/MS	By MS/MS	By MS/MS	By MS/MS	6.3	10.1	7.4	7.9	4.5	5.3
S4R1E5;O70325	S4R1E5;O70325	1;1	1;1	1;1	Glutathione peroxidase;Phospholipid hydroperoxide glutathione peroxidase, mitochondrial	Gpx4	tr|S4R1E5|S4R1E5_MOUSE Glutathione peroxidase OS=Mus musculus OX=10090 GN=Gpx4 PE=1 SV=1;sp|O70325|GPX4_MOUSE Phospholipid hydroperoxide glutathione peroxidase OS=Mus musculus OX=10090 GN=Gpx4 PE=1 SV=4	2	1	1	1	1	0	1	1	1	1	1	0	1	1	1	1	1	0	1	1	1	1	7	7	7	17.937	157	157;197	0.0042333	7.97	By matching		By MS/MS	By MS/MS	By matching	By MS/MS	7	0	7	7	7	7
O70435;E0CX62;E0CZ34;F8WH02;E0CYL6	O70435;E0CX62	6;3;1;1;1	6;3;1;1;1	6;3;1;1;1	Proteasome subunit alpha type-3	Psma3	sp|O70435|PSA3_MOUSE Proteasome subunit alpha type-3 OS=Mus musculus OX=10090 GN=Psma3 PE=1 SV=3;tr|E0CX62|E0CX62_MOUSE Proteasome endopeptidase complex OS=Mus musculus OX=10090 GN=Psma3 PE=1 SV=2	5	6	6	6	6	6	3	3	2	2	6	6	3	3	2	2	6	6	3	3	2	2	23.5	23.5	23.5	28.405	255	255;180;35;40;52	0	39.924	By MS/MS	By MS/MS	By MS/MS	By matching	By matching	By matching	23.5	23.5	13.7	13.7	8.2	8.2
O70456	O70456	10	6	6	14-3-3 protein sigma	Sfn	sp|O70456|1433S_MOUSE 14-3-3 protein sigma OS=Mus musculus OX=10090 GN=Sfn PE=1 SV=2	1	10	6	6	5	7	6	4	4	4	2	3	2	0	0	0	2	3	2	0	0	0	44.4	34.3	34.3	27.706	248	248	0	49.923	By MS/MS	By MS/MS	By MS/MS	By matching	By matching	By matching	19	32.3	25	12.9	12.9	12.9
O70475	O70475	6	6	6	UDP-glucose 6-dehydrogenase	Ugdh	sp|O70475|UGDH_MOUSE UDP-glucose 6-dehydrogenase OS=Mus musculus OX=10090 GN=Ugdh PE=1 SV=1	1	6	6	6	5	2	2	3	4	6	5	2	2	3	4	6	5	2	2	3	4	6	15.8	15.8	15.8	54.831	493	493	0	42.484	By matching	By matching	By matching	By MS/MS	By MS/MS	By MS/MS	11.8	4.1	5.1	7.7	9.1	15.8
O70503	O70503	17	17	17	Very-long-chain 3-oxoacyl-CoA reductase	Hsd17b12	sp|O70503|DHB12_MOUSE Very-long-chain 3-oxoacyl-CoA reductase OS=Mus musculus OX=10090 GN=Hsd17b12 PE=1 SV=1	1	17	17	17	13	9	12	13	14	14	13	9	12	13	14	14	13	9	12	13	14	14	64.1	64.1	64.1	34.741	312	312	0	177.34	By MS/MS	By MS/MS	By MS/MS	By MS/MS	By MS/MS	By MS/MS	52.9	30.4	46.8	46.2	56.4	59.3
O70551;F8WGJ7	O70551	13;6	13;6	10;6	SRSF protein kinase 1	Srpk1	sp|O70551|SRPK1_MOUSE SRSF protein kinase 1 OS=Mus musculus OX=10090 GN=Srpk1 PE=1 SV=2	2	13	13	10	9	6	7	11	10	12	9	6	7	11	10	12	7	4	5	8	8	9	27.3	27.3	23	73.088	648	648;215	0	132.5	By MS/MS	By MS/MS	By MS/MS	By MS/MS	By MS/MS	By MS/MS	18.2	12.7	14.8	23	21.9	24.2
O70579;A0A2R8VI88	O70579	7;3	7;3	7;3	Peroxisomal membrane protein PMP34	Slc25a17	sp|O70579|PM34_MOUSE Peroxisomal membrane protein PMP34 OS=Mus musculus OX=10090 GN=Slc25a17 PE=1 SV=1	2	7	7	7	3	5	3	5	7	6	3	5	3	5	7	6	3	5	3	5	7	6	37.1	37.1	37.1	34.412	307	307;186	0	78.761	By MS/MS	By MS/MS	By MS/MS	By MS/MS	By MS/MS	By MS/MS	14	26.7	14	19.9	37.1	31.3
O70591;F8WJ30	O70591;F8WJ30	2;1	2;1	2;1	Prefoldin subunit 2	Pfdn2	sp|O70591|PFD2_MOUSE Prefoldin subunit 2 OS=Mus musculus OX=10090 GN=Pfdn2 PE=1 SV=2;tr|F8WJ30|F8WJ30_MOUSE Prefoldin subunit 2 (Fragment) OS=Mus musculus OX=10090 GN=Pfdn2 PE=1 SV=1	2	2	2	2	2	2	2	0	0	0	2	2	2	0	0	0	2	2	2	0	0	0	16.9	16.9	16.9	16.534	154	154;129	0	25.682	By MS/MS	By MS/MS	By MS/MS				16.9	16.9	16.9	0	0	0
O88507;A2AMR7	O88507;A2AMR7	2;1	2;1	2;1	Ciliary neurotrophic factor receptor subunit alpha	Cntfr	sp|O88507|CNTFR_MOUSE Ciliary neurotrophic factor receptor subunit alpha OS=Mus musculus OX=10090 GN=Cntfr PE=1 SV=2;tr|A2AMR7|A2AMR7_MOUSE Ciliary neurotrophic factor receptor subunit alpha (Fragment) OS=Mus musculus OX=10090 GN=Cntfr PE=1 SV=1	2	2	2	2	2	1	2	1	0	0	2	1	2	1	0	0	2	1	2	1	0	0	5.9	5.9	5.9	40.801	372	372;60	0	11.298	By MS/MS	By matching	By MS/MS	By matching			5.9	3.5	5.9	2.4	0	0
O88532;F6QJP7;F6RTK9;F6V459	O88532	5;2;1;1	5;2;1;1	5;2;1;1	Zinc finger RNA-binding protein	Zfr	sp|O88532|ZFR_MOUSE Zinc finger RNA-binding protein OS=Mus musculus OX=10090 GN=Zfr PE=1 SV=2	4	5	5	5	4	3	2	4	4	2	4	3	2	4	4	2	4	3	2	4	4	2	7.8	7.8	7.8	116.86	1074	1074;299;44;115	0	38.603	By MS/MS	By matching	By matching	By MS/MS	By MS/MS	By MS/MS	6.6	4.3	3.1	6.6	6.6	3.1
O88543;D3Z036	O88543	3;1	3;1	3;1	COP9 signalosome complex subunit 3	Cops3	sp|O88543|CSN3_MOUSE COP9 signalosome complex subunit 3 OS=Mus musculus OX=10090 GN=Cops3 PE=1 SV=3	2	3	3	3	3	2	2	1	0	0	3	2	2	1	0	0	3	2	2	1	0	0	9	9	9	47.832	423	423;106	0	24.105	By MS/MS	By MS/MS	By MS/MS	By MS/MS			9	6.4	6.4	2.8	0	0
O88544;D3Z1R9;D3YV99;F6QTS1	O88544;D3Z1R9;D3YV99;F6QTS1	3;2;2;2	3;2;2;2	3;2;2;2	COP9 signalosome complex subunit 4	Cops4	sp|O88544|CSN4_MOUSE COP9 signalosome complex subunit 4 OS=Mus musculus OX=10090 GN=Cops4 PE=1 SV=1;tr|D3Z1R9|D3Z1R9_MOUSE COP9 signalosome complex subunit 4 (Fragment) OS=Mus musculus OX=10090 GN=Cops4 PE=1 SV=1;tr|D3YV99|D3YV99_MOUSE COP9 signalosome com	4	3	3	3	3	2	1	2	1	0	3	2	1	2	1	0	3	2	1	2	1	0	9.4	9.4	9.4	46.284	406	406;206;244;253	0	18.186	By MS/MS	By matching	By matching	By matching	By matching		9.4	5.4	2.5	5.4	3	0
O88569;A0A0N4SUM2	O88569;A0A0N4SUM2	11;7	11;7	11;7	Heterogeneous nuclear ribonucleoproteins A2/B1	Hnrnpa2b1	sp|O88569|ROA2_MOUSE Heterogeneous nuclear ribonucleoproteins A2/B1 OS=Mus musculus OX=10090 GN=Hnrnpa2b1 PE=1 SV=2;tr|A0A0N4SUM2|A0A0N4SUM2_MOUSE Heterogeneous nuclear ribonucleoproteins A2/B1 (Fragment) OS=Mus musculus OX=10090 GN=Hnrnpa2b1 PE=1 SV=1	2	11	11	11	10	9	10	2	3	4	10	9	10	2	3	4	10	9	10	2	3	4	42.8	42.8	42.8	37.402	353	353;155	0	113.67	By MS/MS	By MS/MS	By MS/MS	By matching	By MS/MS	By MS/MS	41.6	37.7	41.6	6.5	13	15.9
O88574	O88574	1	1	1	Histone deacetylase complex subunit SAP30	Sap30	sp|O88574|SAP30_MOUSE Histone deacetylase complex subunit SAP30 OS=Mus musculus OX=10090 GN=Sap30 PE=1 SV=1	1	1	1	1	1	1	1	1	1	1	1	1	1	1	1	1	1	1	1	1	1	1	5.5	5.5	5.5	23.231	220	220	0.0069717	6.4861	By matching	By matching	By matching	By MS/MS	By MS/MS	By matching	5.5	5.5	5.5	5.5	5.5	5.5
O88685;A2AGN7;B7ZCF1;F6Q2E3	O88685;A2AGN7;B7ZCF1	12;11;11;4	12;11;11;4	4;4;3;0	26S protease regulatory subunit 6A	Psmc3	sp|O88685|PRS6A_MOUSE 26S proteasome regulatory subunit 6A OS=Mus musculus OX=10090 GN=Psmc3 PE=1 SV=2;tr|A2AGN7|A2AGN7_MOUSE 26S proteasome regulatory subunit 6A OS=Mus musculus OX=10090 GN=Psmc3 PE=1 SV=1;tr|B7ZCF1|B7ZCF1_MOUSE 26S proteasome regulatory	4	12	12	4	10	8	9	5	9	9	10	8	9	5	9	9	2	3	4	2	2	3	33	33	12.7	49.548	442	442;400;451;203	0	121.44	By MS/MS	By MS/MS	By MS/MS	By MS/MS	By MS/MS	By MS/MS	26.9	21.5	29.4	17.4	25.1	29.4
O88696	O88696	5	5	5	ATP-dependent Clp protease proteolytic subunit, mitochondrial	Clpp	sp|O88696|CLPP_MOUSE ATP-dependent Clp protease proteolytic subunit, mitochondrial OS=Mus musculus OX=10090 GN=Clpp PE=1 SV=1	1	5	5	5	4	2	4	3	5	3	4	2	4	3	5	3	4	2	4	3	5	3	26.1	26.1	26.1	29.8	272	272	0	43.005	By MS/MS	By MS/MS	By matching	By MS/MS	By MS/MS	By MS/MS	21.7	8.5	19.5	14	26.1	14
O88708;A2AI40;A2AI42;A2AI43;Q9CZF7;CON__Q2YDI2	O88708	5;2;1;1;1;1	5;2;1;1;1;1	5;2;1;1;1;1	Origin recognition complex subunit 4	Orc4	sp|O88708|ORC4_MOUSE Origin recognition complex subunit 4 OS=Mus musculus OX=10090 GN=Orc4 PE=1 SV=2	6	5	5	5	3	2	3	2	5	3	3	2	3	2	5	3	3	2	3	2	5	3	14.3	14.3	14.3	49.981	433	433;237;49;72;138;436	0	38.561	By MS/MS	By matching	By MS/MS	By MS/MS	By MS/MS	By MS/MS	7.9	5.8	7.9	4.2	14.3	7.9
Q8C5N9;O88736	Q8C5N9;O88736	1;1	1;1	1;1	3-keto-steroid reductase	Hsd17b7	tr|Q8C5N9|Q8C5N9_MOUSE 3-keto-steroid reductase OS=Mus musculus OX=10090 GN=Hsd17b7 PE=1 SV=1;sp|O88736|DHB7_MOUSE 3-keto-steroid reductase OS=Mus musculus OX=10090 GN=Hsd17b7 PE=1 SV=1	2	1	1	1	1	0	0	0	0	1	1	0	0	0	0	1	1	0	0	0	0	1	3.3	3.3	3.3	40.014	362	362;334	0.0073371	6.3626	By matching					By MS/MS	3.3	0	0	0	0	3.3
O88796	O88796	10	10	10	Ribonuclease P protein subunit p30	Rpp30	sp|O88796|RPP30_MOUSE Ribonuclease P protein subunit p30 OS=Mus musculus OX=10090 GN=Rpp30 PE=1 SV=1	1	10	10	10	9	5	4	9	9	10	9	5	4	9	9	10	9	5	4	9	9	10	53.7	53.7	53.7	29.473	268	268	0	87.342	By MS/MS	By MS/MS	By MS/MS	By MS/MS	By MS/MS	By MS/MS	46.3	23.9	18.7	45.1	46.3	53.7
O88844;D3YVY3;A0A087WPT4;A0A087WRS9	O88844;D3YVY3;A0A087WPT4;A0A087WRS9	4;2;2;2	3;1;1;1	3;1;1;1	Isocitrate dehydrogenase [NADP] cytoplasmic	Idh1	sp|O88844|IDHC_MOUSE Isocitrate dehydrogenase [NADP] cytoplasmic OS=Mus musculus OX=10090 GN=Idh1 PE=1 SV=2;tr|D3YVY3|D3YVY3_MOUSE Isocitrate dehydrogenase [NADP] cytoplasmic (Fragment) OS=Mus musculus OX=10090 GN=Idh1 PE=1 SV=1;tr|A0A087WPT4|A0A087WPT4_MO	4	4	3	3	4	4	4	1	3	2	3	3	3	0	2	1	3	3	3	0	2	1	12.8	10.6	10.6	46.674	414	414;143;187;202	0	21.698	By MS/MS	By MS/MS	By MS/MS	By matching	By matching	By matching	12.8	12.8	12.8	2.2	8.5	5.3
O88986;E9PWY6;A0A2R8VHE4	O88986;E9PWY6	15;12;7	15;12;7	15;12;7	2-amino-3-ketobutyrate coenzyme A ligase, mitochondrial	Gcat	sp|O88986|KBL_MOUSE 2-amino-3-ketobutyrate coenzyme A ligase, mitochondrial OS=Mus musculus OX=10090 GN=Gcat PE=1 SV=2;tr|E9PWY6|E9PWY6_MOUSE 2-amino-3-ketobutyrate coenzyme A ligase, mitochondrial OS=Mus musculus OX=10090 GN=Gcat PE=1 SV=1	3	15	15	15	13	13	12	12	14	13	13	13	12	12	14	13	13	13	12	12	14	13	52.6	52.6	52.6	44.93	416	416;382;227	0	274.77	By MS/MS	By MS/MS	By MS/MS	By MS/MS	By MS/MS	By MS/MS	45.7	45.7	45	41.6	50.2	45
O89017	O89017	1	1	1	Legumain	Lgmn	sp|O89017|LGMN_MOUSE Legumain OS=Mus musculus OX=10090 GN=Lgmn PE=1 SV=1	1	1	1	1	1	0	1	0	0	0	1	0	1	0	0	0	1	0	1	0	0	0	3.9	3.9	3.9	49.372	435	435	0.0042837	8.5197	By MS/MS		By matching				3.9	0	3.9	0	0	0
S4R2M6;Q8BG13;O89086	S4R2M6;Q8BG13;O89086	1;1;1	1;1;1	1;1;1	RNA-binding protein 3	Rbm3	tr|S4R2M6|S4R2M6_MOUSE MCG116386, isoform CRA_c OS=Mus musculus OX=10090 GN=Rbm3 PE=1 SV=1;tr|Q8BG13|Q8BG13_MOUSE RNA-binding protein 3 OS=Mus musculus OX=10090 GN=Rbm3 PE=1 SV=1;sp|O89086|RBM3_MOUSE RNA-binding protein 3 OS=Mus musculus OX=10090 GN=Rbm3 P	3	1	1	1	1	1	0	0	0	0	1	1	0	0	0	0	1	1	0	0	0	0	20	20	20	9.7265	90	90;154;153	0	13.118	By MS/MS	By MS/MS					20	20	0	0	0	0
O89112;B2KGR2	O89112;B2KGR2	6;4	6;4	6;4	LanC-like protein 1	Lancl1	sp|O89112|LANC1_MOUSE LanC-like protein 1 OS=Mus musculus OX=10090 GN=Lancl1 PE=1 SV=1;tr|B2KGR2|B2KGR2_MOUSE LanC-like protein 1 (Fragment) OS=Mus musculus OX=10090 GN=Lancl1 PE=1 SV=1	2	6	6	6	3	3	3	5	4	3	3	3	3	5	4	3	3	3	3	5	4	3	22.6	22.6	22.6	45.341	399	399;173	0	41.872	By MS/MS	By MS/MS	By MS/MS	By MS/MS	By MS/MS	By MS/MS	9.8	9.8	9.8	17.3	17.5	9.8
P00375	P00375	3	3	3	Dihydrofolate reductase	Dhfr	sp|P00375|DYR_MOUSE Dihydrofolate reductase OS=Mus musculus OX=10090 GN=Dhfr PE=1 SV=3	1	3	3	3	2	2	2	3	3	2	2	2	2	3	3	2	2	2	2	3	3	2	23.5	23.5	23.5	21.606	187	187	0	26.784	By MS/MS	By MS/MS	By MS/MS	By MS/MS	By MS/MS	By MS/MS	18.2	18.2	18.2	23.5	23.5	18.2
P00405	P00405	7	7	7	Cytochrome c oxidase subunit 2	Mtco2	sp|P00405|COX2_MOUSE Cytochrome c oxidase subunit 2 OS=Mus musculus OX=10090 GN=Mtco2 PE=1 SV=1	1	7	7	7	6	5	6	5	6	4	6	5	6	5	6	4	6	5	6	5	6	4	48	48	48	25.976	227	227	0	71.073	By MS/MS	By MS/MS	By MS/MS	By MS/MS	By MS/MS	By MS/MS	30.8	23.8	41	27.8	44.9	34.8
P01900;P01895;P01899;P01897;E9PWT4;E9QJR9;P79568;P14430;P14429;P06339;P14427;L7N260;Q4KN81;A7VMS6;E9Q0G4;G3UXE9;P01896;P14431;P01898	P01900;P01895;P01899;P01897	5;3;3;3;2;2;2;2;2;2;2;1;1;1;1;1;1;1;1	3;2;1;1;0;0;0;0;0;1;1;0;0;0;0;0;0;0;0	2;1;0;0;0;0;0;0;0;1;0;0;0;0;0;0;0;0;0	H-2 class I histocompatibility antigen, D-D alpha chain;H-2 class I histocompatibility antigen, alpha chain;H-2 class I histocompatibility antigen, D-B alpha chain;H-2 class I histocompatibility antigen, L-D alpha chain	H2-D1;H2-L	sp|P01900|HA12_MOUSE H-2 class I histocompatibility antigen, D-D alpha chain OS=Mus musculus OX=10090 GN=H2-D1 PE=1 SV=1;sp|P01895|HA1Y_MOUSE H-2 class I histocompatibility antigen, alpha chain (Fragment) OS=Mus musculus OX=10090 GN=H2-D1 PE=1 SV=1;sp|P018	19	5	3	2	2	3	4	3	5	4	1	1	2	1	3	2	1	1	1	0	2	1	16.2	11	7.4	41.11	365	365;298;362;362;310;325;326;326;334;357;368;215;360;368;393;396;185;200;325	0	20.056	By matching	By MS/MS	By matching	By matching	By MS/MS	By MS/MS	6.8	9.3	12.9	8.8	16.2	12.9
P84244;P02301;E0CZ27	P84244;P02301;E0CZ27	6;6;5	6;6;5	1;1;1	Histone H3.3;Histone H3.3C;Histone H3	H3f3a;H3f3c	sp|P84244|H33_MOUSE Histone H3.3 OS=Mus musculus OX=10090 GN=H3f3a PE=1 SV=2;sp|P02301|H3C_MOUSE Histone H3.3C OS=Mus musculus OX=10090 GN=H3f3c PE=3 SV=3;tr|E0CZ27|E0CZ27_MOUSE Histone H3 (Fragment) OS=Mus musculus OX=10090 GN=H3f3a PE=3 SV=1	3	6	6	1	6	6	5	5	4	5	6	6	5	5	4	5	1	1	0	0	0	0	48.5	48.5	23.5	15.328	136	136;136;119	0	56.057	By MS/MS	By MS/MS	By MS/MS	By MS/MS	By MS/MS	By MS/MS	48.5	48.5	25	25	22.1	25
P03899	P03899	1	1	1	NADH-ubiquinone oxidoreductase chain 3	Mtnd3	sp|P03899|NU3M_MOUSE NADH-ubiquinone oxidoreductase chain 3 OS=Mus musculus OX=10090 GN=Mtnd3 PE=1 SV=3	1	1	1	1	0	0	0	1	1	0	0	0	0	1	1	0	0	0	0	1	1	0	13	13	13	13.219	115	115	0.0042393	7.9951				By MS/MS	By matching		0	0	0	13	13	0
P03930	P03930	1	1	1	ATP synthase protein 8	Mtatp8	sp|P03930|ATP8_MOUSE ATP synthase protein 8 OS=Mus musculus OX=10090 GN=Mtatp8 PE=1 SV=1	1	1	1	1	1	1	1	0	0	0	1	1	1	0	0	0	1	1	1	0	0	0	14.9	14.9	14.9	7.7662	67	67	0.0045872	7.233	By MS/MS	By MS/MS	By MS/MS				14.9	14.9	14.9	0	0	0
P03975	P03975	29	29	29	IgE-binding protein	Iap	sp|P03975|IGEB_MOUSE IgE-binding protein OS=Mus musculus OX=10090 GN=Iap PE=2 SV=1	1	29	29	29	26	28	26	22	23	25	26	28	26	22	23	25	26	28	26	22	23	25	51	51	51	62.747	557	557	0	282.08	By MS/MS	By MS/MS	By MS/MS	By MS/MS	By MS/MS	By MS/MS	48.8	46.5	46	40.8	42.5	47.4
P04117	P04117	3	3	3	Fatty acid-binding protein, adipocyte	Fabp4	sp|P04117|FABP4_MOUSE Fatty acid-binding protein, adipocyte OS=Mus musculus OX=10090 GN=Fabp4 PE=1 SV=3	1	3	3	3	0	0	3	0	0	0	0	0	3	0	0	0	0	0	3	0	0	0	22.7	22.7	22.7	14.65	132	132	0	19.755			By MS/MS				0	0	22.7	0	0	0
P04184	P04184	1	1	1	Thymidine kinase, cytosolic	Tk1	sp|P04184|KITH_MOUSE Thymidine kinase, cytosolic OS=Mus musculus OX=10090 GN=Tk1 PE=1 SV=3	1	1	1	1	1	1	0	1	1	1	1	1	0	1	1	1	1	1	0	1	1	1	6	6	6	25.776	233	233	0.0042135	7.8767	By matching	By matching		By matching	By MS/MS	By matching	6	6	0	6	6	6
P04223;P03991;P01901;P14428;P14426;G3UXW2;A0A0B4J1G3;E9PX63;O19441	P04223;P03991;P01901	10;5;5;4;4;3;2;2;2	10;5;5;4;4;3;2;2;2	4;2;0;1;0;0;0;1;1	H-2 class I histocompatibility antigen, K-K alpha chain;H-2 class I histocompatibility antigen, K-W28 alpha chain;H-2 class I histocompatibility antigen, K-B alpha chain	H2-K1	sp|P04223|HA1K_MOUSE H-2 class I histocompatibility antigen, K-K alpha chain OS=Mus musculus OX=10090 GN=H2-K1 PE=1 SV=1;sp|P03991|HA1W_MOUSE H-2 class I histocompatibility antigen, K-W28 alpha chain OS=Mus musculus OX=10090 GN=H2-K1 PE=1 SV=2;sp|P01901|HA	9	10	10	4	8	9	9	9	9	10	8	9	9	9	9	10	4	4	4	3	4	4	33.3	33.3	14.1	41.646	369	369;368;369;328;362;289;187;341;368	0	68.476	By MS/MS	By MS/MS	By MS/MS	By MS/MS	By MS/MS	By MS/MS	25.5	30.1	30.1	29.3	27.9	33.3
P05064;A6ZI44;D3YWI1;D3Z510;A0A0U1RPN8;Q9CPQ9;A6ZI46;A0A0U1RPT5;D3YV98;A6ZI47;P05063;Q91Y97	P05064;A6ZI44;D3YWI1;D3Z510;A0A0U1RPN8;Q9CPQ9;A6ZI46;A0A0U1RPT5	36;33;25;22;22;21;21;18;16;15;5;1	36;33;25;22;22;21;21;18;16;15;5;1	36;33;25;22;22;21;21;18;16;15;5;1	Fructose-bisphosphate aldolase A;Fructose-bisphosphate aldolase	Aldoa;Aldoart1	sp|P05064|ALDOA_MOUSE Fructose-bisphosphate aldolase A OS=Mus musculus OX=10090 GN=Aldoa PE=1 SV=2;tr|A6ZI44|A6ZI44_MOUSE Fructose-bisphosphate aldolase OS=Mus musculus OX=10090 GN=Aldoa PE=1 SV=1;tr|D3YWI1|D3YWI1_MOUSE Fructose-bisphosphate aldolase (Frag	12	36	36	36	34	31	32	22	15	14	34	31	32	22	15	14	34	31	32	22	15	14	94.2	94.2	94.2	39.355	364	364;418;236;180;190;364;419;209;193;364;363;364	0	323.31	By MS/MS	By MS/MS	By MS/MS	By MS/MS	By MS/MS	By MS/MS	94.2	73.1	87.9	65.4	46.7	50.3
P05132	P05132	9	9	3	cAMP-dependent protein kinase catalytic subunit alpha	Prkaca	sp|P05132|KAPCA_MOUSE cAMP-dependent protein kinase catalytic subunit alpha OS=Mus musculus OX=10090 GN=Prkaca PE=1 SV=3	1	9	9	3	7	6	6	7	7	9	7	6	6	7	7	9	3	1	2	2	3	3	32.8	32.8	15.1	40.57	351	351	0	74.235	By MS/MS	By MS/MS	By MS/MS	By MS/MS	By MS/MS	By MS/MS	24.8	19.1	21.9	23.9	24.8	32.8
P05201;F7ALS6	P05201	3;1	3;1	3;1	Aspartate aminotransferase, cytoplasmic	Got1	sp|P05201|AATC_MOUSE Aspartate aminotransferase, cytoplasmic OS=Mus musculus OX=10090 GN=Got1 PE=1 SV=3	2	3	3	3	3	3	2	0	0	1	3	3	2	0	0	1	3	3	2	0	0	1	9.9	9.9	9.9	46.247	413	413;182	0	18.129	By MS/MS	By MS/MS	By matching			By matching	9.9	9.9	6.8	0	0	5.1
P05202	P05202	25	25	25	Aspartate aminotransferase, mitochondrial	Got2	sp|P05202|AATM_MOUSE Aspartate aminotransferase, mitochondrial OS=Mus musculus OX=10090 GN=Got2 PE=1 SV=1	1	25	25	25	24	18	18	10	5	10	24	18	18	10	5	10	24	18	18	10	5	10	65.1	65.1	65.1	47.411	430	430	0	202.49	By MS/MS	By MS/MS	By MS/MS	By MS/MS	By MS/MS	By MS/MS	64.4	45.8	52.8	27	15.8	28.6
P05213;A0A0A0MQA5;P68368;A0A2R8VHF3;A0A087WRB4;A0A087WQS4;A0A087WSB0;A0A087WSL5	P05213;A0A0A0MQA5;P68368;A0A2R8VHF3	36;24;24;19;4;4;1;1	36;24;24;19;4;4;1;1	2;2;2;0;0;0;0;0	Tubulin alpha-1B chain;Tubulin alpha-4A chain	Tuba1b;Tuba4a	sp|P05213|TBA1B_MOUSE Tubulin alpha-1B chain OS=Mus musculus OX=10090 GN=Tuba1b PE=1 SV=2;tr|A0A0A0MQA5|A0A0A0MQA5_MOUSE Tubulin alpha chain (Fragment) OS=Mus musculus OX=10090 GN=Tuba4a PE=1 SV=1;sp|P68368|TBA4A_MOUSE Tubulin alpha-4A chain OS=Mus musculu	8	36	36	2	31	30	34	26	32	35	31	30	34	26	32	35	2	1	2	1	2	2	84.5	84.5	3.1	50.151	451	451;477;448;267;100;125;81;89	0	323.31	By MS/MS	By MS/MS	By MS/MS	By MS/MS	By MS/MS	By MS/MS	84	83.8	84.5	65.9	76.7	84
Q564E2;P06151;A0A1B0GSX0;A0A1B0GSR9;D3YZQ9;A0A1B0GQX5;A0A1B0GT41;A0A1B0GSL7;A0A1B0GRW9;A0A1B0GS79;A0A1B0GRC1;A0A1B0GRS2;A0A0N4SVV8;D3YVR7;D3YZE4;P00342;A0A1B0GSR2;A0A1B0GRE9	Q564E2;P06151;A0A1B0GSX0;A0A1B0GSR9;D3YZQ9;A0A1B0GQX5;A0A1B0GT41	29;29;27;26;19;16;15;13;9;9;7;7;2;2;2;2;1;1	29;29;27;26;19;16;15;13;9;9;7;7;2;2;2;2;1;1	27;27;25;24;17;14;13;12;9;9;7;7;0;1;1;1;1;1	L-lactate dehydrogenase;L-lactate dehydrogenase A chain	Ldha	tr|Q564E2|Q564E2_MOUSE L-lactate dehydrogenase OS=Mus musculus OX=10090 GN=Ldha PE=1 SV=1;sp|P06151|LDHA_MOUSE L-lactate dehydrogenase A chain OS=Mus musculus OX=10090 GN=Ldha PE=1 SV=3;tr|A0A1B0GSX0|A0A1B0GSX0_MOUSE L-lactate dehydrogenase OS=Mus musculus	18	29	29	27	25	29	27	17	21	21	25	29	27	17	21	21	23	27	26	16	20	20	89.2	89.2	81.6	36.498	332	332;332;361;315;236;201;176;128;104;205;66;68;193;235;237;332;171;274	0	323.31	By MS/MS	By MS/MS	By MS/MS	By MS/MS	By MS/MS	By MS/MS	75	89.2	77.1	48.5	66.3	71.1
P06745;CON__Q3ZBD7;A0A0U1RP97;A0A0U1RQ18;A0A0U1RQ72	P06745	13;6;4;4;2	13;6;4;4;2	13;6;4;4;2	Glucose-6-phosphate isomerase	Gpi	sp|P06745|G6PI_MOUSE Glucose-6-phosphate isomerase OS=Mus musculus OX=10090 GN=Gpi PE=1 SV=4	5	13	13	13	13	12	7	6	2	1	13	12	7	6	2	1	13	12	7	6	2	1	33.3	33.3	33.3	62.766	558	558;557;152;191;130	0	136.03	By MS/MS	By MS/MS	By MS/MS	By MS/MS	By matching	By matching	33.3	31.9	16.8	12.5	3.2	1.3
P21447;P06795	P21447;P06795	1;1	1;1	1;1	Multidrug resistance protein 1A;Multidrug resistance protein 1B	Abcb1a;Abcb1b	sp|P21447|MDR1A_MOUSE Multidrug resistance protein 1A OS=Mus musculus OX=10090 GN=Abcb1a PE=1 SV=3;sp|P06795|MDR1B_MOUSE Multidrug resistance protein 1B OS=Mus musculus OX=10090 GN=Abcb1b PE=1 SV=1	2	1	1	1	1	1	1	1	0	1	1	1	1	1	0	1	1	1	1	1	0	1	0.8	0.8	0.8	140.64	1276	1276;1276	0.0049305	6.9194	By matching	By matching	By matching	By MS/MS		By matching	0.8	0.8	0.8	0.8	0	0.8
Q3TQP6;P06801	Q3TQP6;P06801	2;2	2;2	2;2	Malic enzyme;NADP-dependent malic enzyme	Me1	tr|Q3TQP6|Q3TQP6_MOUSE Malic enzyme OS=Mus musculus OX=10090 GN=Me1 PE=1 SV=1;sp|P06801|MAOX_MOUSE NADP-dependent malic enzyme OS=Mus musculus OX=10090 GN=Me1 PE=1 SV=2	2	2	2	2	2	2	1	0	0	0	2	2	1	0	0	0	2	2	1	0	0	0	4.9	4.9	4.9	61.48	552	552;572	0	15.217	By MS/MS	By MS/MS	By matching				4.9	4.9	1.6	0	0	0
P07356;B0V2N8;B0V2N7;B0V2N5	P07356;B0V2N8;B0V2N7	12;11;11;4	12;11;11;4	12;11;11;4	Annexin A2;Annexin	Anxa2	sp|P07356|ANXA2_MOUSE Annexin A2 OS=Mus musculus OX=10090 GN=Anxa2 PE=1 SV=2;tr|B0V2N8|B0V2N8_MOUSE Annexin (Fragment) OS=Mus musculus OX=10090 GN=Anxa2 PE=1 SV=1;tr|B0V2N7|B0V2N7_MOUSE Annexin (Fragment) OS=Mus musculus OX=10090 GN=Anxa2 PE=1 SV=1	4	12	12	12	11	11	10	7	9	8	11	11	10	7	9	8	11	11	10	7	9	8	44.5	44.5	44.5	38.676	339	339;176;196;272	0	104.36	By MS/MS	By MS/MS	By MS/MS	By MS/MS	By MS/MS	By MS/MS	36.6	36.6	37.5	28.3	38.1	30.4
P07742;A0A1B0GSB1	P07742	12;2	12;2	12;2	Ribonucleoside-diphosphate reductase large subunit	Rrm1	sp|P07742|RIR1_MOUSE Ribonucleoside-diphosphate reductase large subunit OS=Mus musculus OX=10090 GN=Rrm1 PE=1 SV=2	2	12	12	12	9	7	9	8	9	10	9	7	9	8	9	10	9	7	9	8	9	10	23.1	23.1	23.1	90.209	792	792;65	0	82.664	By MS/MS	By MS/MS	By MS/MS	By MS/MS	By MS/MS	By MS/MS	15.9	12.4	17.6	15.3	14.4	18.9
P07901;B7ZC50;A2A6A2;B7ZC49	P07901	56;13;7;7	36;5;4;4	36;5;4;4	Heat shock protein HSP 90-alpha	Hsp90aa1	sp|P07901|HS90A_MOUSE Heat shock protein HSP 90-alpha OS=Mus musculus OX=10090 GN=Hsp90aa1 PE=1 SV=4	4	56	36	36	52	46	48	37	41	39	33	29	29	21	24	23	33	29	29	21	24	23	70	48.4	48.4	84.787	733	733;201;98;103	0	323.31	By MS/MS	By MS/MS	By MS/MS	By MS/MS	By MS/MS	By MS/MS	64.8	51.6	57	52.4	49.1	58.4
P08030;A0A1D5RLR6	P08030;A0A1D5RLR6	5;3	5;3	5;3	Adenine phosphoribosyltransferase	Aprt	sp|P08030|APT_MOUSE Adenine phosphoribosyltransferase OS=Mus musculus OX=10090 GN=Aprt PE=1 SV=2;tr|A0A1D5RLR6|A0A1D5RLR6_MOUSE Adenine phosphoribosyltransferase OS=Mus musculus OX=10090 GN=Aprt PE=1 SV=1	2	5	5	5	5	4	4	2	1	0	5	4	4	2	1	0	5	4	4	2	1	0	34.4	34.4	34.4	19.724	180	180;67	0	33.7	By MS/MS	By MS/MS	By matching	By matching	By matching		34.4	25.6	27.2	14.4	3.9	0
P08113;F7C312	P08113;F7C312	63;39	61;39	61;39	Endoplasmin	Hsp90b1	sp|P08113|ENPL_MOUSE Endoplasmin OS=Mus musculus OX=10090 GN=Hsp90b1 PE=1 SV=2;tr|F7C312|F7C312_MOUSE Endoplasmin (Fragment) OS=Mus musculus OX=10090 GN=Hsp90b1 PE=1 SV=1	2	63	61	61	54	52	49	36	39	35	52	50	47	34	37	33	52	50	47	34	37	33	65.1	63.3	63.3	92.475	802	802;373	0	323.31	By MS/MS	By MS/MS	By MS/MS	By MS/MS	By MS/MS	By MS/MS	59.5	61.1	55.9	48.4	52.5	48.5
P08228	P08228	3	3	3	Superoxide dismutase [Cu-Zn]	Sod1	sp|P08228|SODC_MOUSE Superoxide dismutase [Cu-Zn] OS=Mus musculus OX=10090 GN=Sod1 PE=1 SV=2	1	3	3	3	3	2	1	0	1	1	3	2	1	0	1	1	3	2	1	0	1	1	23.4	23.4	23.4	15.942	154	154	0	21.964	By MS/MS	By MS/MS	By matching		By matching	By matching	23.4	16.2	8.4	0	8.4	8.4
P08249;A0A0G2JF23;A0A0G2JGY4	P08249	23;9;5	23;9;5	23;9;5	Malate dehydrogenase, mitochondrial	Mdh2	sp|P08249|MDHM_MOUSE Malate dehydrogenase, mitochondrial OS=Mus musculus OX=10090 GN=Mdh2 PE=1 SV=3	3	23	23	23	17	20	16	10	3	5	17	20	16	10	3	5	17	20	16	10	3	5	67.2	67.2	67.2	35.611	338	338;199;153	0	195.04	By MS/MS	By MS/MS	By MS/MS	By MS/MS	By MS/MS	By MS/MS	58.3	55.3	47.9	37.3	12.1	19.2
P08752;A0A0A6YWA9;B2RSH2;Q9DC51;A2AE32;P20612;Q3V3I2;P50149;A2A610;A2AE31;F6QPU5	P08752;A0A0A6YWA9;B2RSH2	9;5;5;4;2;2;2;2;1;1;1	8;5;4;3;1;1;1;1;0;0;1	7;4;3;2;1;1;1;1;0;0;1	Guanine nucleotide-binding protein G(i) subunit alpha-2;Guanine nucleotide-binding protein G(i) subunit alpha-1	Gnai2;Gnai1	sp|P08752|GNAI2_MOUSE Guanine nucleotide-binding protein G(i) subunit alpha-2 OS=Mus musculus OX=10090 GN=Gnai2 PE=1 SV=5;tr|A0A0A6YWA9|A0A0A6YWA9_MOUSE Guanine nucleotide-binding protein G(i) subunit alpha-2 (Fragment) OS=Mus musculus OX=10090 GN=Gnai2 PE	11	9	8	7	6	6	6	8	4	6	5	5	5	7	3	5	4	5	4	6	3	4	32.7	29.6	26.2	40.489	355	355;160;354;354;232;350;354;354;91;112;249	0	56.989	By MS/MS	By MS/MS	By MS/MS	By MS/MS	By matching	By MS/MS	23.7	18.9	20	30.4	13.5	23.7
P09103;E9Q8G8	P09103	28;8	28;8	28;8	Protein disulfide-isomerase	P4hb	sp|P09103|PDIA1_MOUSE Protein disulfide-isomerase OS=Mus musculus OX=10090 GN=P4hb PE=1 SV=2	2	28	28	28	22	27	15	8	4	3	22	27	15	8	4	3	22	27	15	8	4	3	71.3	71.3	71.3	57.058	509	509;165	0	295.89	By MS/MS	By MS/MS	By MS/MS	By MS/MS	By matching	By matching	51.5	63.7	34.4	14.9	8.4	5.5
P09405;A0A087WRM5	P09405	40;3	40;3	40;3	Nucleolin	Ncl	sp|P09405|NUCL_MOUSE Nucleolin OS=Mus musculus OX=10090 GN=Ncl PE=1 SV=2	2	40	40	40	32	33	33	28	27	32	32	33	33	28	27	32	32	33	33	28	27	32	43.1	43.1	43.1	76.722	707	707;76	0	323.31	By MS/MS	By MS/MS	By MS/MS	By MS/MS	By MS/MS	By MS/MS	40.3	41.9	39.3	36.1	33.7	39.7
P09411;S4R2M7;P09041	P09411;S4R2M7	22;13;6	22;13;6	22;13;6	Phosphoglycerate kinase 1;Phosphoglycerate kinase	Pgk1	sp|P09411|PGK1_MOUSE Phosphoglycerate kinase 1 OS=Mus musculus OX=10090 GN=Pgk1 PE=1 SV=4;tr|S4R2M7|S4R2M7_MOUSE Phosphoglycerate kinase OS=Mus musculus OX=10090 GN=Pgk1 PE=1 SV=1	3	22	22	22	19	19	18	5	5	6	19	19	18	5	5	6	19	19	18	5	5	6	68.6	68.6	68.6	44.55	417	417;255;417	0	173.54	By MS/MS	By MS/MS	By MS/MS	By MS/MS	By MS/MS	By matching	58.5	58.5	56.4	16.1	15.8	19.9
P09671	P09671	2	2	2	Superoxide dismutase [Mn], mitochondrial	Sod2	sp|P09671|SODM_MOUSE Superoxide dismutase [Mn], mitochondrial OS=Mus musculus OX=10090 GN=Sod2 PE=1 SV=3	1	2	2	2	2	2	2	0	0	1	2	2	2	0	0	1	2	2	2	0	0	1	10.4	10.4	10.4	24.603	222	222	0	12.951	By MS/MS	By matching	By matching			By matching	10.4	10.4	10.4	0	0	4.1
Q3THW5;P0C0S6;G3UWL7;Q8R029;Q3UA95	Q3THW5;P0C0S6;G3UWL7	5;5;3;2;2	3;3;2;1;1	3;3;2;1;1	Histone H2A.V;Histone H2A.Z;Histone H2A	H2afv;H2afz	sp|Q3THW5|H2AV_MOUSE Histone H2A.V OS=Mus musculus OX=10090 GN=H2afv PE=1 SV=3;sp|P0C0S6|H2AZ_MOUSE Histone H2A.Z OS=Mus musculus OX=10090 GN=H2afz PE=1 SV=2;tr|G3UWL7|G3UWL7_MOUSE Histone H2A OS=Mus musculus OX=10090 GN=H2afz PE=1 SV=1	5	5	3	3	4	3	4	5	5	3	2	1	2	3	3	1	2	1	2	3	3	1	45.3	32.8	32.8	13.509	128	128;128;87;90;105	0	48.821	By MS/MS	By MS/MS	By MS/MS	By MS/MS	By MS/MS	By MS/MS	37.5	35.2	43	45.3	45.3	35.2
P0DP28;P0DP27;P0DP26;Q3UKW2	P0DP28;P0DP27;P0DP26;Q3UKW2	2;2;2;2	2;2;2;2	2;2;2;2		Calm1	sp|P0DP28|CALM3_MOUSE Calmodulin-3 OS=Mus musculus OX=10090 GN=Calm3 PE=1 SV=1;sp|P0DP27|CALM2_MOUSE Calmodulin-2 OS=Mus musculus OX=10090 GN=Calm2 PE=1 SV=1;sp|P0DP26|CALM1_MOUSE Calmodulin-1 OS=Mus musculus OX=10090 GN=Calm1 PE=1 SV=1;tr|Q3UKW2|Q3UKW2_MO	4	2	2	2	2	2	2	1	0	1	2	2	2	1	0	1	2	2	2	1	0	1	35.6	35.6	35.6	16.837	149	149;149;149;197	0	32.179	By MS/MS	By MS/MS	By matching	By MS/MS		By matching	35.6	35.6	35.6	24.8	0	10.7
P10126;D3YZ68;D3Z3I8;P62631	P10126;D3YZ68;D3Z3I8	34;24;19;14	34;24;19;14	34;24;19;14	Elongation factor 1-alpha 1	Eef1a1	sp|P10126|EF1A1_MOUSE Elongation factor 1-alpha 1 OS=Mus musculus OX=10090 GN=Eef1a1 PE=1 SV=3;tr|D3YZ68|D3YZ68_MOUSE Elongation factor 1-alpha 1 (Fragment) OS=Mus musculus OX=10090 GN=Eef1a1 PE=1 SV=1;tr|D3Z3I8|D3Z3I8_MOUSE Elongation factor 1-alpha 1 (Fr	4	34	34	34	28	32	28	22	26	26	28	32	28	22	26	26	28	32	28	22	26	26	70.8	70.8	70.8	50.113	462	462;249;186;463	0	323.31	By MS/MS	By MS/MS	By MS/MS	By MS/MS	By MS/MS	By MS/MS	68.8	70.6	68.8	58.9	68.8	69
P10404;P11370;B2RQY6	P10404;P11370	4;3;1	4;3;1	4;3;1	MLV-related proviral Env polyprotein;Surface protein;Transmembrane protein;Retrovirus-related Env polyprotein from Fv-4 locus	Fv4	sp|P10404|ENV1_MOUSE MLV-related proviral Env polyprotein OS=Mus musculus OX=10090 PE=1 SV=3;sp|P11370|ENV2_MOUSE Retrovirus-related Env polyprotein from Fv-4 locus OS=Mus musculus OX=10090 GN=Fv4 PE=1 SV=2	3	4	4	4	4	4	3	2	3	3	4	4	3	2	3	3	4	4	3	2	3	3	6.1	6.1	6.1	69.612	641	641;679;695	0	51.756	By MS/MS	By MS/MS	By MS/MS	By MS/MS	By MS/MS	By MS/MS	6.1	6.1	3.4	3.3	5.9	5.9
P10518	P10518	2	2	2	Delta-aminolevulinic acid dehydratase	Alad	sp|P10518|HEM2_MOUSE Delta-aminolevulinic acid dehydratase OS=Mus musculus OX=10090 GN=Alad PE=1 SV=1	1	2	2	2	1	1	1	0	0	0	1	1	1	0	0	0	1	1	1	0	0	0	12.4	12.4	12.4	36.023	330	330	0	21.202	By MS/MS	By MS/MS	By MS/MS				5.8	6.7	6.7	0	0	0
P10605	P10605	3	3	3	Cathepsin B;Cathepsin B light chain;Cathepsin B heavy chain	Ctsb	sp|P10605|CATB_MOUSE Cathepsin B OS=Mus musculus OX=10090 GN=Ctsb PE=1 SV=2	1	3	3	3	2	1	2	3	2	3	2	1	2	3	2	3	2	1	2	3	2	3	10	10	10	37.279	339	339	0	17.032	By MS/MS	By matching	By matching	By MS/MS	By matching	By MS/MS	6.2	2.4	6.2	10	7.7	10
Q8BTU6;P10630;E9Q561	Q8BTU6;P10630;E9Q561	15;15;12	1;1;1	1;1;1	Eukaryotic initiation factor 4A-II;Eukaryotic initiation factor 4A-II, N-terminally processed	Eif4a2	tr|Q8BTU6|Q8BTU6_MOUSE Eukaryotic initiation factor 4A-II OS=Mus musculus OX=10090 GN=Eif4a2 PE=1 SV=1;sp|P10630|IF4A2_MOUSE Eukaryotic initiation factor 4A-II OS=Mus musculus OX=10090 GN=Eif4a2 PE=1 SV=2;tr|E9Q561|E9Q561_MOUSE Eukaryotic initiation factor	3	15	1	1	13	14	14	12	15	15	0	1	1	0	1	1	0	1	1	0	1	1	38.4	6.4	6.4	41.29	362	362;407;312	0	22.884	By matching	By MS/MS	By matching	By matching	By MS/MS	By matching	32	38.4	36.5	31.8	38.4	38.4
P10639	P10639	9	9	9	Thioredoxin	Txn	sp|P10639|THIO_MOUSE Thioredoxin OS=Mus musculus OX=10090 GN=Txn PE=1 SV=3	1	9	9	9	7	8	7	4	4	5	7	8	7	4	4	5	7	8	7	4	4	5	65.7	65.7	65.7	11.675	105	105	0	63.611	By MS/MS	By MS/MS	By MS/MS	By MS/MS	By MS/MS	By MS/MS	65.7	65.7	65.7	41	41	51.4
P10833;A0A1B0GRG1;A0A1B0GRT5	P10833;A0A1B0GRG1	5;3;2	5;3;2	3;1;0	Ras-related protein R-Ras	Rras	sp|P10833|RRAS_MOUSE Ras-related protein R-Ras OS=Mus musculus OX=10090 GN=Rras PE=1 SV=1;tr|A0A1B0GRG1|A0A1B0GRG1_MOUSE Ras-related protein R-Ras (Fragment) OS=Mus musculus OX=10090 GN=Rras PE=1 SV=1	3	5	5	3	4	2	4	4	4	4	4	2	4	4	4	4	2	1	2	2	2	2	25.7	25.7	13.3	23.764	218	218;107;139	0	46.829	By MS/MS	By matching	By MS/MS	By MS/MS	By MS/MS	By MS/MS	21.1	8.3	21.1	21.1	21.1	20.2
P10852;A0A0U1RP98;A0A0U1RPK4;A0A0U1RPG5;A0A0U1RP32;A0A0U1RPL8;A0A0U1RPQ7	P10852;A0A0U1RP98;A0A0U1RPK4	20;10;10;5;5;4;2	20;10;10;5;5;4;2	20;10;10;5;5;4;2	4F2 cell-surface antigen heavy chain	Slc3a2	sp|P10852|4F2_MOUSE 4F2 cell-surface antigen heavy chain OS=Mus musculus OX=10090 GN=Slc3a2 PE=1 SV=1;tr|A0A0U1RP98|A0A0U1RP98_MOUSE 4F2 cell-surface antigen heavy chain (Fragment) OS=Mus musculus OX=10090 GN=Slc3a2 PE=1 SV=1;tr|A0A0U1RPK4|A0A0U1RPK4_MOUSE	7	20	20	20	18	15	14	13	17	15	18	15	14	13	17	15	18	15	14	13	17	15	48.1	48.1	48.1	58.336	526	526;231;303;109;113;80;126	0	266.64	By MS/MS	By MS/MS	By MS/MS	By MS/MS	By MS/MS	By MS/MS	45.8	35.9	38.8	32.9	40.5	37.6
Q8CBB6;Q8CGP2;Q8CGP1;Q6ZWY9;Q64525;Q64478;Q64475;P10854;P10853;Q9D2U9;Q8CGP0;Q64524	Q8CBB6;Q8CGP2;Q8CGP1;Q6ZWY9;Q64525;Q64478;Q64475;P10854;P10853;Q9D2U9;Q8CGP0;Q64524	8;8;8;8;8;8;8;8;8;5;5;5	8;8;8;8;8;8;8;8;8;5;5;5	3;3;3;3;3;3;3;3;3;1;1;1	Histone H2B;Histone H2B type 1-P;Histone H2B type 1-K;Histone H2B type 1-C/E/G;Histone H2B type 2-B;Histone H2B type 1-H;Histone H2B type 1-B;Histone H2B type 1-M;Histone H2B type 1-F/J/L;Histone H2B type 3-A;Histone H2B type 3-B;Histone H2B type 2-E	Hist1h2br;Hist1h2bp;Hist1h2bk;Hist1h2bc;Hist2h2bb;Hist1h2bh;Hist1h2bb;Hist1h2bm;Hist1h2bf;Hist3h2ba;Hist3h2bb;Hist2h2be	tr|Q8CBB6|Q8CBB6_MOUSE Histone H2B OS=Mus musculus OX=10090 GN=Hist1h2bq PE=2 SV=1;sp|Q8CGP2|H2B1P_MOUSE Histone H2B type 1-P OS=Mus musculus OX=10090 GN=Hist1h2bp PE=1 SV=3;sp|Q8CGP1|H2B1K_MOUSE Histone H2B type 1-K OS=Mus musculus OX=10090 GN=Hist1h2bk P	12	8	8	3	7	7	7	6	7	7	7	7	7	6	7	7	3	3	3	3	3	3	46.3	46.3	18.7	14.888	134	134;126;126;126;126;126;126;126;126;126;126;126	0	70.824	By MS/MS	By MS/MS	By MS/MS	By MS/MS	By MS/MS	By MS/MS	41	41	41	38.8	44	41
P10922	P10922	4	4	4	Histone H1.0;Histone H1.0, N-terminally processed	H1f0	sp|P10922|H10_MOUSE Histone H1.0 OS=Mus musculus OX=10090 GN=H1f0 PE=2 SV=4	1	4	4	4	1	2	2	4	3	2	1	2	2	4	3	2	1	2	2	4	3	2	20.6	20.6	20.6	20.861	194	194	0	26.685	By matching	By matching	By matching	By MS/MS	By MS/MS	By MS/MS	6.7	11.9	11.9	20.6	16	11.9
P11031	P11031	1	1	1	Activated RNA polymerase II transcriptional coactivator p15	Sub1	sp|P11031|TCP4_MOUSE Activated RNA polymerase II transcriptional coactivator p15 OS=Mus musculus OX=10090 GN=Sub1 PE=1 SV=3	1	1	1	1	1	1	1	0	1	1	1	1	1	0	1	1	1	1	1	0	1	1	8.7	8.7	8.7	14.427	127	127	0.004562	7.1724	By MS/MS	By MS/MS	By MS/MS		By matching	By MS/MS	8.7	8.7	8.7	0	8.7	8.7
P11440;D3Z2T9	P11440;D3Z2T9	17;12	17;12	15;10	Cyclin-dependent kinase 1	Cdk1	sp|P11440|CDK1_MOUSE Cyclin-dependent kinase 1 OS=Mus musculus OX=10090 GN=Cdk1 PE=1 SV=3;tr|D3Z2T9|D3Z2T9_MOUSE Cyclin-dependent kinase 1 (Fragment) OS=Mus musculus OX=10090 GN=Cdk1 PE=1 SV=1	2	17	17	15	13	8	8	12	14	14	13	8	8	12	14	14	11	6	6	10	13	12	63	63	56.6	34.106	297	297;200	0	150.95	By MS/MS	By MS/MS	By MS/MS	By MS/MS	By MS/MS	By MS/MS	51.9	30	31.3	39.4	56.2	52.5
P11499;E9Q3D6;E9PX27;D3Z1R1;REV__Q8BL66	P11499	69;18;8;6;1	69;18;8;6;1	37;11;2;0;0	Heat shock protein HSP 90-beta	Hsp90ab1	sp|P11499|HS90B_MOUSE Heat shock protein HSP 90-beta OS=Mus musculus OX=10090 GN=Hsp90ab1 PE=1 SV=3	5	69	69	37	63	60	64	50	52	52	63	60	64	50	52	52	34	32	34	25	26	28	80.4	80.4	46.5	83.28	724	724;189;112;76;1411	0	323.31	By MS/MS	By MS/MS	By MS/MS	By MS/MS	By MS/MS	By MS/MS	70.9	68.2	70.2	67.8	70.4	71.3
P11881;B2KF89;Q9Z329	P11881	6;1;1	6;1;1	6;1;1	Inositol 1,4,5-trisphosphate receptor type 1	Itpr1	sp|P11881|ITPR1_MOUSE Inositol 1,4,5-trisphosphate receptor type 1 OS=Mus musculus OX=10090 GN=Itpr1 PE=1 SV=2	3	6	6	6	3	1	3	3	4	5	3	1	3	3	4	5	3	1	3	3	4	5	2.8	2.8	2.8	313.16	2749	2749;633;2701	0	38.423	By matching	By matching	By matching	By MS/MS	By MS/MS	By MS/MS	1.6	0.7	1.6	1.6	2.1	2.3
P11928;Q8K469;Q05BJ7;D3YWG4;Q8C2W3;Q8VI95;Q924S2;Q14AZ4;Q8VI97;A0A0J9YV76	P11928;Q8K469	7;5;2;1;1;1;1;1;1;1	7;5;2;1;1;1;1;1;1;1	7;5;2;1;1;1;1;1;1;1	2-5-oligoadenylate synthase 1A	Oas1a;Oas1g	sp|P11928|OAS1A_MOUSE 2-5-oligoadenylate synthase 1A OS=Mus musculus OX=10090 GN=Oas1a PE=1 SV=2;tr|Q8K469|Q8K469_MOUSE 2-5 oligoadenylate synthetase 1G OS=Mus musculus OX=10090 GN=Oas1g PE=2 SV=1	10	7	7	7	4	3	4	5	7	5	4	3	4	5	7	5	4	3	4	5	7	5	30.5	30.5	30.5	42.428	367	367;367;234;39;356;361;362;364;369;386	0	54.839	By MS/MS	By matching	By MS/MS	By MS/MS	By MS/MS	By MS/MS	11.4	13.9	20.4	18	30.5	15
P11983;F2Z483	P11983	40;6	40;6	40;6	T-complex protein 1 subunit alpha	Tcp1	sp|P11983|TCPA_MOUSE T-complex protein 1 subunit alpha OS=Mus musculus OX=10090 GN=Tcp1 PE=1 SV=3	2	40	40	40	35	36	35	33	33	35	35	36	35	33	33	35	35	36	35	33	33	35	82.2	82.2	82.2	60.448	556	556;103	0	323.31	By MS/MS	By MS/MS	By MS/MS	By MS/MS	By MS/MS	By MS/MS	74.6	77.9	70.9	72.8	69.1	76.4
P12382;A0A1W2P7T1;A0A1W2P6Q4	P12382	31;3;1	31;3;1	26;3;1	ATP-dependent 6-phosphofructokinase, liver type	Pfkl	sp|P12382|PFKAL_MOUSE ATP-dependent 6-phosphofructokinase, liver type OS=Mus musculus OX=10090 GN=Pfkl PE=1 SV=4	3	31	31	26	25	25	26	24	28	27	25	25	26	24	28	27	20	20	21	20	23	22	54.1	54.1	46.8	85.359	780	780;167;64	0	323.31	By MS/MS	By MS/MS	By MS/MS	By MS/MS	By MS/MS	By MS/MS	41.5	46.8	47.7	39.4	52.8	45.3
P12787	P12787	2	2	2	Cytochrome c oxidase subunit 5A, mitochondrial	Cox5a	sp|P12787|COX5A_MOUSE Cytochrome c oxidase subunit 5A, mitochondrial OS=Mus musculus OX=10090 GN=Cox5a PE=1 SV=2	1	2	2	2	2	2	2	1	0	1	2	2	2	1	0	1	2	2	2	1	0	1	15.1	15.1	15.1	16.101	146	146	0	13.265	By MS/MS	By MS/MS	By matching	By matching		By matching	15.1	15.1	15.1	4.8	0	4.8
P12815	P12815	3	3	3	Programmed cell death protein 6	Pdcd6	sp|P12815|PDCD6_MOUSE Programmed cell death protein 6 OS=Mus musculus OX=10090 GN=Pdcd6 PE=1 SV=2	1	3	3	3	2	0	1	3	3	3	2	0	1	3	3	3	2	0	1	3	3	3	16.2	16.2	16.2	21.867	191	191	0	19.894	By MS/MS		By matching	By MS/MS	By MS/MS	By MS/MS	11	0	6.8	16.2	16.2	16.2
[truncated: 1,595 more rows]
[truncated: 32 more columns]

## Sheet: 2_N2a_APEX_BP vs. noBP_Stats
Peptides APEX2-CCNF_1	Peptides APEX2-CCNF_2	Peptides APEX2-CCNF_3	Peptides APEX2-CCNF_noBP_1	Peptides APEX2-CCNF_noBP_2	Peptides APEX2-CCNF_noBP_3	LFQ intensity APEX2-CCNF_1	LFQ intensity APEX2-CCNF_2	LFQ intensity APEX2-CCNF_3	LFQ intensity APEX2-CCNF_noBP_1	LFQ intensity APEX2-CCNF_noBP_2	LFQ intensity APEX2-CCNF_noBP_3	Student's T-test Significant APEX-CCNF_APEX-CCNF_noBP	Student's T-test significant	-Log Student's T-test p-value APEX-CCNF_APEX-CCNF_noBP	Student's T-test Difference APEX-CCNF_APEX-CCNF_noBP	Student's T-test Test statistic APEX-CCNF_APEX-CCNF_noBP	Student's T-test Significant APEX-CCNF_APEX-CCNF_noBP_	Student's T-test significant_	-Log Student's T-test p-value APEX-CCNF_APEX-CCNF_noBP_	Student's T-test q-value APEX-CCNF_APEX-CCNF_noBP	Student's T-test Difference APEX-CCNF_APEX-CCNF_noBP_	Student's T-test Test statistic APEX-CCNF_APEX-CCNF_noBP_	Protein names	Gene names
[truncated: 1,590 more rows]

[truncated: 4 more sheets: 3_SH-SY5Y_APEX_BPvs.noBP_Orig., 4_SH-SY5Y_APEX_BPvs.noBP_Stats, 5_SH-SY5Y_APEX-CCNFvs.TBC_Orig., 6_SH-SY5Y_APEX-CCNFvs.TBC_Stats]
